# Supplementary material for: Microcystin-LR Detected in a Low Molecular Weight Fraction from a Crude Extract of Zoanthus sociatus
Source: Toxins (Basel). 2017 Mar 1;9(3):89. doi: 10.3390/toxins9030089 (PMC5371844; doi:10.3390/toxins9030089)
Supplement: Supplementary file 1 [file toxins-09-00089-s001.zip]

Archive with 26 entries (17 files):
- toxins-159662 supplementary/
- toxins-159662 supplementary/Rawdataset S1/
- toxins-159662 supplementary/Rawdataset S1/MSMS_1050_&_861/
- toxins-159662 supplementary/Rawdataset S1/MSMS_1050_&_861/MSMS_1050.txt
- toxins-159662 supplementary/Rawdataset S1/MSMS_1050_&_861/MSM_861.txt
- toxins-159662 supplementary/Rawdataset S1/MSMS_1066_&_876/
- toxins-159662 supplementary/Rawdataset S1/MSMS_1066_&_876/MSMS_1066.txt
- toxins-159662 supplementary/Rawdataset S1/MSMS_1066_&_876/MSMS_876.txt
- toxins-159662 supplementary/Rawdataset S1/MS_&_MSMS_MC-LR/
- toxins-159662 supplementary/Rawdataset S1/MS_&_MSMS_MC-LR/MC-LR_MS.txt
- toxins-159662 supplementary/Rawdataset S1/MS_&_MSMS_MC-LR/MSMS_981.txt
- toxins-159662 supplementary/Rawdataset S1/MS_&_MSMS_MC-LR/MSMS_995.txt
- toxins-159662 supplementary/Rawdataset S1/MS_Matrix/
- toxins-159662 supplementary/Rawdataset S1/MS_Matrix/Matrix.txt
- toxins-159662 supplementary/Rawdataset S1/MS_Zs G50-III/
- toxins-159662 supplementary/Rawdataset S1/MS_Zs G50-III/MS_Zs G50-III.txt
- toxins-159662 supplementary/Rawdataset S1/Peak 1/
- toxins-159662 supplementary/Rawdataset S1/Peak 1/MS_peak 1.txt
- toxins-159662 supplementary/Rawdataset S1/Peak 2/
- toxins-159662 supplementary/Rawdataset S1/Peak 2/MS peak 2.txt
- toxins-159662 supplementary/Rawdataset S1/Peak 2/MSMS peak 2_1224.txt
- toxins-159662 supplementary/Rawdataset S1/Peak 2/MSMS peak 2_1471.txt
- toxins-159662 supplementary/Rawdataset S1/Peak 2/MSMS peak 2_1731.txt
- toxins-159662 supplementary/Rawdataset S1/Peak 2/MSMS peak 2_1866.txt
- toxins-159662 supplementary/Rawdataset S1/Peak 2/MSMS peak 2_995.txt
- toxins-159662 supplementary/toxins-159662 supplementary.pdf
