# Supplementary material for: Microcystin-LR Detected in a Low Molecular Weight Fraction from a Crude Extract of Zoanthus sociatus
Source: Toxins (Basel). 2017 Mar 1;9(3):89. doi: 10.3390/toxins9030089 (PMC5371844; doi:10.3390/toxins9030089)
Supplement: Supplementary file 1 [file toxins-09-00089-s001.zip › toxins-159662 supplementary/Rawdataset S1/MSMS_1050_&_861/MSMS_1050.txt]

TITLE "<<b8_1050>> TOF/TOF� MS/MS Precursor 1050.04 Spec #1[BP = 860.9, 632]"
TYPE MASSSPEC
9.987960	0.888889
9.990385	1.41176
9.992811	1.35948
9.995237	0.941176
9.997663	0.784314
10.000090	1.04575
10.002516	1.35948
10.004943	0.784314
10.007371	0.836601
10.009799	1.09804
10.012227	1.04575
10.014655	1.04575
10.017083	0.941176
10.019512	1.20261
10.021941	0.993464
10.024371	0.941177
10.026801	1.04575
10.029231	0.993464
10.031661	0.679739
10.034092	1.04575
10.036523	0.941176
10.038954	1.04575
10.041385	1.04575
10.043817	0.941176
10.046249	1.09804
10.048682	0.679739
10.051114	1.15033
10.053547	0.941177
10.055981	1.09804
10.058414	1.62092
10.060848	0.784314
10.063282	1.20261
10.065717	0.784314
10.068152	1.09804
10.070587	0.784314
10.073022	0.993464
10.075458	1.2549
10.077894	0.784314
10.080330	0.575163
10.082766	0.993464
10.085203	1.20261
10.087640	1.20261
10.090078	1.30719
10.092516	0.993464
10.094954	1.09804
10.097392	1.30719
10.099831	0.941176
10.102269	0.941176
10.104709	0.836601
10.107148	0.941177
10.109588	0.888889
10.112028	0.888889
10.114468	0.993464
10.116909	0.784314
10.119350	0.888889
10.121791	0.732026
10.124233	0.888889
10.126675	0.888889
10.129117	1.35948
10.131559	1.20261
10.134002	0.575163
10.136445	0.575163
10.138889	0.836601
10.141332	0.941177
10.143776	0.836601
10.146220	0.732026
10.148665	0.941176
10.151110	0.679739
10.153555	1.15033
10.156000	0.941177
10.158446	0.627451
10.160892	0.784314
10.163338	0.993464
10.165785	1.09804
10.168232	0.627451
10.170679	1.2549
10.173126	1.15033
10.175574	0.732026
10.178022	0.732026
10.180470	0.836601
10.182919	0.993464
10.185368	0.679739
10.187817	0.993464
10.190267	1.15033
10.192717	1.04575
10.195167	1.2549
10.197617	1.09804
10.200068	0.784314
10.202519	1.09804
10.204970	1.09804
10.207422	0.888889
10.209874	1.2549
10.212326	0.993464
10.214778	0.732026
10.217231	1.2549
10.219684	1.04575
10.222138	0.627451
10.224591	0.993464
10.227045	1.35948
10.229500	1.56863
10.231954	0.888889
10.234409	0.679739
10.236864	0.836601
10.239320	0.522876
10.241775	0.993464
10.244231	0.941176
10.246688	1.20261
10.249144	0.941177
10.251601	1.04575
10.254058	0.941176
10.256516	0.993464
10.258974	1.2549
10.261432	1.04575
10.263890	1.20261
10.266349	1.20261
10.268808	1.15033
10.271267	0.941176
10.273727	1.04575
10.276187	0.784314
10.278647	1.15033
10.281107	0.941177
10.283568	1.09804
10.286029	0.888889
10.288490	0.993464
10.290952	0.836601
10.293414	1.04575
10.295876	0.784314
10.298339	0.836601
10.300802	1.04575
10.303265	0.993464
10.305728	1.15033
10.308192	0.575163
10.310656	0.993464
10.313120	1.15033
10.315585	1.35948
10.318050	1.09804
10.320515	0.732026
10.322980	0.836601
10.325446	1.35948
10.327912	0.993464
10.330378	0.888889
10.332845	0.732026
10.335312	1.41176
10.337779	0.941176
10.340247	0.941176
10.342715	0.836601
10.345183	0.784314
10.347651	0.627451
10.350120	0.888889
10.352589	1.6732
10.355058	1.20261
10.357528	1.09804
10.359998	0.784314
10.362468	0.732026
10.364939	0.470588
10.367409	0.941177
10.369880	1.04575
10.372352	1.15033
10.374824	1.2549
10.377296	0.888889
10.379768	0.941176
10.382240	1.04575
10.384713	0.679739
10.387186	1.56863
10.389660	1.51634
10.392134	0.993464
10.394608	1.2549
10.397082	0.784314
10.399557	1.09804
10.402032	0.888889
10.404507	1.15033
10.406982	0.888889
10.409458	0.836601
10.411934	0.784314
10.414411	0.993464
10.416887	0.575163
10.419364	1.09804
10.421842	0.679739
10.424319	0.784314
10.426797	1.46405
10.429275	1.20261
10.431754	0.941176
10.434232	0.888889
10.436712	0.941176
10.439191	0.993464
10.441671	0.575163
10.444151	0.836601
10.446631	0.888889
10.449111	0.993464
10.451592	0.993464
10.454073	1.04575
10.456555	0.784314
10.459036	1.04575
10.461518	1.20261
10.464001	1.51634
10.466483	0.679739
10.468966	0.732026
10.471449	1.04575
10.473933	0.836601
10.476417	0.993464
10.478901	0.627451
10.481385	0.732026
10.483870	1.04575
10.486355	1.04575
10.488840	1.15033
10.491326	1.20261
10.493812	0.888889
10.496298	1.04575
10.498784	1.20261
10.501271	0.836601
10.503758	0.888889
10.506245	0.732026
10.508733	0.888889
10.511221	0.993464
10.513709	0.784314
10.516197	1.2549
10.518686	0.888889
10.521175	1.20261
10.523665	0.993464
10.526154	0.888889
10.528644	0.836601
10.531135	0.993464
10.533625	0.732026
10.536116	0.941176
10.538607	1.2549
10.541099	1.20261
10.543591	0.836601
10.546083	0.836601
10.548575	1.2549
10.551068	1.20261
10.553561	0.679739
10.556054	1.20261
10.558547	1.30719
10.561041	0.836601
10.563535	1.09804
10.566030	1.20261
10.568524	1.09804
10.571019	1.51634
10.573515	0.784314
10.576010	0.993464
10.578506	0.784314
10.581002	0.836601
10.583499	1.46405
10.585996	0.627451
10.588493	0.993464
10.590990	1.30719
10.593488	0.941176
10.595986	0.993464
10.598484	1.20261
10.600983	0.941177
10.603481	0.627451
10.605981	0.993464
10.608480	0.836601
10.610980	0.732026
10.613480	0.888889
10.615980	0.993464
10.618481	0.836601
10.620982	0.836601
10.623483	0.836601
10.625984	0.575163
10.628486	1.15033
10.630988	1.04575
10.633491	0.784314
10.635993	0.941176
10.638496	0.836601
10.641000	1.20261
10.643503	1.15033
10.646007	1.41176
10.648511	1.15033
10.651016	0.941176
10.653520	0.679739
10.656025	0.732026
10.658531	0.836601
10.661036	0.941177
10.663542	0.627451
10.666049	0.993464
10.668555	1.2549
10.671062	1.2549
10.673569	0.627451
10.676077	0.784314
10.678584	0.732026
10.681092	0.993464
10.683601	0.732026
10.686109	0.627451
10.688618	0.732026
10.691127	1.30719
10.693637	0.679739
10.696146	0.993464
10.698657	0.522876
10.701167	0.941176
10.703678	0.888889
10.706188	1.62092
10.708700	0.993464
10.711211	0.784314
10.713723	1.15033
10.716235	1.83007
10.718748	0.941177
10.721260	0.993464
10.723773	1.41176
10.726287	1.09804
10.728800	0.784314
10.731314	1.35948
10.733828	0.627451
10.736343	0.784314
10.738858	0.993464
10.741373	1.15033
10.743888	0.732026
10.746404	0.679739
10.748920	0.522876
10.751436	1.2549
10.753953	0.888889
10.756470	0.679739
10.758987	1.15033
10.761504	1.15033
10.764022	1.09804
10.766540	1.35948
10.769058	0.993464
10.771577	1.15033
10.774096	0.993464
10.776615	0.836601
10.779135	0.836601
10.781654	0.784314
10.784175	1.30719
10.786695	1.20261
10.789216	0.941176
10.791737	1.56863
10.794258	0.732026
10.796780	0.941177
10.799301	0.836601
10.801824	0.993464
10.804346	1.2549
10.806869	0.993464
10.809392	1.09804
10.811915	0.784314
10.814439	0.888889
10.816963	1.41176
10.819487	0.784314
10.822012	1.04575
10.824536	1.35948
10.827062	0.836601
10.829587	0.522876
10.832113	1.35948
10.834639	0.836601
10.837165	0.627451
10.839692	0.732026
10.842219	0.732026
10.844746	1.09804
10.847273	0.836601
10.849801	0.627451
10.852329	0.888889
10.854858	0.941176
10.857386	0.836601
10.859915	1.20261
10.862444	0.679739
10.864974	0.888889
10.867504	1.20261
10.870034	1.2549
10.872564	1.41176
10.875095	0.679739
10.877626	0.993464
10.880158	0.836601
10.882689	0.784314
10.885221	0.784314
10.887753	0.993464
10.890286	0.836601
10.892819	0.941176
10.895352	1.04575
10.897885	0.836601
10.900419	0.784314
10.902953	0.888889
10.905487	0.836601
10.908022	1.30719
10.910557	0.679739
10.913092	1.30719
10.915627	0.627451
10.918163	0.993464
10.920699	1.09804
10.923235	1.51634
10.925772	1.41176
10.928309	1.04575
10.930846	0.888889
10.933384	0.732026
10.935922	0.836601
10.938460	0.679739
10.940998	0.993464
10.943537	0.888889
10.946076	0.732026
10.948615	0.836601
10.951155	0.941176
10.953695	1.09804
10.956235	0.888889
10.958775	1.09804
10.961316	0.993464
10.963857	1.30719
10.966399	1.2549
10.968940	1.20261
10.971482	1.04575
10.974025	1.04575
10.976567	1.15033
10.979110	1.09804
10.981653	0.993464
10.984197	0.941176
10.986740	1.2549
10.989284	0.888889
10.991829	1.51634
10.994373	1.56863
10.996918	0.366013
10.999463	0.836601
11.002009	0.732026
11.004555	0.679739
11.007101	0.784314
11.009647	0.888889
11.012194	0.627451
11.014741	0.941176
11.017288	0.888889
11.019836	0.941177
11.022384	0.888889
11.024932	0.941176
11.027480	0.732026
11.030029	0.836601
11.032578	1.09804
11.035127	1.2549
11.037677	0.888889
11.040227	0.575163
11.042777	0.836601
11.045328	0.836601
11.047879	0.784314
11.050430	0.941176
11.052981	1.41176
11.055533	1.20261
11.058085	0.522876
11.060637	0.784314
11.063190	0.836601
11.065743	0.993464
11.068296	0.941176
11.070849	0.732026
11.073403	0.993464
11.075957	0.836601
11.078511	0.784314
11.081066	0.836601
11.083621	0.732026
11.086176	1.15033
11.088732	1.09804
11.091288	0.732026
11.093844	0.784314
11.096400	0.941176
11.098957	0.575163
11.101514	1.09804
11.104071	0.732026
11.106629	1.09804
11.109187	0.679739
11.111745	0.627451
11.114304	0.993464
11.116862	0.679739
11.119422	0.732026
11.121981	1.15033
11.124541	0.941176
11.127101	1.15033
11.129661	1.04575
11.132221	1.15033
11.134782	0.732026
11.137343	0.679739
11.139905	0.888889
11.142467	0.784314
11.145029	0.941176
11.147591	0.836601
11.150154	1.04575
11.152717	0.941176
11.155280	1.09804
11.157843	1.20261
11.160407	0.836601
11.162971	1.2549
11.165536	1.35948
11.168100	1.04575
11.170665	0.941176
11.173231	0.941176
11.175796	1.09804
11.178362	0.993464
11.180928	1.46405
11.183495	1.20261
11.186062	0.679739
11.188629	0.784314
11.191196	1.35948
11.193764	0.679739
11.196332	0.522876
11.198900	1.51634
11.201469	1.15033
11.204037	0.627451
11.206606	1.20261
11.209176	1.04575
11.211746	0.941176
11.214316	1.09804
11.216886	1.09804
11.219457	1.09804
11.222028	1.30719
11.224599	1.09804
11.227170	1.15033
11.229742	1.15033
11.232314	0.941176
11.234886	1.30719
11.237459	0.366013
11.240032	0.732026
11.242605	1.20261
11.245179	0.679739
11.247753	0.993464
11.250327	0.732026
11.252901	1.41176
11.255476	1.30719
11.258051	0.732026
11.260627	0.784314
11.263202	0.470588
11.265778	0.732026
11.268354	1.30719
11.270931	1.20261
11.273508	0.888889
11.276085	1.04575
11.278662	0.836601
11.281240	0.575163
11.283818	0.941176
11.286396	0.993464
11.288975	1.46405
11.291554	1.2549
11.294133	0.679739
11.296712	1.15033
11.299292	0.784314
11.301872	1.09804
11.304453	1.15033
11.307033	1.09804
11.309614	0.418301
11.312195	1.20261
11.314777	0.941176
11.317359	1.04575
11.319941	0.941176
11.322523	0.679739
11.325106	0.575163
11.327689	0.993464
11.330272	0.888889
11.332856	0.888889
11.335440	0.888889
11.338024	1.15033
11.340609	1.04575
11.343193	1.04575
11.345779	0.627451
11.348364	0.836601
11.350950	1.15033
11.353536	0.993464
11.356122	1.04575
11.358708	0.888889
11.361295	1.46405
11.363882	0.888889
11.366470	0.993464
11.369058	0.836601
11.371646	1.6732
11.374234	1.04575
11.376823	1.20261
11.379412	1.15033
11.382001	0.888889
11.384590	1.15033
11.387180	0.888889
11.389770	1.15033
11.392361	0.993464
11.394951	0.627451
11.397542	0.575163
11.400134	0.993464
11.402725	1.20261
11.405317	0.941176
11.407909	1.04575
11.410502	0.888889
11.413094	0.784314
11.415688	0.888889
11.418281	1.2549
11.420875	0.627451
11.423469	0.679739
11.426063	0.679739
11.428657	0.784314
11.431252	1.41176
11.433847	1.20261
11.436443	1.09804
11.439038	1.09804
11.441634	0.888889
11.444231	0.836601
11.446827	0.627451
11.449424	1.04575
11.452021	1.2549
11.454619	1.56863
11.457217	1.30719
11.459815	1.15033
11.462413	0.836601
11.465012	0.888889
11.467611	0.679739
11.470210	1.20261
11.472810	0.993464
11.475410	1.30719
11.478010	0.836601
11.480610	1.2549
11.483211	1.20261
11.485812	1.09804
11.488413	1.20261
11.491015	0.993464
11.493617	0.941176
11.496219	1.51634
11.498822	1.41176
11.501424	1.09804
11.504027	0.993464
11.506631	0.836601
11.509235	1.2549
11.511839	0.993464
11.514443	1.09804
11.517047	1.41176
11.519652	0.836601
11.522257	1.09804
11.524863	0.836601
11.527469	1.04575
11.530075	0.888889
11.532681	0.784314
11.535288	1.20261
11.537895	1.62092
11.540502	0.836601
11.543109	0.888889
11.545717	1.46405
11.548325	0.888889
11.550934	0.941176
11.553543	1.2549
11.556152	1.30719
11.558761	0.941176
11.561371	0.941176
11.563980	0.784314
11.566591	0.732026
11.569201	1.35948
11.571812	0.732026
11.574423	0.732026
11.577034	0.627451
11.579646	0.836601
11.582258	0.784314
11.584870	0.941176
11.587483	0.888889
11.590096	1.09804
11.592709	0.993464
11.595322	0.679739
11.597936	0.941176
11.600550	0.470588
11.603164	1.30719
11.605779	0.888889
11.608394	0.836601
11.611009	1.46405
11.613625	0.679739
11.616240	0.888889
11.618857	1.15033
11.621473	1.46405
11.624090	1.04575
11.626707	0.679739
11.629324	1.09804
11.631942	1.46405
11.634559	0.836601
11.637178	0.836601
11.639796	1.15033
11.642415	1.2549
11.645034	0.836601
11.647653	1.30719
11.650273	0.993464
11.652893	1.30719
11.655513	0.888889
11.658134	0.941176
11.660754	0.575163
11.663376	0.993464
11.665997	1.41176
11.668619	0.888889
11.671241	0.732026
11.673863	1.15033
11.676486	1.04575
11.679109	1.09804
11.681732	0.575163
11.684355	1.20261
11.686979	0.993464
11.689603	1.51634
11.692227	1.56863
11.694852	0.888889
11.697477	0.888889
11.700102	0.836601
11.702728	0.993464
11.705354	0.993464
11.707980	0.836601
11.710606	0.784314
11.713233	0.941176
11.715860	0.627451
11.718487	0.888889
11.721115	0.941177
11.723743	1.30719
11.726371	1.2549
11.729000	0.784314
11.731629	1.04575
11.734258	0.679739
11.736887	0.627451
11.739517	0.993464
11.742147	0.993464
11.744777	0.993464
11.747408	1.04575
11.750038	0.784314
11.752670	1.09804
11.755301	1.30719
11.757933	0.836601
11.760565	1.04575
11.763197	0.522876
11.765830	0.418301
11.768463	0.888889
11.771096	0.732026
11.773730	0.941176
11.776363	0.575163
11.778998	0.888889
11.781632	0.522876
11.784267	1.20261
11.786902	1.09804
11.789537	0.836601
11.792173	1.30719
11.794809	0.993464
11.797445	1.09804
11.800081	0.993464
11.802718	0.993464
11.805355	0.888889
11.807992	0.784314
11.810630	1.04575
11.813268	0.784314
11.815906	0.993464
11.818545	1.2549
11.821184	1.09804
11.823823	0.732026
11.826462	1.09804
11.829102	1.04575
11.831742	0.784314
11.834382	1.09804
11.837023	0.784314
11.839664	0.836601
11.842305	1.04575
11.844947	0.836601
11.847589	1.20261
11.850231	1.41176
11.852873	0.836601
11.855516	0.888889
11.858159	0.679739
11.860802	1.15033
11.863446	0.836601
11.866089	1.09804
11.868734	0.470588
11.871378	1.04575
11.874023	0.888889
11.876668	0.888889
11.879313	0.941176
11.881959	1.04575
11.884605	0.627451
11.887251	0.679739
11.889898	1.04575
11.892544	0.836601
11.895192	1.20261
11.897839	1.20261
11.900487	0.627451
11.903135	0.836601
11.905783	0.941176
11.908432	1.41176
11.911081	0.941177
11.913730	1.35948
11.916379	0.836601
11.919029	0.784314
11.921679	0.888889
11.924329	0.888889
11.926980	0.836601
11.929631	0.627451
11.932282	1.04575
11.934934	1.2549
11.937586	1.15033
11.940238	1.35948
11.942890	0.993464
11.945543	0.941176
11.948196	0.836601
11.950849	1.15033
11.953503	0.522876
11.956157	0.784314
11.958811	0.888889
11.961466	1.20261
11.964121	0.941176
11.966776	0.993464
11.969431	0.993464
11.972087	1.20261
11.974743	1.15033
11.977399	0.836601
11.980056	0.784314
11.982712	1.09804
11.985370	0.836601
11.988027	0.732026
11.990685	1.2549
11.993343	1.41176
11.996001	0.627451
11.998660	0.888889
12.001319	0.941176
12.003978	0.627451
12.006638	1.04575
12.009297	1.09804
12.011958	0.784314
12.014618	0.888889
12.017279	1.04575
12.019940	0.888889
12.022601	0.888889
12.025263	1.56863
12.027925	1.09804
12.030587	1.15033
12.033249	0.836601
12.035912	0.627451
12.038575	0.888889
12.041238	1.20261
12.043902	0.522876
12.046566	1.04575
12.049230	0.836601
12.051895	1.35948
12.054560	0.679739
12.057225	1.04575
12.059890	1.15033
12.062556	0.784314
12.065222	0.784314
12.067888	0.941177
12.070555	1.35948
12.073222	0.888889
12.075889	1.93464
12.078557	2.98039
12.081225	2.14379
12.083893	0.941176
12.086561	0.836601
12.089230	0.941177
12.091899	1.35948
12.094568	1.35948
12.097238	0.941177
12.099907	1.46405
12.102578	1.56863
12.105248	0.941176
12.107919	1.20261
12.110590	1.15033
12.113261	0.784314
12.115933	0.941177
12.118605	1.2549
12.121277	0.836601
12.123950	1.2549
12.126622	0.522876
12.129296	0.941177
12.131969	0.836601
12.134643	0.993464
12.137317	0.993464
12.139991	1.30719
12.142666	0.679739
12.145340	1.2549
12.148016	0.941177
12.150691	1.20261
12.153367	1.20261
12.156043	1.15033
12.158719	0.941176
12.161396	1.04575
12.164073	0.941177
12.166750	1.20261
12.169428	1.09804
12.172106	1.30719
12.174784	0.575163
12.177462	0.888889
12.180141	0.888889
12.182820	0.784314
12.185499	0.941177
12.188179	0.732026
12.190859	0.993464
12.193539	0.941177
12.196220	1.20261
12.198900	0.679739
12.201582	0.941177
12.204263	0.941176
12.206945	0.993464
12.209627	0.888889
12.212309	0.993464
12.214992	0.836601
12.217674	0.575163
12.220358	1.04575
12.223041	0.627451
12.225725	0.993464
12.228409	1.04575
12.231093	0.888889
12.233778	0.784314
12.236463	1.09804
12.239148	1.20261
12.241834	1.15033
12.244519	1.35948
12.247206	1.04575
12.249892	0.993464
12.252579	1.09804
12.255266	1.56863
12.257953	1.20261
12.260641	0.836601
12.263329	0.888889
12.266017	1.09804
12.268705	0.836601
12.271394	1.41176
12.274083	0.732026
12.276772	1.04575
12.279462	1.09804
12.282152	1.41176
12.284842	0.941177
12.287533	1.04575
12.290224	1.15033
12.292915	0.836601
12.295606	1.09804
12.298298	0.784314
12.300990	1.30719
12.303682	0.941177
12.306375	1.30719
12.309068	1.20261
12.311761	0.679739
12.314455	1.30719
12.317149	0.888889
12.319843	1.2549
12.322537	1.04575
12.325232	0.888889
12.327927	0.993464
12.330622	0.993464
12.333318	1.09804
12.336013	0.522876
12.338710	0.993464
12.341406	1.09804
12.344103	0.732026
12.346800	0.941176
12.349497	0.836601
12.352195	1.30719
12.354893	1.15033
12.357591	0.784314
12.360290	1.51634
12.362988	1.09804
12.365688	0.941176
12.368387	0.784314
12.371087	1.04575
12.373787	1.15033
12.376487	0.784314
12.379188	1.2549
12.381889	1.20261
12.384590	0.888889
12.387291	0.993464
12.389993	0.784314
12.392695	1.09804
12.395398	0.732026
12.398100	0.522876
12.400803	0.522876
12.403506	0.836601
12.406210	1.15033
12.408914	0.888889
12.411618	1.04575
12.414322	0.888889
12.417027	1.04575
12.419732	0.679739
12.422438	0.732026
12.425143	1.20261
12.427849	0.993464
12.430555	1.15033
12.433262	0.732026
12.435969	1.20261
12.438676	0.993464
12.441383	0.732026
12.444091	1.15033
12.446799	1.04575
12.449507	0.888889
12.452216	0.836601
12.454925	1.09804
12.457634	1.20261
12.460343	0.888889
12.463053	0.784314
12.465763	0.941176
12.468473	0.836601
12.471184	0.888889
12.473895	1.15033
12.476606	1.09804
12.479318	1.09804
12.482030	1.2549
12.484742	1.15033
12.487454	1.46405
12.490167	0.836601
12.492880	0.732026
12.495593	1.04575
12.498307	0.993464
12.501021	1.20261
12.503735	0.888889
12.506449	0.941176
12.509164	0.836601
12.511879	1.15033
12.514595	0.993464
12.517310	1.2549
12.520026	1.35948
12.522743	0.993464
12.525459	1.2549
12.528176	1.35948
12.530893	1.30719
12.533611	1.04575
12.536328	0.784314
12.539046	0.941176
12.541765	0.888889
12.544483	1.41176
12.547202	1.35948
12.549922	1.2549
12.552641	0.888889
12.555361	0.732026
12.558081	0.993464
12.560801	0.993464
12.563522	1.04575
12.566243	1.04575
12.568964	0.732026
12.571686	1.30719
12.574408	0.941176
12.577130	1.41176
12.579852	1.09804
12.582575	0.732026
12.585298	1.04575
12.588022	1.35948
12.590745	1.41176
12.593469	0.784314
12.596194	0.732026
12.598918	1.2549
12.601643	0.941177
12.604368	1.20261
12.607093	0.732026
12.609819	1.30719
12.612545	1.09804
12.615272	0.836601
12.617998	1.04575
12.620725	0.732026
12.623452	1.62092
12.626180	0.627451
12.628908	0.732026
12.631636	1.15033
12.634364	0.784314
12.637093	0.888889
12.639822	0.941176
12.642551	0.627451
12.645280	1.04575
12.648010	0.888889
12.650740	1.2549
12.653471	1.2549
12.656202	0.679739
12.658933	0.888889
12.661664	1.2549
12.664396	1.04575
12.667128	0.993464
12.669860	1.56863
12.672592	0.941176
12.675325	0.732026
12.678058	0.888889
12.680792	1.09804
12.683525	1.15033
12.686259	0.941176
12.688994	1.2549
12.691728	1.62092
12.694463	0.732026
12.697198	1.04575
12.699934	0.941176
12.702670	0.941176
12.705406	0.993464
12.708142	0.888889
12.710879	0.418301
12.713616	0.993464
12.716353	0.993464
12.719090	1.09804
12.721828	0.627451
12.724566	0.679739
12.727305	1.30719
12.730044	1.09804
12.732783	1.09804
12.735522	0.941176
12.738262	0.836601
12.741001	1.20261
12.743742	1.2549
12.746482	0.732026
12.749223	1.09804
12.751964	1.35948
12.754705	0.888889
12.757447	1.15033
12.760189	1.04575
12.762931	0.784314
12.765674	1.15033
12.768417	1.15033
12.771160	0.784314
12.773903	1.30719
12.776647	1.09804
12.779391	0.941176
12.782136	1.2549
12.784880	1.15033
12.787625	0.836601
12.790370	0.941176
12.793116	0.941176
12.795862	0.836601
12.798608	1.15033
12.801354	1.04575
12.804101	1.04575
12.806848	1.04575
12.809595	0.993464
12.812343	0.941176
12.815091	1.15033
12.817839	1.15033
12.820587	1.09804
12.823336	0.941176
12.826085	0.993464
12.828835	1.09804
12.831584	0.679739
12.834334	1.09804
12.837084	1.15033
12.839835	0.993464
12.842586	1.30719
12.845337	1.51634
12.848088	1.09804
12.850840	0.679739
12.853592	0.679739
12.856344	0.784314
12.859097	1.51634
12.861850	0.784314
12.864603	1.04575
12.867357	1.35948
12.870111	1.56863
12.872865	1.2549
12.875619	0.784314
12.878374	1.20261
12.881129	1.30719
12.883884	1.2549
12.886640	0.993464
12.889395	0.836601
12.892152	1.04575
12.894908	1.30719
12.897665	1.04575
12.900422	1.20261
12.903179	0.575163
12.905937	1.20261
12.908695	1.15033
12.911453	1.04575
12.914211	1.09804
12.916970	1.04575
12.919729	0.941176
12.922489	1.09804
12.925249	1.2549
12.928009	1.30719
12.930769	1.20261
12.933529	0.470588
12.936290	1.51634
12.939052	0.627451
12.941813	1.15033
12.944575	0.836601
12.947337	1.20261
12.950099	0.836601
12.952862	0.941176
12.955625	0.784314
12.958388	0.993464
12.961152	1.20261
12.963916	1.09804
12.966680	1.09804
12.969444	0.522876
12.972209	0.888889
12.974974	1.04575
12.977739	0.993464
12.980505	0.836601
12.983271	0.941176
12.986037	1.56863
12.988803	0.836601
12.991570	1.15033
12.994337	0.941176
12.997105	0.888889
12.999872	1.09804
13.002640	1.04575
13.005409	1.15033
13.008177	0.575163
13.010946	0.784314
13.013715	1.20261
13.016485	0.836601
13.019255	0.888889
13.022025	0.732026
13.024795	1.20261
13.027566	0.993464
13.030337	0.732026
13.033108	0.836601
13.035879	0.732026
13.038651	0.522876
13.041423	0.941176
13.044196	1.09804
13.046968	0.888889
13.049741	0.836601
13.052515	1.30719
13.055288	1.2549
13.058062	1.20261
13.060836	1.30719
13.063611	1.04575
13.066386	1.20261
13.069161	0.993464
13.071936	0.888889
13.074712	1.09804
13.077488	0.679739
13.080264	1.15033
13.083041	1.09804
13.085817	0.836601
13.088595	1.15033
13.091372	0.836601
13.094150	1.51634
13.096928	1.09804
13.099706	0.888889
13.102485	1.20261
13.105264	1.09804
13.108043	1.41176
13.110822	0.888889
13.113602	1.04575
13.116382	1.30719
13.119163	1.35948
13.121943	1.2549
13.124724	0.784314
13.127506	1.15033
13.130287	1.04575
13.133069	0.941176
13.135851	0.679739
13.138634	0.836601
13.141417	1.15033
13.144200	1.09804
13.146983	0.993464
13.149767	1.04575
13.152551	0.993464
13.155335	1.09804
13.158119	1.04575
13.160904	0.941176
13.163689	1.04575
13.166475	0.836601
13.169261	0.888889
13.172047	1.15033
13.174833	0.784314
13.177619	1.09804
13.180406	0.993464
13.183194	0.993464
13.185981	0.732026
13.188769	0.888889
13.191557	1.04575
13.194345	0.941176
13.197134	1.04575
13.199923	0.888889
13.202712	1.04575
13.205502	0.993464
13.208292	0.993464
13.211082	1.09804
13.213872	0.888889
13.216663	0.836601
13.219454	0.941176
13.222245	0.993464
13.225037	0.993464
13.227829	1.35948
13.230621	1.04575
13.233414	1.09804
13.236206	1.20261
13.239000	1.09804
13.241793	1.09804
13.244587	1.04575
13.247381	1.15033
13.250175	1.04575
13.252970	0.836601
13.255764	1.09804
13.258560	1.09804
13.261355	0.993464
13.264151	1.04575
13.266947	0.993464
13.269743	0.941176
13.272540	1.20261
13.275337	0.888889
13.278134	1.15033
13.280932	0.888889
13.283730	1.20261
13.286528	0.993464
13.289326	1.46405
13.292125	0.941177
13.294924	1.09804
13.297723	0.836601
13.300523	0.888889
13.303323	0.836601
13.306123	0.784314
13.308923	1.6732
13.311724	0.836601
13.314525	1.46405
13.317327	3.97386
13.320128	6.53595
13.322930	5.75163
13.325733	3.13725
13.328535	1.56863
13.331338	2.03922
13.334141	1.6732
13.336945	1.88235
13.339748	1.15033
13.342552	0.888889
13.345357	1.30719
13.348161	1.41176
13.350966	0.784314
13.353772	0.941177
13.356577	0.888889
13.359383	0.888889
13.362189	0.784314
13.364995	0.418301
13.367802	0.836601
13.370609	0.941176
13.373416	0.993464
13.376224	0.888889
13.379032	1.09804
13.381840	0.627451
13.384649	1.09804
13.387457	0.941176
13.390266	1.04575
13.393076	1.15033
13.395886	0.941176
13.398695	0.993464
13.401506	1.04575
13.404316	1.09804
13.407127	1.30719
13.409938	0.679739
13.412750	1.09804
13.415561	0.575163
13.418373	0.888889
13.421186	1.15033
13.423998	1.15033
13.426811	0.784314
13.429625	0.784314
13.432438	1.04575
13.435252	0.627451
13.438066	1.46405
13.440880	1.04575
13.443695	0.732026
13.446510	0.993464
13.449325	0.784314
13.452141	1.15033
13.454957	0.784314
13.457773	0.732026
13.460589	1.04575
13.463406	1.15033
13.466223	0.732026
13.469041	0.732026
13.471858	0.888889
13.474676	1.2549
13.477494	0.732026
13.480313	0.575163
13.483132	0.941176
13.485951	1.35948
13.488770	0.836601
13.491590	1.04575
13.494410	0.732026
13.497230	1.15033
13.500051	0.679739
13.502872	0.627451
13.505693	0.679739
13.508514	0.888889
13.511336	0.993464
13.514158	0.941176
13.516981	1.20261
13.519803	1.09804
13.522626	1.15033
13.525450	0.993464
13.528273	0.941176
13.531097	0.627451
13.533921	0.679739
13.536746	0.941176
13.539570	1.09804
13.542395	0.784314
13.545221	0.993464
13.548046	1.30719
13.550872	0.836601
13.553698	0.993464
13.556525	1.15033
13.559352	0.784314
13.562179	0.732026
13.565006	1.15033
13.567834	1.20261
13.570662	1.46405
13.573490	0.941176
13.576319	0.941176
13.579148	0.888889
13.581977	0.784314
13.584806	0.836601
13.587636	0.888889
13.590466	0.575163
13.593297	0.522876
13.596127	0.679739
13.598958	1.15033
13.601789	1.15033
13.604621	0.836601
13.607453	0.941177
13.610285	0.836601
13.613117	0.993464
13.615950	0.784314
13.618783	1.04575
13.621616	0.836601
13.624450	1.09804
13.627284	1.15033
13.630118	1.09804
13.632953	0.993464
13.635787	1.35948
13.638622	0.732026
13.641458	0.888889
13.644294	1.56863
13.647129	0.627451
13.649966	0.888889
13.652802	1.2549
13.655639	1.20261
13.658476	1.2549
13.661314	0.993464
13.664152	1.15033
13.666990	0.836601
13.669828	1.20261
13.672667	1.04575
13.675505	0.888889
13.678345	1.04575
13.681184	1.15033
13.684024	1.04575
13.686864	1.2549
13.689705	0.888889
13.692545	0.575163
13.695386	0.784314
13.698228	0.836601
13.701069	0.941176
13.703911	1.15033
13.706753	0.941176
13.709596	1.20261
13.712438	1.09804
13.715282	0.993464
13.718125	1.15033
13.720969	0.888889
13.723813	0.836601
13.726657	1.09804
13.729501	1.04575
13.732346	0.575163
13.735191	0.627451
13.738037	0.679739
13.740882	0.993464
13.743728	1.09804
13.746575	1.04575
13.749421	1.20261
13.752268	1.56863
13.755116	0.784314
13.757963	0.836601
13.760811	0.575163
13.763659	0.993464
13.766507	0.732026
13.769356	1.04575
13.772205	0.993464
13.775054	1.20261
13.777904	0.679739
13.780754	0.941176
13.783604	1.35948
13.786454	1.04575
13.789305	0.941176
13.792156	0.836601
13.795007	0.993464
13.797859	1.09804
13.800711	1.15033
13.803563	0.575163
13.806416	1.35948
13.809269	0.888889
13.812122	1.04575
13.814975	1.09804
13.817829	0.993464
13.820683	0.522876
13.823537	0.679739
13.826392	1.35948
13.829247	0.941177
13.832102	0.941176
13.834957	1.04575
13.837813	1.30719
13.840669	0.888889
13.843526	1.09804
13.846382	0.993464
13.849239	0.941177
13.852097	0.993464
13.854954	0.888889
13.857812	1.09804
13.860670	0.888889
13.863529	0.993464
13.866387	0.993464
13.869246	1.09804
13.872106	1.09804
13.874965	1.20261
13.877825	0.470588
13.880685	0.993464
13.883546	0.941177
13.886407	1.2549
13.889268	1.15033
13.892129	1.09804
13.894991	0.784314
13.897853	0.784314
13.900715	1.15033
13.903578	1.20261
13.906441	1.04575
13.909304	1.15033
13.912167	1.20261
13.915031	0.941176
13.917895	1.09804
13.920759	1.09804
13.923624	1.09804
13.926489	1.04575
13.929354	0.575163
13.932220	0.941177
13.935086	0.941176
13.937952	0.888889
13.940818	0.575163
13.943685	0.993464
13.946552	0.836601
13.949419	1.41176
13.952287	0.784314
13.955155	0.836601
13.958023	0.941176
13.960891	0.941176
13.963760	1.15033
13.966629	0.836601
13.969499	1.15033
13.972368	0.836601
13.975238	1.09804
13.978109	1.2549
13.980979	0.679739
13.983850	0.993464
13.986721	0.993464
13.989593	1.04575
13.992464	0.888889
13.995336	1.20261
13.998209	1.30719
14.001081	0.836601
14.003954	1.09804
14.006828	0.888889
14.009701	0.575163
14.012575	0.836601
14.015449	0.941177
14.018323	1.30719
14.021198	1.09804
14.024073	1.09804
14.026948	0.627451
14.029824	0.993464
14.032700	1.15033
14.035576	0.941177
14.038453	0.993464
14.041329	1.15033
14.044206	1.15033
14.047084	0.784314
14.049961	0.627451
14.052839	0.732026
14.055718	0.732026
14.058596	1.46405
14.061475	0.836601
14.064354	1.15033
14.067234	1.35948
14.070113	0.941176
14.072993	0.888889
14.075874	1.09804
14.078754	0.784314
14.081635	1.35948
14.084516	1.09804
14.087398	1.15033
14.090280	0.888889
14.093162	0.732026
14.096044	0.836601
14.098927	0.941176
14.101810	1.46405
14.104693	1.04575
14.107577	0.836601
14.110461	0.993464
14.113345	0.941176
14.116229	0.679739
14.119114	0.888889
14.121999	1.15033
14.124884	1.15033
14.127770	0.784314
14.130656	1.04575
14.133542	0.941176
14.136429	0.993464
14.139316	0.888889
14.142203	0.941176
14.145090	0.941176
14.147978	1.04575
14.150866	0.993464
14.153754	0.575163
14.156643	0.888889
14.159532	0.993464
14.162421	1.20261
14.165310	1.09804
14.168200	1.04575
14.171090	0.575163
14.173981	1.35948
14.176871	1.20261
14.179762	1.30719
14.182653	1.30719
14.185545	0.522876
14.188437	0.679739
14.191329	1.04575
14.194221	1.15033
14.197114	0.993464
14.200007	1.30719
14.202901	0.888889
14.205794	0.941176
14.208688	0.993464
14.211582	0.732026
14.214477	0.784314
14.217372	0.679739
14.220267	1.2549
14.223162	0.679739
14.226058	1.20261
14.228954	1.09804
14.231850	0.679739
14.234747	1.2549
14.237644	1.15033
14.240541	1.20261
14.243438	0.784314
14.246336	1.15033
14.249234	0.732026
14.252132	0.993464
14.255031	1.2549
14.257930	0.993464
14.260829	0.732026
14.263729	1.35948
14.266629	1.04575
14.269529	0.679739
14.272429	1.2549
14.275330	0.784314
14.278231	0.888889
14.281132	0.941176
14.284034	0.784314
14.286936	1.35948
14.289838	0.784314
14.292741	0.836601
14.295643	1.20261
14.298546	0.836601
14.301450	0.732026
14.304353	0.575163
14.307257	0.627451
14.310162	0.732026
14.313066	1.35948
14.315971	0.784314
14.318876	0.941176
14.321782	1.56863
14.324687	0.941176
14.327594	0.732026
14.330500	0.522876
14.333407	0.888889
14.336313	0.888889
14.339221	0.522876
14.342128	1.30719
14.345036	0.836601
14.347944	1.04575
14.350853	0.784314
14.353761	0.836601
14.356670	1.20261
14.359580	1.09804
14.362489	1.20261
14.365399	0.836601
14.368309	1.20261
14.371220	1.15033
14.374130	1.04575
14.377042	1.30719
14.379953	1.15033
14.382865	0.941176
14.385777	0.732026
14.388689	1.04575
14.391601	0.627451
14.394514	0.993464
14.397427	1.2549
14.400341	1.20261
14.403255	0.993464
14.406169	0.941176
14.409083	0.993464
14.411998	1.04575
14.414912	0.993464
14.417828	1.30719
14.420743	0.679739
14.423659	1.20261
14.426575	1.15033
14.429491	0.627451
14.432408	1.09804
14.435325	1.6732
14.438242	1.04575
14.441160	0.522876
14.444078	0.993464
14.446996	0.679739
14.449915	1.20261
14.452833	0.627451
14.455752	1.20261
14.458672	1.04575
14.461591	1.2549
14.464511	1.04575
14.467432	0.836601
14.470352	0.836601
14.473273	1.04575
14.476194	0.888889
14.479115	0.993464
14.482037	1.20261
14.484959	0.627451
14.487881	0.836601
14.490804	1.15033
14.493727	0.993464
14.496650	1.15033
14.499574	0.993464
14.502497	0.836601
14.505422	1.56863
14.508346	1.04575
14.511271	1.15033
14.514196	1.2549
14.517121	1.09804
14.520046	1.41176
14.522972	1.20261
14.525898	1.04575
14.528825	1.2549
14.531752	0.993464
14.534679	0.941176
14.537606	1.09804
14.540534	0.888889
14.543462	1.20261
14.546390	0.627451
14.549318	0.732026
14.552247	0.732026
14.555176	1.2549
14.558106	1.09804
14.561035	0.888889
14.563965	1.15033
14.566896	1.04575
14.569826	1.04575
14.572757	0.679739
14.575688	0.941176
14.578620	0.993464
14.581552	0.993464
14.584484	0.836601
14.587416	0.993464
14.590349	0.941177
14.593282	0.941176
14.596215	0.575163
14.599148	0.993464
14.602082	1.15033
14.605016	1.56863
14.607951	1.04575
14.610886	0.784314
14.613821	1.15033
14.616756	0.732026
14.619692	0.784314
14.622627	0.993464
14.625564	0.784314
14.628500	0.836601
14.631437	1.15033
14.634374	1.09804
14.637311	0.732026
14.640249	0.784314
14.643187	0.888889
14.646125	1.35948
14.649064	1.2549
14.652003	1.15033
14.654942	0.836601
14.657881	1.15033
14.660821	0.941177
14.663761	1.09804
14.666702	1.09804
14.669642	1.15033
14.672583	1.30719
14.675524	1.04575
14.678466	1.15033
14.681408	1.15033
14.684350	0.993464
14.687292	0.732026
14.690235	0.941177
14.693178	1.04575
14.696121	1.15033
14.699065	0.888889
14.702009	0.679739
14.704953	1.56863
14.707898	1.30719
14.710842	0.784314
14.713787	0.732026
14.716733	0.836601
14.719678	0.888889
14.722624	0.888889
14.725571	1.20261
14.728517	1.15033
14.731464	1.30719
14.734411	0.993464
14.737359	0.679739
14.740306	1.09804
14.743255	0.888889
14.746203	0.575163
14.749151	0.941176
14.752100	0.732026
14.755050	0.836601
14.757999	0.993464
14.760949	1.15033
14.763899	1.41176
14.766849	0.627451
14.769800	1.09804
14.772751	0.522876
14.775702	0.993464
14.778654	0.470588
14.781606	0.627451
14.784558	0.732026
14.787511	1.35948
14.790463	0.888889
14.793416	1.30719
14.796370	1.09804
14.799323	1.2549
14.802277	0.941177
14.805232	0.732026
14.808186	1.04575
14.811141	1.09804
14.814096	1.15033
14.817052	0.941176
14.820007	1.04575
14.822963	0.732026
14.825920	0.993464
14.828876	0.941177
14.831833	1.09804
14.834790	1.09804
14.837748	1.04575
14.840706	0.784314
14.843664	1.04575
14.846622	1.04575
14.849581	1.2549
14.852540	1.09804
14.855499	0.941176
14.858459	1.15033
14.861419	1.04575
14.864379	0.941176
14.867339	0.627451
14.870300	1.09804
14.873261	0.941177
14.876222	0.784314
14.879184	0.941176
14.882146	1.15033
14.885108	1.15033
14.888071	0.993464
14.891034	0.679739
14.893997	1.35948
14.896960	0.679739
14.899924	0.732026
14.902888	0.888889
14.905852	0.836601
14.908817	1.2549
14.911782	1.09804
14.914747	0.941176
14.917712	0.993464
14.920678	0.941176
14.923644	0.941177
14.926611	1.15033
14.929577	1.09804
14.932544	1.15033
14.935511	1.04575
14.938479	0.993464
14.941447	1.46405
14.944415	0.993464
14.947383	1.15033
14.950352	0.888889
14.953321	0.888889
14.956291	1.15033
14.959260	1.04575
14.962230	0.784314
14.965200	1.2549
14.968171	1.04575
14.971142	0.993464
14.974113	0.993464
14.977084	0.941176
14.980056	0.784314
14.983028	0.836601
14.986000	1.2549
14.988973	0.836601
14.991946	1.2549
14.994919	1.15033
14.997892	0.732026
15.000866	0.993464
15.003840	1.72549
15.006814	0.679739
15.009789	0.732026
15.012764	1.09804
15.015739	0.836601
15.018715	0.941176
15.021691	0.679739
15.024667	1.41176
15.027643	1.04575
15.030620	0.627451
15.033597	0.679739
15.036574	0.993464
15.039552	1.2549
15.042530	1.09804
15.045508	1.15033
15.048487	0.732026
15.051465	1.51634
15.054444	0.836601
15.057424	0.836601
15.060404	0.784314
15.063383	1.20261
15.066364	0.418301
15.069344	0.993464
15.072325	0.679739
15.075306	1.30719
15.078288	0.993464
15.081270	0.836601
15.084252	1.56863
15.087234	1.04575
15.090217	1.04575
15.093200	0.418301
15.096183	0.888889
15.099166	0.993464
15.102150	0.732026
15.105134	0.888889
15.108119	1.30719
15.111103	1.62092
15.114088	1.15033
15.117074	1.09804
15.120059	1.2549
15.123045	1.15033
15.126031	0.993464
15.129018	0.522876
15.132005	0.888889
15.134992	1.2549
15.137979	1.51634
15.140967	1.2549
15.143955	1.09804
15.146943	1.51634
15.149932	0.627451
15.152920	1.04575
15.155910	1.15033
15.158899	0.627451
15.161889	0.888889
15.164879	1.09804
15.167869	0.993464
15.170860	0.888889
15.173851	0.732026
15.176842	0.836601
15.179833	0.941176
15.182825	1.09804
15.185817	1.51634
15.188810	0.888889
15.191802	1.2549
15.194795	0.522876
15.197789	0.679739
15.200782	1.2549
15.203776	1.09804
15.206770	1.20261
15.209765	0.941176
15.212760	0.888889
15.215755	1.46405
15.218750	1.20261
15.221746	1.20261
15.224742	0.836601
15.227738	0.836601
15.230734	1.09804
15.233731	0.627451
15.236728	0.888889
15.239726	0.941176
15.242724	0.732026
15.245722	0.679739
15.248720	0.732026
15.251719	1.15033
15.254717	0.679739
15.257717	1.20261
15.260716	0.575163
15.263716	1.35948
15.266716	0.941176
15.269716	1.20261
15.272717	1.41176
15.275718	0.679739
15.278719	1.2549
15.281721	1.62092
15.284723	0.941176
15.287725	0.941176
15.290727	0.993464
15.293730	1.35948
15.296733	0.836601
15.299737	1.04575
15.302740	1.2549
15.305744	1.15033
15.308748	0.888889
15.311753	1.35948
15.314758	1.2549
15.317763	0.993464
15.320768	0.888889
15.323774	1.09804
15.326780	1.04575
15.329786	0.993464
15.332793	1.04575
15.335800	1.09804
15.338807	0.575163
15.341815	0.732026
15.344822	0.836601
15.347830	1.15033
15.350839	1.30719
15.353847	0.836601
15.356856	0.836601
15.359866	0.993464
15.362875	0.627451
15.365885	0.941176
15.368895	0.836601
15.371906	1.04575
15.374916	0.679739
15.377927	0.941176
15.380939	0.888889
15.383950	1.35948
15.386962	1.04575
15.389975	0.784314
15.392987	0.836601
15.396000	1.20261
15.399013	0.836601
15.402026	0.941176
15.405040	1.15033
15.408054	0.836601
15.411068	1.35948
15.414083	1.46405
15.417098	0.732026
15.420113	1.09804
[truncated: 75,554 more rows]
