# Supplementary material for: Microcystin-LR Detected in a Low Molecular Weight Fraction from a Crude Extract of Zoanthus sociatus
Source: Toxins (Basel). 2017 Mar 1;9(3):89. doi: 10.3390/toxins9030089 (PMC5371844; doi:10.3390/toxins9030089)
Supplement: Supplementary file 1 [file toxins-09-00089-s001.zip › toxins-159662 supplementary/Rawdataset S1/MSMS_1050_&_861/MSM_861.txt]

TITLE "<<b8_861>> TOF/TOF� MS/MS Precursor 861.01 Spec #1[BP = 650.0, 2514]"
TYPE MASSSPEC
9.995683	1.56863
9.998110	2.03922
10.000537	1.56863
10.002964	1.4902
10.005392	1.2549
10.007820	1.56863
10.010249	2.27451
10.012678	2.11765
10.015107	1.72549
10.017536	1.96078
10.019966	1.80392
10.022395	1.64706
10.024826	2.19608
10.027256	1.80392
10.029687	1.80392
10.032118	2.27451
10.034550	1.96078
10.036981	1.72549
10.039413	2.03922
10.041845	2.19608
10.044278	1.4902
10.046711	2.19608
10.049144	1.56863
10.051578	1.80392
10.054011	2.19608
10.056445	2.03922
10.058880	1.41176
10.061314	2.27451
10.063749	1.80392
10.066185	1.2549
10.068620	2.11765
10.071056	1.72549
10.073492	1.80392
10.075928	1.17647
10.078365	2.03922
10.080802	1.33333
10.083239	1.96078
10.085677	1.56863
10.088115	1.33333
10.090553	1.56863
10.092992	1.56863
10.095430	1.4902
10.097869	1.80392
10.100309	1.64706
10.102749	2.03922
10.105188	1.80392
10.107629	1.88235
10.110069	2.19608
10.112510	1.4902
10.114951	1.88235
10.117393	2.19608
10.119834	1.41176
10.122277	1.88235
10.124719	2.27451
10.127161	1.56863
10.129604	1.56863
10.132048	1.72549
10.134491	1.56863
10.136935	1.4902
10.139379	2.11765
10.141823	1.33333
10.144268	2.11765
10.146713	1.72549
10.149158	1.17647
10.151604	2.27451
10.154050	1.64706
10.156496	1.41176
10.158942	1.17647
10.161389	1.33333
10.163836	1.41176
10.166284	1.88235
10.168731	1.72549
10.171179	2.27451
10.173627	1.33333
10.176076	1.72549
10.178525	2.03922
10.180974	2.03922
10.183423	1.96078
10.185873	2.27451
10.188323	1.88235
10.190773	2.19608
10.193224	1.64706
10.195675	1.33333
10.198126	1.4902
10.200578	1.72549
10.203029	1.41176
10.205481	1.56863
10.207934	2.27451
10.210386	1.80392
10.212839	1.80392
10.215293	1.96078
10.217746	1.96078
10.220200	1.80392
10.222654	1.33333
10.225109	2.27451
10.227563	2.43137
10.230018	2.03922
10.232474	1.80392
10.234929	1.4902
10.237385	1.64706
10.239842	1.33333
10.242298	1.80392
10.244755	1.80392
10.247212	2.11765
10.249669	1.80392
10.252127	1.96078
10.254585	1.33333
10.257043	2.19608
10.259502	2.11765
10.261961	2.03922
10.264420	2.11765
10.266879	1.80392
10.269339	2.58824
10.271799	2.03922
10.274260	1.72549
10.276720	1.72549
10.279181	2.11765
10.281642	2.43137
10.284104	2.11765
10.286566	1.72549
10.289028	1.80392
10.291490	2.11765
10.293953	2.03922
10.296416	2.27451
10.298879	1.80392
10.301343	2.11765
10.303807	1.33333
10.306271	2.11765
10.308736	2.19608
10.311200	1.56863
10.313666	2.5098
10.316131	1.80392
10.318597	3.05882
10.321063	7.68628
10.323529	12.549
10.325995	8.70588
10.328462	3.84314
10.330929	2.58824
10.333397	3.68627
10.335865	2.5098
10.338333	2.66667
10.340801	2.35294
10.343270	2.03922
10.345738	2.19608
10.348208	1.96078
10.350677	1.56863
10.353147	1.96078
10.355617	2.5098
10.358088	1.88235
10.360558	1.01961
10.363029	2.11765
10.365500	2.90196
10.367972	1.56863
10.370444	1.64706
10.372916	2.03922
10.375389	1.64706
10.377861	2.66667
10.380334	2.43137
10.382808	2.03922
10.385281	1.56863
10.387755	0.941177
10.390230	2.03922
10.392704	1.80392
10.395179	1.80392
10.397654	2.03922
10.400130	1.33333
10.402605	2.11765
10.405081	2.19608
10.407558	1.4902
10.410034	1.88235
10.412511	1.64706
10.414988	1.72549
10.417466	1.56863
10.419944	1.88235
10.422422	1.88235
10.424900	1.96078
10.427379	2.58824
10.429858	1.72549
10.432337	1.96078
10.434817	1.96078
10.437296	1.4902
10.439777	1.33333
10.442257	1.56863
10.444738	1.56863
10.447219	2.90196
10.449700	1.64706
10.452182	1.96078
10.454664	1.72549
10.457146	1.56863
10.459628	2.03922
10.462111	2.03922
10.464594	1.33333
10.467078	1.88235
10.469561	1.88235
10.472045	2.27451
10.474530	2.7451
10.477014	1.80392
10.479499	2.5098
10.481984	1.4902
10.484470	1.80392
10.486956	1.80392
10.489442	1.4902
10.491928	2.19608
10.494415	1.64706
10.496902	1.72549
10.499389	1.41176
10.501876	1.88235
10.504364	1.72549
10.506852	1.64706
10.509341	1.88235
10.511830	1.80392
10.514319	2.66667
10.516808	1.88235
10.519298	1.56863
10.521787	1.72549
10.524278	2.03922
10.526768	1.96078
10.529259	1.96078
10.531750	1.41176
10.534241	0.627451
10.536733	1.09804
10.539225	1.56863
10.541717	1.80392
10.544210	1.88235
10.546703	1.4902
10.549196	1.72549
10.551689	2.82353
10.554183	2.19608
10.556677	2.03922
10.559172	2.58824
10.561666	1.41176
10.564161	1.64706
10.566656	1.33333
10.569152	1.4902
10.571648	2.03922
10.574144	1.09804
10.576640	1.88235
10.579137	2.27451
10.581634	2.7451
10.584131	1.72549
10.586629	1.80392
10.589127	2.27451
10.591625	2.19608
10.594123	1.56863
10.596622	1.64706
10.599121	1.72549
10.601621	1.88235
10.604120	1.72549
10.606620	1.72549
10.609120	1.96078
10.611621	1.41176
10.614122	2.11765
10.616623	2.11765
10.619124	2.11765
10.621626	1.41176
10.624128	1.4902
10.626630	2.11765
10.629133	1.72549
10.631636	2.19608
10.634139	1.80392
10.636643	2.19608
10.639146	1.88235
10.641651	1.41176
10.644155	1.64706
10.646660	1.88235
10.649165	1.2549
10.651670	1.01961
10.654175	1.56863
10.656681	1.01961
10.659188	2.35294
10.661694	1.96078
10.664201	1.4902
10.666708	2.11765
10.669215	1.17647
10.671723	1.41176
10.674231	2.19608
10.676739	1.41176
10.679247	2.27451
10.681756	1.56863
10.684265	1.64706
10.686775	1.88235
10.689285	1.72549
10.691795	1.88235
10.694305	2.5098
10.696815	1.96078
10.699326	1.4902
10.701837	1.96078
10.704349	2.11765
10.706861	2.35294
10.709373	1.96078
10.711885	1.64706
10.714398	1.88235
10.716911	1.41176
10.719424	1.72549
10.721938	2.43137
10.724451	2.82353
10.726966	3.76471
10.729480	2.90196
10.731995	1.41176
10.734510	1.41176
10.737025	1.72549
10.739541	2.43137
10.742057	1.41176
10.744573	2.19608
10.747089	1.96078
10.749606	2.03922
10.752123	1.80392
10.754641	2.11765
10.757158	2.27451
10.759676	1.56863
10.762195	1.33333
10.764713	2.43137
10.767232	1.96078
10.769751	1.64706
10.772271	2.03922
10.774791	2.11765
10.777311	1.17647
10.779831	2.19608
10.782352	1.56863
10.784873	1.88235
10.787394	1.64706
10.789915	1.72549
10.792437	1.4902
10.794959	1.80392
10.797482	2.19608
10.800004	1.41176
10.802527	1.72549
10.805051	2.03922
10.807574	2.11765
10.810098	1.64706
10.812622	2.27451
10.815147	1.80392
10.817672	2.35294
10.820197	1.56863
10.822722	1.41176
10.825248	0.862745
10.827774	1.72549
10.830300	1.64706
10.832827	1.72549
10.835353	2.27451
10.837881	1.56863
10.840408	1.64706
10.842936	1.72549
10.845464	1.56863
10.847992	2.27451
10.850521	1.4902
10.853050	1.88235
10.855579	1.80392
10.858108	2.11765
10.860638	1.41176
10.863168	1.33333
10.865699	1.56863
10.868229	1.88235
10.870760	1.09804
10.873292	1.96078
10.875823	2.35294
10.878355	3.29412
10.880887	1.72549
10.883420	2.03922
10.885953	1.80392
10.888486	2.27451
10.891019	2.27451
10.893553	2.27451
10.896087	2.03922
10.898621	2.19608
10.901155	1.33333
10.903690	1.88235
10.906225	1.33333
10.908761	1.4902
10.911296	2.19608
10.913832	1.33333
10.916369	1.4902
10.918905	2.19608
10.921442	1.33333
10.923980	1.88235
10.926517	2.19608
10.929055	1.88235
10.931593	1.4902
10.934131	0.941177
10.936670	1.2549
10.939209	1.4902
10.941748	1.33333
10.944288	1.41176
10.946828	1.72549
10.949368	1.96078
10.951908	1.88235
10.954449	2.19608
10.956990	1.96078
10.959531	2.35294
10.962073	1.96078
10.964615	1.88235
10.967157	1.72549
10.969700	2.03922
10.972242	1.64706
10.974786	1.88235
10.977329	1.88235
10.979873	1.33333
10.982417	2.35294
10.984961	1.80392
10.987506	1.41176
10.990050	1.4902
10.992596	1.17647
10.995141	1.72549
10.997687	2.90196
11.000233	1.4902
11.002779	1.88235
11.005326	2.7451
11.007873	1.80392
11.010420	1.80392
11.012968	1.72549
11.015516	1.17647
11.018064	2.19608
11.020612	1.33333
11.023161	1.64706
11.025710	1.64706
11.028259	1.72549
11.030809	2.19608
11.033359	1.72549
11.035909	1.64706
11.038459	1.80392
11.041010	1.80392
11.043561	1.2549
11.046113	2.19608
11.048664	1.56863
11.051216	2.19608
11.053769	1.4902
11.056321	0.941177
11.058874	2.03922
11.061427	1.33333
11.063981	1.41176
11.066534	1.64706
11.069089	1.72549
11.071643	1.64706
11.074197	1.4902
11.076752	1.72549
11.079308	1.33333
11.081863	2.11765
11.084419	2.5098
11.086975	2.03922
11.089532	2.03922
11.092088	1.56863
11.094645	2.35294
11.097203	0.941177
11.099760	1.2549
11.102318	2.27451
11.104876	2.66667
11.107435	1.96078
11.109993	1.96078
11.112553	1.33333
11.115112	1.2549
11.117672	1.72549
11.120232	1.4902
11.122792	1.88235
11.125352	1.41176
11.127913	1.88235
11.130474	2.19608
11.133036	1.72549
11.135598	2.5098
11.138160	1.2549
11.140722	2.03922
11.143285	2.35294
11.145847	1.4902
11.148411	1.96078
11.150974	1.96078
11.153538	1.64706
11.156102	2.27451
11.158666	2.11765
11.161231	2.03922
11.163796	1.09804
11.166361	1.88235
11.168927	2.03922
11.171493	1.4902
11.174059	1.72549
11.176626	2.5098
11.179192	1.88235
11.181759	1.4902
11.184327	2.58824
11.186894	1.80392
11.189462	1.72549
11.192031	1.80392
11.194599	2.11765
11.197168	1.96078
11.199737	1.64706
11.202306	1.17647
11.204876	1.33333
11.207446	1.64706
11.210016	1.41176
11.212587	1.64706
11.215158	1.33333
11.217729	1.96078
11.220301	1.72549
11.222872	1.56863
11.225445	2.11765
11.228017	1.80392
11.230590	1.17647
11.233163	1.80392
11.235736	1.2549
11.238309	1.96078
11.240883	1.56863
11.243457	1.64706
11.246032	1.80392
11.248607	1.64706
11.251182	1.56863
11.253757	2.27451
11.256333	2.35294
11.258909	1.96078
11.261485	1.64706
11.264061	1.80392
11.266638	2.27451
11.269215	2.27451
11.271793	1.96078
11.274370	1.33333
11.276948	2.19608
11.279527	1.56863
11.282105	1.88235
11.284684	2.19608
11.287263	2.43137
11.289843	2.19608
11.292422	1.17647
11.295003	2.11765
11.297583	1.56863
11.300164	2.03922
11.302744	1.88235
11.305326	2.58824
11.307907	1.88235
11.310489	1.2549
11.313071	2.19608
11.315654	1.64706
11.318236	1.96078
11.320819	1.17647
11.323403	2.11765
11.325986	1.88235
11.328570	1.64706
11.331154	1.64706
11.333739	2.5098
11.336324	2.03922
11.338909	1.64706
11.341494	1.88235
11.344080	2.03922
11.346666	1.64706
11.349252	1.96078
11.351839	1.41176
11.354426	1.4902
11.357013	1.4902
11.359600	1.88235
11.362188	1.96078
11.364776	2.98039
11.367364	1.88235
11.369953	2.27451
11.372542	1.72549
11.375131	1.33333
11.377721	1.56863
11.380311	1.41176
11.382901	1.56863
11.385491	1.56863
11.388082	1.4902
11.390673	1.01961
11.393264	1.64706
11.395856	1.64706
11.398448	2.19608
11.401040	2.03922
11.403632	1.41176
11.406225	1.72549
11.408818	1.56863
11.411411	1.80392
11.414005	0.784314
11.416599	1.33333
11.419193	2.43137
11.421788	1.96078
11.424383	2.03922
11.426978	2.03922
11.429573	1.96078
11.432169	2.11765
11.434765	2.5098
11.437361	1.56863
11.439958	2.03922
11.442555	1.80392
11.445152	2.03922
11.447750	1.33333
11.450347	1.80392
11.452946	1.4902
11.455544	1.80392
11.458143	1.96078
11.460742	1.80392
11.463341	1.96078
11.465940	2.35294
11.468540	1.96078
11.471141	1.56863
11.473741	2.27451
11.476342	2.03922
11.478943	1.64706
11.481544	1.56863
11.484146	2.03922
11.486748	1.88235
11.489350	1.96078
11.491953	1.80392
11.494555	1.80392
11.497158	1.56863
11.499762	1.72549
11.502366	1.4902
11.504970	2.03922
11.507574	1.96078
11.510179	2.11765
11.512783	1.4902
11.515389	1.80392
11.517994	1.80392
11.520600	1.80392
11.523206	2.58824
11.525812	1.33333
11.528419	1.96078
11.531026	1.56863
11.533633	2.19608
11.536241	1.96078
11.538849	1.88235
11.541457	2.19608
11.544065	1.2549
11.546674	2.19608
11.549283	0.941177
11.551892	1.72549
11.554502	1.88235
11.557112	1.88235
11.559722	1.64706
11.562333	1.72549
11.564944	1.17647
11.567555	2.11765
11.570166	1.64706
11.572778	1.96078
11.575390	1.56863
11.578002	1.33333
11.580615	2.03922
11.583228	1.80392
11.585841	2.19608
11.588454	1.41176
11.591068	2.11765
11.593682	1.80392
11.596296	2.11765
11.598911	2.03922
11.601526	1.88235
11.604141	2.03922
11.606757	1.33333
11.609373	1.09804
11.611989	2.03922
11.614605	1.88235
11.617222	1.72549
11.619839	1.72549
11.622456	1.80392
11.625074	1.64706
11.627692	1.64706
11.630310	1.96078
11.632928	1.41176
11.635547	1.80392
11.638166	1.64706
11.640786	1.2549
11.643405	1.41176
11.646025	1.80392
11.648646	2.43137
11.651266	2.66667
11.653887	1.96078
11.656508	2.11765
11.659130	1.17647
11.661752	1.41176
11.664374	2.35294
11.666996	1.17647
11.669619	1.96078
11.672242	1.64706
11.674865	2.27451
11.677488	2.35294
11.680112	2.03922
11.682736	1.41176
11.685361	1.80392
11.687985	1.56863
11.690610	2.43137
11.693236	1.4902
11.695861	1.56863
11.698487	1.33333
11.701113	1.88235
11.703740	1.17647
11.706367	1.80392
11.708994	2.43137
11.711621	1.64706
11.714249	1.64706
11.716877	1.33333
11.719505	2.11765
11.722133	1.09804
11.724762	1.64706
11.727391	1.72549
11.730021	1.41176
11.732651	1.64706
11.735281	2.5098
11.737911	1.72549
11.740542	1.09804
11.743173	1.64706
11.745804	1.64706
11.748435	2.27451
11.751067	1.4902
11.753699	1.64706
11.756332	1.72549
11.758964	1.72549
11.761597	2.03922
11.764231	2.27451
11.766864	1.56863
11.769498	1.64706
11.772132	2.03922
11.774767	1.64706
11.777401	1.56863
11.780037	1.88235
11.782672	1.4902
11.785308	1.4902
11.787943	1.41176
11.790580	1.96078
11.793216	1.2549
11.795853	1.56863
11.798490	1.09804
11.801128	1.64706
11.803765	1.80392
11.806403	1.88235
11.809042	2.03922
11.811680	1.33333
11.814319	1.56863
11.816958	1.64706
11.819598	1.56863
11.822238	1.64706
11.824878	2.19608
11.827518	1.96078
11.830159	1.72549
11.832800	2.11765
11.835441	1.41176
11.838083	2.03922
11.840725	2.27451
11.843367	1.41176
11.846009	2.03922
11.848652	1.88235
11.851295	1.4902
11.853938	2.27451
11.856582	1.41176
11.859226	2.35294
11.861870	1.88235
11.864515	1.80392
11.867159	1.88235
11.869805	1.64706
11.872450	2.19608
11.875096	1.96078
11.877742	1.4902
11.880388	1.72549
11.883035	2.19608
11.885681	1.72549
11.888329	2.19608
11.890976	1.2549
11.893624	1.56863
11.896272	1.88235
11.898920	1.41176
11.901569	1.41176
11.904218	2.27451
11.906867	1.33333
11.909517	1.72549
11.912167	1.64706
11.914817	1.56863
11.917467	1.88235
11.920118	1.96078
11.922769	1.88235
11.925420	1.4902
11.928072	1.72549
11.930724	1.64706
11.933376	1.33333
11.936029	1.72549
11.938681	1.88235
11.941334	1.56863
11.943988	2.03922
11.946642	2.19608
11.949296	2.19608
11.951950	1.96078
11.954604	1.41176
11.957259	1.41176
11.959914	1.80392
11.962570	1.96078
11.965226	1.56863
11.967882	1.88235
11.970538	1.88235
11.973195	2.19608
11.975852	1.88235
11.978509	2.27451
11.981166	1.56863
11.983824	2.27451
11.986482	1.56863
11.989141	2.66667
11.991800	2.19608
11.994459	2.58824
11.997118	1.96078
11.999777	1.96078
12.002437	1.64706
12.005098	0.705882
12.007758	1.56863
12.010419	1.64706
12.013080	2.19608
12.015741	2.19608
12.018403	2.11765
12.021065	2.27451
12.023727	2.11765
12.026390	2.03922
12.029053	1.88235
12.031716	1.2549
12.034379	2.7451
12.037043	1.88235
12.039707	2.03922
12.042371	1.64706
12.045036	1.33333
12.047701	1.41176
12.050366	1.80392
12.053032	2.7451
12.055697	2.35294
12.058364	2.19608
12.061030	1.64706
12.063697	1.33333
12.066364	2.19608
12.069031	1.80392
12.071699	1.88235
12.074366	3.37255
12.077035	8.62745
12.079703	9.33333
12.082372	5.01961
12.085041	2.35294
12.087710	2.35294
12.090380	2.19608
12.093050	2.58824
12.095720	2.19608
12.098391	1.72549
12.101062	2.43137
12.103733	2.5098
12.106404	2.11765
12.109076	2.27451
12.111748	3.13725
12.114420	1.4902
12.117093	1.33333
12.119766	2.5098
12.122439	1.96078
12.125113	1.64706
12.127786	1.01961
12.130460	1.80392
12.133135	2.7451
12.135809	1.56863
12.138484	2.11765
12.141160	1.33333
12.143835	1.09804
12.146511	1.01961
12.149187	1.72549
12.151864	1.2549
12.154541	1.72549
12.157218	2.03922
12.159895	1.56863
12.162573	2.19608
12.165251	1.01961
12.167929	2.43137
12.170607	1.88235
12.173286	1.64706
12.175965	1.72549
12.178645	1.09804
12.181324	1.88235
12.184004	2.43137
12.186685	1.4902
12.189365	1.41176
12.192046	1.56863
12.194727	2.11765
12.197409	1.56863
12.200091	1.33333
12.202773	1.88235
12.205455	2.11765
12.208138	1.72549
12.210821	2.19608
12.213504	1.41176
12.216188	2.19608
12.218872	1.80392
12.221556	1.96078
12.224240	2.11765
12.226925	1.72549
12.229610	1.80392
12.232295	2.11765
12.234981	1.88235
12.237667	1.17647
12.240353	2.11765
12.243040	1.33333
12.245726	1.56863
12.248413	1.56863
12.251101	2.98039
12.253789	1.88235
12.256477	2.03922
12.259165	2.19608
12.261853	1.41176
12.264542	1.80392
12.267232	1.72549
12.269921	1.80392
12.272611	1.88235
12.275301	1.56863
12.277991	2.11765
12.280682	2.19608
12.283373	1.41176
12.286064	2.82353
12.288756	1.41176
12.291447	1.72549
12.294140	1.72549
12.296832	2.43137
12.299525	1.96078
12.302218	1.96078
12.304911	1.80392
12.307605	1.72549
12.310299	1.41176
12.312993	1.64706
12.315687	1.72549
12.318382	2.11765
12.321077	1.17647
12.323773	1.56863
12.326468	1.64706
12.329164	1.56863
12.331861	1.56863
12.334557	1.64706
12.337254	1.96078
12.339951	2.5098
12.342649	1.72549
12.345346	2.43137
12.348045	1.72549
12.350743	1.72549
12.353441	1.80392
12.356140	1.72549
12.358840	1.88235
12.361539	2.11765
12.364239	1.72549
12.366939	2.11765
12.369640	1.80392
12.372340	1.80392
12.375041	1.96078
12.377743	2.66667
12.380444	1.64706
12.383146	1.80392
12.385848	1.64706
12.388551	2.5098
12.391254	2.43137
12.393957	1.88235
12.396660	2.03922
12.399364	2.11765
12.402068	1.96078
12.404772	1.64706
12.407477	2.03922
12.410181	2.19608
12.412887	1.96078
12.415592	1.64706
12.418298	2.27451
12.421004	1.64706
12.423710	1.33333
12.426417	2.35294
12.429124	1.88235
12.431831	1.72549
12.434538	1.33333
12.437246	1.96078
12.439954	1.96078
12.442663	1.72549
12.445371	2.27451
12.448080	1.4902
12.450790	2.11765
12.453499	1.33333
12.456209	2.27451
12.458919	1.64706
12.461630	1.56863
12.464341	1.4902
12.467052	0.862745
12.469763	2.19608
12.472475	2.19608
12.475187	1.4902
12.477899	2.19608
12.480611	1.64706
12.483324	1.72549
12.486037	1.64706
12.488751	1.64706
12.491465	1.88235
12.494179	1.80392
12.496893	2.98039
12.499608	2.19608
12.502323	1.56863
12.505038	2.5098
12.507753	1.56863
12.510469	1.4902
12.513185	1.88235
12.515902	1.88235
12.518618	2.03922
12.521335	1.56863
12.524052	1.72549
12.526770	2.03922
12.529488	1.80392
12.532206	2.11765
12.534925	1.80392
12.537643	1.80392
12.540362	2.19608
12.543082	1.96078
12.545801	1.80392
12.548521	1.56863
12.551242	1.56863
12.553962	1.80392
12.556683	1.41176
12.559404	1.64706
12.562125	1.96078
12.564847	1.88235
12.567569	1.33333
12.570291	2.35294
12.573014	1.80392
12.575737	2.19608
12.578460	2.03922
12.581184	1.4902
12.583907	1.72549
12.586632	1.17647
12.589356	1.72549
12.592081	1.41176
12.594806	1.56863
12.597531	1.01961
12.600256	1.41176
12.602982	1.64706
12.605708	1.4902
12.608435	2.11765
12.611162	2.11765
12.613889	1.80392
12.616616	1.41176
12.619344	1.56863
12.622072	1.4902
12.624800	2.11765
12.627528	1.80392
12.630257	2.19608
12.632986	2.11765
12.635716	1.41176
12.638445	1.72549
12.641175	2.35294
12.643906	2.19608
12.646636	1.4902
12.649367	1.01961
12.652098	1.80392
12.654830	1.88235
12.657562	0.862745
12.660294	1.96078
12.663026	2.11765
12.665759	1.88235
12.668492	2.66667
12.671225	1.96078
12.673958	1.80392
12.676692	1.96078
12.679426	1.2549
12.682161	1.56863
12.684896	2.43137
12.687631	1.33333
12.690366	1.2549
12.693102	2.98039
12.695837	2.19608
12.698574	1.96078
12.701310	1.72549
12.704047	1.33333
12.706784	1.09804
12.709521	1.88235
12.712259	1.80392
12.714997	2.19608
12.717735	1.88235
12.720474	1.96078
12.723213	1.33333
12.725952	1.4902
12.728692	1.80392
12.731431	1.33333
12.734171	1.56863
12.736912	1.88235
12.739652	2.27451
12.742393	1.72549
12.745135	1.56863
12.747876	2.43137
12.750618	1.2549
12.753360	2.35294
12.756102	1.2549
12.758845	2.43137
12.761588	1.4902
12.764332	1.96078
12.767075	2.19608
12.769819	1.88235
12.772563	1.80392
12.775308	2.7451
12.778052	2.03922
12.780798	1.41176
12.783543	1.4902
12.786289	2.11765
12.789035	2.03922
12.791781	1.41176
12.794527	1.96078
12.797274	1.41176
12.800021	2.90196
12.802769	1.01961
12.805517	1.72549
12.808265	1.64706
12.811013	2.43137
12.813762	1.41176
12.816511	1.33333
12.819260	2.11765
12.822009	1.2549
12.824759	1.56863
12.827509	1.72549
12.830260	2.03922
12.833010	1.56863
12.835761	1.56863
12.838513	1.88235
12.841264	1.72549
12.844016	1.4902
12.846768	1.33333
12.849521	0.784314
12.852274	2.03922
12.855027	1.88235
12.857780	1.96078
12.860534	2.35294
12.863288	1.72549
12.866042	1.96078
12.868797	2.66667
12.871551	1.96078
12.874307	2.11765
12.877062	1.88235
12.879818	1.64706
12.882574	2.11765
12.885330	1.88235
12.888087	2.58824
12.890844	2.66667
12.893601	1.4902
12.896358	1.80392
12.899116	1.96078
12.901874	1.4902
12.904633	1.2549
12.907391	2.27451
12.910150	2.19608
12.912910	2.19608
12.915669	1.88235
12.918429	2.19608
12.921189	1.80392
12.923950	1.56863
12.926711	1.80392
12.929472	1.64706
12.932233	2.11765
12.934995	1.96078
12.937757	1.72549
12.940519	1.56863
12.943281	1.96078
12.946044	2.90196
12.948807	1.96078
12.951571	1.88235
12.954334	0.705882
12.957098	0.941177
12.959863	1.4902
12.962627	1.72549
12.965392	2.43137
12.968157	1.80392
12.970923	1.72549
12.973689	1.64706
12.976455	1.64706
12.979221	1.4902
12.981988	1.72549
12.984755	1.4902
12.987522	0.784314
12.990290	2.11765
12.993058	1.96078
12.995826	2.27451
12.998594	2.11765
13.001363	1.56863
13.004132	1.72549
13.006901	1.56863
13.009671	2.03922
13.012441	1.80392
13.015211	2.19608
13.017982	2.03922
13.020753	1.56863
13.023524	2.19608
13.026295	1.88235
13.029067	1.09804
13.031839	2.27451
13.034611	1.41176
13.037384	1.88235
13.040157	1.72549
13.042930	2.58824
13.045703	2.11765
13.048477	2.66667
13.051251	1.41176
13.054026	2.27451
13.056800	2.35294
13.059575	1.88235
13.062350	2.11765
13.065126	1.88235
13.067902	1.64706
13.070678	1.96078
13.073454	1.56863
13.076231	2.35294
13.079008	1.64706
13.081786	2.58824
13.084563	1.72549
13.087341	2.11765
13.090119	1.4902
13.092898	1.96078
13.095677	1.56863
13.098456	1.17647
13.101235	1.2549
13.104015	1.96078
13.106795	2.43137
13.109575	1.56863
13.112356	1.09804
13.115137	1.64706
13.117918	1.17647
13.120699	1.80392
13.123481	1.80392
13.126263	1.88235
13.129046	1.56863
13.131828	1.4902
13.134611	0.941177
13.137394	2.35294
13.140178	1.96078
13.142962	1.72549
13.145746	1.09804
13.148530	2.11765
13.151315	1.72549
13.154100	2.11765
13.156885	0.784314
13.159671	2.19608
13.162457	1.80392
13.165243	2.27451
13.168030	1.96078
13.170816	2.43137
13.173604	2.5098
13.176391	1.56863
13.179179	1.4902
13.181967	2.11765
13.184755	2.43137
13.187543	1.80392
13.190332	1.96078
13.193122	2.03922
13.195911	1.88235
13.198701	1.64706
13.201491	2.11765
13.204281	1.41176
13.207072	2.03922
13.209863	1.64706
13.212654	2.27451
13.215446	2.43137
13.218237	2.35294
13.221029	1.33333
13.223822	1.17647
13.226615	1.96078
13.229408	1.56863
13.232201	1.96078
13.234995	1.80392
13.237788	3.05882
13.240583	1.41176
13.243377	1.56863
13.246172	1.88235
13.248967	1.72549
13.251762	1.4902
13.254558	2.03922
13.257354	2.27451
13.260150	1.41176
13.262947	0.941177
13.265744	1.96078
13.268541	1.33333
13.271338	1.56863
13.274136	1.64706
13.276934	2.11765
13.279733	1.09804
13.282531	2.58824
13.285330	1.56863
13.288129	1.56863
13.290929	1.96078
13.293729	1.56863
13.296529	1.72549
13.299329	1.96078
13.302130	1.80392
13.304931	2.03922
13.307732	1.41176
13.310534	1.88235
13.313336	1.17647
13.316138	1.17647
13.318940	1.80392
13.321743	2.27451
13.324546	2.03922
13.327350	1.4902
13.330153	1.96078
13.332957	1.72549
13.335761	2.19608
13.338566	1.80392
13.341371	1.2549
13.344176	1.80392
13.346981	1.64706
13.349787	1.72549
13.352593	1.64706
13.355400	2.03922
13.358206	2.35294
13.361013	1.72549
13.363820	1.33333
13.366628	1.33333
13.369436	1.64706
13.372244	1.80392
13.375052	2.35294
13.377861	1.4902
13.380670	1.56863
13.383479	1.80392
13.386289	1.80392
13.389099	1.64706
13.391909	1.80392
13.394719	1.2549
13.397530	1.4902
13.400341	1.64706
13.403152	2.66667
13.405964	2.03922
13.408776	1.72549
13.411588	2.7451
13.414401	1.64706
13.417214	1.96078
13.420027	1.41176
13.422840	1.64706
13.425654	1.72549
13.428468	1.88235
13.431282	2.27451
13.434097	1.96078
13.436912	1.64706
13.439727	1.96078
13.442543	1.88235
13.445358	1.33333
13.448174	2.03922
13.450991	1.72549
13.453808	1.41176
13.456625	1.4902
13.459442	1.64706
13.462259	1.88235
13.465077	1.2549
13.467895	1.80392
13.470714	1.41176
13.473533	1.64706
13.476352	1.88235
13.479171	2.43137
13.481991	1.72549
13.484811	2.11765
13.487631	1.72549
13.490451	1.33333
13.493272	2.03922
13.496093	1.64706
13.498915	1.41176
13.501736	1.80392
13.504558	1.56863
13.507381	1.4902
13.510203	2.03922
13.513026	1.33333
13.515849	1.41176
13.518673	1.88235
13.521497	1.4902
13.524321	1.80392
13.527145	1.72549
13.529970	1.4902
13.532795	1.96078
13.535620	1.41176
13.538446	1.56863
13.541272	2.19608
13.544098	1.96078
13.546924	1.2549
13.549751	1.88235
13.552578	1.41176
13.555405	1.80392
13.558233	1.72549
13.561061	1.41176
13.563889	1.80392
13.566718	1.72549
13.569546	2.19608
13.572376	1.56863
13.575205	1.72549
13.578035	1.80392
13.580865	1.88235
13.583695	2.03922
13.586526	1.64706
13.589356	1.4902
13.592188	1.80392
13.595019	1.64706
13.597851	1.72549
13.600683	1.4902
13.603515	1.56863
13.606348	2.11765
13.609181	1.56863
13.612014	1.96078
13.614848	2.19608
13.617682	1.4902
13.620516	0.784314
13.623350	1.88235
13.626185	1.72549
13.629020	2.11765
13.631855	1.80392
13.634691	1.4902
13.637527	2.11765
13.640363	2.27451
13.643200	2.66667
13.646036	1.33333
13.648874	2.27451
13.651711	1.33333
13.654549	1.17647
13.657387	1.72549
13.660225	1.33333
13.663063	1.80392
13.665902	2.66667
13.668742	2.43137
13.671581	1.72549
13.674421	1.80392
13.677261	1.80392
13.680101	1.72549
13.682942	1.33333
13.685783	1.33333
13.688624	1.80392
13.691466	2.35294
13.694307	1.4902
13.697150	2.03922
13.699992	1.96078
13.702835	1.41176
13.705678	1.2549
13.708521	1.33333
13.711365	0.941177
13.714209	1.17647
13.717053	2.19608
13.719897	1.4902
13.722742	0.941177
13.725587	1.09804
13.728433	1.41176
13.731278	1.17647
13.734124	1.56863
13.736971	1.56863
13.739817	1.72549
13.742664	1.96078
13.745511	1.88235
13.748359	2.58824
13.751206	1.96078
13.754054	1.80392
13.756903	1.4902
13.759751	1.2549
13.762600	2.03922
13.765450	2.35294
13.768299	1.2549
13.771149	2.43137
13.773999	1.80392
13.776850	1.4902
13.779700	2.27451
13.782551	2.27451
13.785403	2.27451
13.788254	2.35294
13.791106	1.56863
13.793958	2.19608
13.796811	1.33333
13.799664	1.4902
13.802517	1.72549
13.805370	2.11765
13.808224	1.88235
13.811078	1.41176
13.813932	2.35294
13.816786	1.96078
13.819641	1.72549
13.822497	1.33333
13.825352	1.33333
13.828208	1.33333
13.831064	1.96078
13.833920	1.64706
13.836777	1.88235
13.839634	1.96078
13.842491	2.11765
13.845348	2.35294
13.848206	1.80392
13.851064	1.96078
13.853923	1.80392
13.856781	2.03922
13.859640	2.27451
13.862500	1.88235
13.865359	1.72549
13.868219	1.88235
13.871079	1.64706
13.873940	1.80392
13.876801	2.58824
13.879662	1.72549
13.882523	1.64706
13.885385	2.19608
13.888247	1.80392
13.891109	1.2549
13.893972	2.35294
13.896834	0.784314
13.899698	1.4902
13.902561	1.80392
13.905425	2.43137
13.908289	1.09804
13.911153	2.5098
13.914018	1.72549
13.916883	1.17647
13.919748	1.88235
13.922613	1.17647
13.925479	2.03922
13.928345	1.01961
13.931212	1.96078
13.934078	1.2549
13.936945	0.784314
13.939813	1.80392
13.942680	1.33333
13.945548	1.80392
13.948416	1.88235
13.951285	1.80392
13.954154	1.72549
13.957023	1.96078
13.959892	1.2549
13.962762	1.64706
13.965632	1.41176
13.968502	1.17647
13.971372	1.56863
13.974243	1.56863
13.977114	1.56863
13.979986	1.80392
13.982858	1.88235
13.985730	1.88235
13.988602	2.58824
13.991475	1.88235
13.994348	2.11765
13.997221	2.5098
14.000094	2.27451
14.002968	0.941177
14.005842	1.80392
14.008717	1.72549
14.011591	1.64706
14.014466	1.96078
14.017341	1.64706
14.020217	1.88235
14.023093	2.19608
14.025969	1.2549
14.028846	1.56863
14.031722	1.4902
14.034599	2.11765
14.037477	2.19608
14.040354	2.58824
14.043232	2.7451
14.046111	2.27451
14.048989	1.01961
14.051868	2.43137
14.054747	1.80392
14.057627	1.72549
14.060506	1.72549
14.063386	1.4902
14.066267	1.4902
14.069147	1.64706
14.072028	2.11765
14.074909	1.4902
14.077791	2.03922
14.080673	1.2549
14.083555	2.19608
14.086437	1.88235
14.089320	1.4902
14.092203	1.88235
14.095086	1.64706
14.097970	2.11765
14.100853	2.27451
14.103738	1.2549
14.106622	2.7451
14.109507	1.56863
14.112392	1.80392
14.115277	1.01961
14.118163	1.88235
14.121049	1.2549
14.123935	1.56863
14.126822	2.27451
14.129708	1.41176
14.132595	2.35294
14.135483	1.4902
14.138371	1.41176
14.141259	1.4902
14.144147	1.09804
14.147036	1.17647
14.149924	1.80392
14.152814	1.88235
14.155703	2.35294
14.158593	2.03922
14.161483	1.4902
14.164373	1.88235
14.167264	1.17647
14.170155	1.72549
14.173046	1.80392
14.175938	1.96078
14.178830	1.96078
14.181722	1.4902
14.184614	1.4902
14.187507	1.72549
14.190400	2.7451
14.193293	2.66667
14.196187	1.88235
14.199081	1.72549
14.201975	1.64706
14.204870	1.64706
14.207765	1.88235
14.210660	2.27451
14.213555	1.2549
14.216451	2.03922
14.219347	2.90196
14.222243	1.80392
14.225140	0.941177
14.228037	2.5098
14.230934	1.4902
14.233831	2.03922
14.236729	2.19608
14.239627	1.96078
14.242525	2.11765
14.245424	1.2549
14.248323	2.11765
14.251222	1.88235
14.254122	2.35294
14.257022	2.35294
14.259922	1.4902
14.262822	1.4902
14.265723	1.96078
14.268624	2.7451
14.271525	2.66667
14.274427	1.72549
14.277329	1.2549
14.280231	1.64706
14.283134	1.72549
14.286036	1.56863
14.288940	1.96078
14.291843	1.72549
14.294747	2.11765
14.297651	1.2549
14.300555	0.862745
14.303460	1.33333
14.306364	1.88235
14.309270	1.88235
14.312175	1.4902
14.315081	1.41176
14.317987	1.80392
14.320893	1.88235
14.323800	2.03922
14.326707	2.03922
14.329614	1.96078
14.332522	1.41176
14.335429	1.80392
14.338338	1.56863
14.341246	1.64706
14.344155	1.96078
14.347064	2.58824
14.349973	1.88235
14.352883	2.03922
14.355793	1.88235
14.358703	2.11765
14.361613	1.4902
14.364524	2.11765
14.367435	1.72549
14.370347	1.64706
14.373258	1.72549
14.376170	1.41176
14.379083	2.11765
14.381995	2.03922
14.384908	1.64706
14.387821	1.64706
14.390735	2.19608
14.393648	1.33333
14.396563	1.17647
14.399477	1.72549
14.402392	1.4902
14.405306	1.72549
14.408222	2.35294
14.411137	2.03922
14.414053	1.41176
14.416969	2.35294
14.419886	1.56863
14.422802	1.4902
14.425719	2.58824
14.428637	1.2549
14.431554	1.80392
14.434472	1.72549
14.437390	1.56863
14.440309	2.19608
14.443228	1.4902
14.446147	2.35294
14.449066	1.64706
14.451986	1.2549
14.454906	2.5098
14.457826	2.27451
14.460747	2.11765
14.463668	1.4902
14.466589	0.941177
14.469510	1.4902
14.472432	1.41176
14.475354	2.35294
14.478276	1.72549
14.481199	1.56863
14.484122	1.72549
14.487045	1.64706
14.489969	2.03922
14.492892	2.11765
14.495817	1.88235
14.498741	1.56863
14.501666	1.80392
14.504591	1.80392
14.507516	1.01961
14.510442	1.88235
14.513368	1.64706
14.516294	1.64706
14.519220	1.56863
14.522147	1.56863
14.525074	1.41176
14.528001	2.11765
14.530929	1.80392
14.533857	1.4902
14.536785	1.4902
14.539714	1.4902
14.542643	1.56863
14.545572	1.64706
14.548501	2.03922
14.551431	1.72549
14.554361	1.09804
14.557292	2.27451
14.560222	1.33333
14.563153	1.41176
14.566084	1.88235
14.569016	1.17647
14.571948	2.43137
14.574880	1.4902
14.577812	0.941177
14.580745	2.82353
14.583678	1.96078
14.586611	1.64706
14.589545	1.88235
14.592479	1.64706
14.595413	2.19608
14.598347	2.11765
14.601282	2.27451
14.604217	1.80392
14.607153	2.11765
14.610088	1.80392
14.613024	1.33333
14.615960	1.33333
14.618897	2.11765
14.621834	1.33333
14.624771	1.80392
14.627708	2.35294
14.630646	2.19608
14.633584	1.41176
14.636523	1.56863
14.639461	2.11765
14.642400	1.72549
14.645339	2.43137
14.648279	2.27451
14.651219	2.35294
14.654159	1.88235
14.657099	2.03922
14.660040	1.80392
14.662981	1.09804
14.665922	1.4902
14.668864	1.96078
14.671806	1.80392
14.674748	1.2549
14.677690	2.27451
14.680633	1.2549
14.683576	1.88235
14.686519	1.88235
14.689463	1.88235
14.692407	1.09804
14.695351	2.03922
14.698296	1.80392
14.701241	1.80392
14.704186	1.80392
14.707131	2.03922
14.710077	1.72549
14.713023	2.11765
14.715969	2.35294
14.718916	2.7451
14.721863	1.72549
14.724810	1.64706
14.727758	1.64706
14.730705	2.19608
14.733654	2.19608
14.736602	2.03922
14.739551	1.72549
14.742500	1.80392
14.745449	1.56863
14.748399	1.4902
14.751348	1.4902
14.754299	1.33333
14.757249	1.56863
14.760200	2.11765
14.763151	1.4902
14.766102	1.56863
14.769054	1.2549
14.772006	1.56863
14.774958	2.11765
14.777911	1.41176
14.780863	2.03922
14.783817	1.80392
14.786770	2.27451
14.789724	1.2549
14.792678	1.17647
14.795632	1.72549
14.798587	1.41176
14.801542	1.4902
14.804497	1.4902
14.807452	1.80392
14.810408	1.2549
14.813364	1.2549
14.816321	1.96078
14.819277	1.80392
14.822234	1.41176
14.825192	1.64706
14.828149	1.41176
14.831107	1.4902
14.834065	2.19608
14.837024	2.03922
14.839982	1.4902
14.842941	2.19608
14.845901	1.88235
14.848860	1.4902
14.851820	2.03922
14.854781	1.80392
14.857741	2.82353
14.860702	1.88235
14.863663	3.05882
14.866624	2.11765
14.869586	1.88235
14.872548	1.88235
14.875511	1.80392
14.878473	2.35294
14.881436	1.56863
14.884399	1.88235
14.887363	2.11765
14.890327	2.03922
14.893291	2.03922
14.896255	2.03922
14.899220	0.862745
14.902185	1.72549
14.905150	1.72549
14.908116	2.27451
14.911081	1.88235
14.914048	1.09804
14.917014	2.5098
14.919981	1.56863
14.922948	2.43137
14.925915	1.88235
14.928883	1.41176
14.931851	1.4902
14.934819	1.88235
14.937787	2.27451
14.940756	1.4902
14.943725	1.41176
14.946695	1.88235
14.949665	2.11765
14.952635	1.72549
14.955605	1.96078
14.958575	1.33333
14.961546	2.35294
14.964518	2.11765
14.967489	1.80392
14.970461	1.72549
14.973433	1.17647
14.976405	1.17647
14.979378	1.2549
14.982351	1.72549
14.985324	1.41176
14.988298	1.96078
14.991272	1.64706
14.994246	2.11765
14.997220	2.27451
15.000195	1.64706
15.003170	1.4902
15.006145	1.72549
15.009121	2.27451
15.012097	1.56863
15.015073	1.09804
15.018050	1.88235
15.021026	1.64706
15.024004	1.64706
15.026981	1.64706
15.029959	1.72549
15.032937	1.88235
15.035915	2.03922
15.038894	1.96078
15.041873	1.56863
15.044852	1.96078
15.047831	2.35294
15.050811	1.41176
15.053791	2.27451
15.056771	2.11765
15.059752	1.56863
15.062733	2.03922
15.065714	1.41176
15.068696	1.64706
15.071678	1.88235
15.074660	1.72549
15.077642	1.33333
15.080625	2.11765
15.083608	2.11765
15.086591	2.03922
15.089575	2.03922
15.092559	1.88235
15.095543	1.33333
15.098528	1.41176
15.101513	1.64706
15.104498	1.41176
15.107483	1.64706
15.110469	2.66667
15.113455	1.17647
15.116441	1.80392
15.119428	2.19608
15.122414	2.19608
15.125402	1.41176
15.128389	2.5098
15.131377	1.72549
15.134365	1.64706
15.137353	2.19608
15.140342	1.80392
15.143331	1.96078
15.146320	1.88235
15.149310	1.4902
15.152300	1.64706
15.155290	1.56863
15.158280	1.64706
15.161271	1.41176
15.164262	1.41176
15.167253	2.03922
15.170245	1.2549
15.173237	1.33333
15.176229	2.03922
15.179222	1.41176
15.182214	2.27451
15.185207	1.17647
15.188201	1.96078
15.191195	1.88235
15.194189	1.80392
15.197183	2.11765
15.200177	1.72549
15.203172	2.35294
15.206168	1.80392
15.209163	1.80392
15.212159	2.03922
15.215155	2.03922
15.218151	2.35294
15.221148	1.88235
15.224145	1.80392
15.227142	2.5098
15.230140	2.27451
15.233137	1.09804
15.236136	2.03922
15.239134	2.5098
15.242133	1.96078
15.245132	1.72549
15.248131	2.66667
15.251131	1.80392
15.254131	1.88235
15.257131	0.941177
15.260131	1.41176
15.263132	1.72549
15.266133	1.88235
15.269135	2.43137
15.272136	1.88235
15.275138	1.80392
15.278141	1.64706
15.281143	2.5098
15.284146	1.17647
15.287149	2.03922
15.290153	1.09804
15.293156	1.80392
15.296160	2.19608
15.299165	1.72549
15.302169	1.64706
15.305174	1.72549
15.308180	1.2549
15.311185	1.17647
15.314191	1.88235
15.317197	2.03922
15.320204	2.19608
15.323210	1.41176
15.326217	1.96078
15.329225	1.72549
15.332232	1.56863
15.335240	1.80392
15.338248	1.56863
15.341257	1.96078
15.344266	1.56863
15.347275	2.11765
15.350284	2.43137
15.353294	1.17647
15.356304	1.88235
15.359314	1.2549
15.362325	1.96078
15.365336	1.56863
15.368347	1.72549
15.371358	1.09804
15.374370	1.33333
15.377382	1.88235
15.380394	1.64706
15.383407	1.88235
15.386420	1.72549
15.389433	1.4902
15.392447	2.03922
15.395461	1.17647
15.398475	1.64706
15.401489	2.58824
15.404504	1.72549
15.407519	1.72549
15.410534	2.19608
15.413550	1.88235
15.416566	2.11765
15.419582	1.96078
15.422598	1.72549
15.425615	1.88235
15.428632	1.4902
15.431650	1.56863
[truncated: 67,451 more rows]
