# Supplementary material for: Microcystin-LR Detected in a Low Molecular Weight Fraction from a Crude Extract of Zoanthus sociatus
Source: Toxins (Basel). 2017 Mar 1;9(3):89. doi: 10.3390/toxins9030089 (PMC5371844; doi:10.3390/toxins9030089)
Supplement: Supplementary file 1 [file toxins-09-00089-s001.zip › toxins-159662 supplementary/Rawdataset S1/MSMS_1066_&_876/MSMS_1066.txt]

TITLE "<<b8_1066>> TOF/TOF� MS/MS Precursor 1066 Spec #1[BP = 876.9, 425]"
TYPE MASSSPEC
9.968365	1.25305
9.970788	1.20664
9.973211	1.16023
9.975635	1.39227
9.978059	1.85636
9.980483	1.71714
9.982907	1.67073
9.985332	1.57791
9.987757	1.67073
9.990182	1.57791
9.992608	1.16023
9.995033	1.57791
9.997460	1.85636
9.999886	1.62432
10.002313	1.62432
10.004740	1.021
10.007167	1.5315
10.009595	1.20664
10.012023	1.76355
10.014451	1.62432
10.016879	1.43868
10.019308	2.18123
10.021737	1.67073
10.024167	1.20664
10.026596	1.80995
10.029026	1.80995
10.031457	1.62432
10.033887	1.16023
10.036318	1.34586
10.038749	1.43868
10.041181	1.43868
10.043612	1.34586
10.046044	1.62432
10.048477	1.5315
10.050909	1.48509
10.053342	1.29945
10.055775	1.25305
10.058209	1.06741
10.060643	1.20664
10.063077	1.021
10.065511	1.48509
10.067946	1.34586
10.070381	1.11382
10.072816	1.25305
10.075252	0.835364
10.077688	0.928182
10.080124	1.39227
10.082560	1.48509
10.084997	1.11382
10.087434	1.06741
10.089872	1.06741
10.092309	1.34586
10.094747	1.48509
10.097185	1.11382
10.099624	1.20664
10.102063	1.5315
10.104502	1.39227
10.106941	1.71714
10.109381	1.48509
10.111821	1.25305
10.114261	1.99559
10.116702	1.29945
10.119143	1.06741
10.121584	1.94918
10.124026	1.25305
10.126467	1.29945
10.128909	1.57791
10.131352	1.62432
10.133795	1.43868
10.136237	1.29945
10.138681	1.25305
10.141124	1.62432
10.143568	1.67073
10.146012	1.11382
10.148457	1.29945
10.150901	1.43868
10.153347	1.021
10.155792	1.16023
10.158237	1.48509
10.160683	1.06741
10.163130	1.39227
10.165576	1.20664
10.168023	1.62432
10.170470	0.974591
10.172917	1.25305
10.175365	1.62432
10.177813	1.20664
10.180261	1.16023
10.182710	1.11382
10.185159	1.57791
10.187608	0.928182
10.190057	1.11382
10.192507	1.20664
10.194957	1.5315
10.197408	1.67073
10.199858	1.5315
10.202309	1.48509
10.204760	1.11382
10.207212	1.29945
10.209664	0.974591
10.212116	0.928182
10.214568	1.16023
10.217021	1.29945
10.219474	1.06741
10.221927	1.11382
10.224381	1.62432
10.226835	1.39227
10.229289	1.34586
10.231743	1.20664
10.234198	1.16023
10.236653	1.80995
10.239109	1.021
10.241564	1.57791
10.244020	0.974591
10.246477	1.16023
10.248933	1.25305
10.251390	1.43868
10.253847	1.5315
10.256304	1.39227
10.258762	1.43868
10.261220	0.881773
10.263679	1.16023
10.266137	1.43868
10.268596	1.11382
10.271055	1.62432
10.273515	1.11382
10.275975	1.25305
10.278435	1.34586
10.280895	1.62432
10.283356	1.25305
10.285817	1.67073
10.288278	1.29945
10.290740	1.34586
10.293201	1.29945
10.295664	1.57791
10.298126	1.99559
10.300589	1.25305
10.303052	1.62432
10.305515	1.39227
10.307979	1.90277
10.310443	1.43868
10.312907	1.5315
10.315371	0.835364
10.317836	1.25305
10.320301	1.48509
10.322767	1.29945
10.325232	1.021
10.327698	1.29945
10.330165	1.67073
10.332631	1.39227
10.335098	1.20664
10.337565	1.39227
10.340033	1.5315
10.342501	1.16023
10.344969	1.34586
10.347437	1.76355
10.349906	1.25305
10.352375	1.16023
10.354844	1.29945
10.357313	1.39227
10.359783	1.29945
10.362253	1.25305
10.364724	1.43868
10.367195	1.71714
10.369666	1.48509
10.372137	1.62432
10.374608	1.48509
10.377080	1.11382
10.379553	1.5315
10.382025	1.48509
10.384498	1.39227
10.386971	1.57791
10.389444	1.48509
10.391918	1.80995
10.394392	0.974591
10.396866	1.48509
10.399341	1.021
10.401816	1.34586
10.404291	1.80995
10.406766	1.39227
10.409242	1.021
10.411718	1.62432
10.414194	1.90277
10.416671	1.67073
10.419148	1.71714
10.421625	1.39227
10.424103	1.62432
10.426580	1.39227
10.429058	1.80995
10.431537	1.021
10.434016	1.43868
10.436495	1.48509
10.438974	1.57791
10.441453	1.62432
10.443933	1.20664
10.446413	1.90277
10.448894	1.57791
10.451375	1.20664
10.453856	1.43868
10.456337	1.57791
10.458819	0.974591
10.461301	1.25305
10.463783	1.11382
10.466265	1.34586
10.468748	1.29945
10.471231	1.43868
10.473715	1.16023
10.476198	0.835364
10.478682	1.5315
10.481167	1.34586
10.483651	1.11382
10.486136	1.57791
10.488621	1.25305
10.491107	1.67073
10.493593	1.39227
10.496079	1.16023
10.498565	1.39227
10.501052	1.25305
10.503539	1.29945
10.506026	1.34586
10.508514	1.43868
10.511001	2.08841
10.513490	1.71714
10.515978	1.06741
10.518467	1.021
10.520956	1.76355
10.523445	1.57791
10.525935	1.62432
10.528425	1.11382
10.530915	1.29945
10.533405	1.43868
10.535896	1.80995
10.538387	1.11382
10.540879	1.25305
10.543370	1.57791
10.545862	1.43868
10.548355	1.5315
10.550847	1.43868
10.553340	1.85636
10.555833	1.57791
10.558327	1.06741
10.560820	1.021
10.563314	1.25305
10.565809	1.5315
10.568303	1.43868
10.570798	1.20664
10.573293	1.5315
10.575789	1.43868
10.578285	1.48509
10.580781	1.57791
10.583277	1.67073
10.585774	1.62432
10.588271	1.71714
10.590768	1.29945
10.593266	1.76355
10.595764	1.34586
10.598262	1.48509
10.600760	1.34586
10.603259	1.90277
10.605758	1.29945
10.608258	1.20664
10.610757	1.11382
10.613257	1.62432
10.615757	1.39227
10.618258	1.43868
10.620759	1.34586
10.623260	1.94918
10.625761	1.62432
10.628263	2.27405
10.630765	1.62432
10.633267	1.5315
10.635770	1.39227
10.638273	1.16023
10.640776	0.881773
10.643280	1.34586
10.645783	1.29945
10.648288	1.43868
10.650792	1.67073
10.653297	0.974591
10.655802	1.25305
10.658307	1.29945
10.660812	1.25305
10.663318	1.67073
10.665824	1.25305
10.668331	1.48509
10.670838	1.48509
10.673345	1.62432
10.675852	1.29945
10.678360	1.20664
10.680868	1.06741
10.683376	1.25305
10.685884	1.43868
10.688393	1.48509
10.690902	1.71714
10.693412	1.06741
10.695921	1.29945
10.698431	1.29945
10.700942	1.25305
10.703452	1.43868
10.705963	1.29945
10.708474	1.5315
10.710986	1.11382
10.713497	0.974591
10.716009	1.43868
10.718522	0.881773
10.721034	0.835364
10.723547	1.16023
10.726061	1.48509
10.728574	1.43868
10.731088	1.71714
10.733602	1.67073
10.736117	1.29945
10.738631	1.34586
10.741146	1.29945
10.743662	1.25305
10.746177	1.48509
10.748693	1.06741
10.751209	1.06741
10.753726	1.021
10.756243	1.34586
10.758760	1.39227
10.761277	1.5315
10.763795	1.62432
10.766313	0.742546
10.768831	1.25305
10.771349	0.881773
10.773868	1.11382
10.776387	1.5315
10.778907	1.80995
10.781427	1.25305
10.783947	1.06741
10.786467	1.11382
10.788988	1.39227
10.791508	1.34586
10.794030	1.25305
10.796551	1.85636
10.799073	0.835364
10.801595	1.34586
10.804117	1.29945
10.806640	0.928182
10.809163	1.25305
10.811686	1.43868
10.814210	1.62432
10.816734	1.29945
10.819258	1.16023
10.821783	1.5315
10.824307	0.928182
10.826832	1.25305
10.829358	1.43868
10.831883	1.43868
10.834409	1.16023
10.836935	1.39227
10.839462	1.48509
10.841989	1.021
10.844516	1.57791
10.847043	1.25305
10.849571	1.43868
10.852099	0.881773
10.854627	1.29945
10.857156	0.974591
10.859685	1.80995
10.862214	2.36686
10.864743	2.27405
10.867273	2.83096
10.869803	1.90277
10.872334	1.5315
10.874864	1.62432
10.877395	1.71714
10.879927	1.43868
10.882458	1.48509
10.884990	2.13482
10.887522	1.48509
10.890055	1.85636
10.892587	1.43868
10.895120	1.25305
10.897654	0.835364
10.900187	1.90277
10.902721	1.16023
10.905255	1.34586
10.907790	1.29945
10.910325	1.16023
10.912860	1.34586
10.915395	1.43868
10.917931	1.29945
10.920467	1.43868
10.923003	0.881773
10.925540	1.67073
10.928076	1.25305
10.930614	1.29945
10.933151	1.20664
10.935689	1.85636
10.938227	1.021
10.940765	1.20664
10.943304	1.021
10.945843	1.06741
10.948382	1.16023
10.950922	1.29945
10.953461	1.20664
10.956001	1.29945
10.958542	1.57791
10.961083	1.20664
10.963624	1.20664
10.966165	1.06741
10.968706	1.20664
10.971248	1.06741
10.973791	1.71714
10.976333	1.29945
10.978876	1.06741
10.981419	1.20664
10.983962	1.34586
10.986506	0.835364
10.989050	1.62432
10.991594	0.974591
10.994139	1.48509
10.996683	1.16023
10.999229	1.25305
11.001774	1.021
11.004320	1.021
11.006866	1.29945
11.009412	1.11382
11.011959	1.16023
11.014506	1.16023
11.017053	1.34586
11.019600	1.39227
11.022148	1.021
11.024696	1.34586
11.027244	1.34586
11.029793	1.43868
11.032342	1.29945
11.034891	1.57791
11.037441	1.67073
11.039991	1.29945
11.042541	1.34586
11.045091	1.20664
11.047642	1.62432
11.050193	1.29945
11.052745	1.67073
11.055296	1.34586
11.057848	1.34586
11.060400	0.928182
11.062953	1.25305
11.065506	1.90277
11.068059	0.974591
11.070612	1.021
11.073166	1.29945
11.075720	1.11382
11.078274	1.5315
11.080829	1.06741
11.083384	1.20664
11.085939	1.43868
11.088494	1.62432
11.091050	1.29945
11.093606	1.57791
11.096162	1.11382
11.098719	1.25305
11.101276	1.57791
11.103833	1.11382
11.106391	1.20664
11.108949	1.57791
11.111507	1.43868
11.114065	1.39227
11.116624	1.25305
11.119183	1.62432
11.121742	1.43868
11.124302	1.43868
11.126862	1.25305
11.129422	1.34586
11.131982	1.25305
11.134543	1.20664
11.137104	1.39227
11.139666	1.48509
11.142227	1.20664
11.144789	1.021
11.147351	1.90277
11.149914	1.06741
11.152477	1.80995
11.155040	1.06741
11.157603	1.71714
11.160167	1.29945
11.162731	0.928182
11.165296	1.71714
11.167860	1.11382
11.170425	1.39227
11.172990	1.43868
11.175556	1.57791
11.178122	1.48509
11.180688	0.788955
11.183254	1.5315
11.185821	1.43868
11.188388	1.62432
11.190955	1.43868
11.193523	1.67073
11.196091	1.11382
11.198659	1.67073
11.201227	0.928182
11.203796	0.788955
11.206365	1.39227
11.208934	1.34586
11.211504	1.29945
11.214074	1.021
11.216644	1.29945
11.219215	1.39227
11.221786	1.20664
11.224357	1.39227
11.226928	1.48509
11.229500	1.71714
11.232072	1.16023
11.234644	1.20664
11.237217	1.48509
11.239790	1.20664
11.242363	1.20664
11.244936	1.5315
11.247510	1.94918
11.250084	1.29945
11.252658	1.25305
11.255233	1.48509
11.257808	0.974591
11.260383	1.80995
11.262959	1.25305
11.265535	1.39227
11.268111	1.67073
11.270687	1.5315
11.273264	0.788955
11.275841	1.5315
11.278418	1.11382
11.280996	1.5315
11.283574	1.43868
11.286152	1.43868
11.288731	1.43868
11.291309	1.67073
11.293889	1.76355
11.296468	1.16023
11.299048	1.11382
11.301628	1.62432
11.304208	1.57791
11.306788	1.021
11.309369	1.34586
11.311951	1.85636
11.314532	2.22764
11.317114	1.90277
11.319696	1.48509
11.322278	1.25305
11.324861	1.25305
11.327444	1.20664
11.330027	1.67073
11.332610	1.85636
11.335194	1.20664
11.337778	1.29945
11.340363	1.16023
11.342948	1.34586
11.345533	1.29945
11.348118	1.11382
11.350703	1.06741
11.353289	1.71714
11.355875	0.788955
11.358462	1.25305
11.361049	1.20664
11.363636	1.62432
11.366223	1.39227
11.368811	2.042
11.371399	1.20664
11.373987	1.11382
11.376576	1.67073
11.379164	1.34586
11.381754	1.39227
11.384343	1.06741
11.386933	0.881773
11.389523	1.48509
11.392113	1.34586
11.394704	0.881773
11.397295	1.29945
11.399886	1.71714
11.402477	1.29945
11.405069	1.25305
11.407661	1.29945
11.410254	1.16023
11.412846	1.71714
11.415439	1.29945
11.418033	1.11382
11.420626	1.67073
11.423220	1.80995
11.425814	0.974591
11.428409	1.06741
11.431003	1.20664
11.433598	1.021
11.436194	1.57791
11.438789	1.25305
11.441385	1.25305
11.443982	0.974591
11.446578	1.76355
11.449175	1.20664
11.451772	0.928182
11.454369	1.34586
11.456967	1.94918
11.459565	1.29945
11.462163	1.29945
11.464762	1.43868
11.467361	1.20664
11.469960	1.67073
11.472560	1.20664
11.475159	1.48509
11.477759	1.11382
11.480360	1.20664
11.482960	1.29945
11.485561	1.16023
11.488163	1.67073
11.490764	1.29945
11.493366	1.39227
11.495968	1.48509
11.498571	1.67073
11.501173	1.67073
11.503776	1.39227
11.506380	1.021
11.508983	0.928182
11.511587	1.57791
11.514191	1.43868
11.516796	1.48509
11.519401	1.11382
11.522006	1.5315
11.524611	1.39227
11.527217	1.34586
11.529823	1.06741
11.532429	1.06741
11.535036	0.835364
11.537642	1.39227
11.540250	1.48509
11.542857	1.62432
11.545465	1.39227
11.548073	1.57791
11.550681	1.25305
11.553290	1.48509
11.555899	1.11382
11.558508	1.34586
11.561117	1.20664
11.563727	1.34586
11.566337	0.788955
11.568948	1.16023
11.571558	1.5315
11.574169	1.43868
11.576781	1.80995
11.579392	1.16023
11.582004	1.11382
11.584616	1.021
11.587229	1.20664
11.589842	1.39227
11.592455	1.80995
11.595068	1.34586
11.597682	1.16023
11.600296	1.5315
11.602910	1.25305
11.605524	1.48509
11.608139	0.974591
11.610754	1.20664
11.613370	1.39227
11.615986	1.39227
11.618602	1.39227
11.621218	1.021
11.623835	1.25305
11.626451	1.11382
11.629069	1.48509
11.631686	1.29945
11.634304	0.974591
11.636922	1.57791
11.639540	1.39227
11.642159	1.021
11.644778	1.67073
11.647397	1.71714
11.650017	1.62432
11.652637	1.62432
11.655257	1.43868
11.657877	1.62432
11.660498	1.99559
11.663119	1.76355
11.665740	1.67073
11.668362	1.29945
11.670984	1.39227
11.673606	1.06741
11.676229	1.11382
11.678852	1.20664
11.681475	1.39227
11.684098	1.57791
11.686722	1.5315
11.689346	1.11382
11.691970	0.974591
11.694595	1.021
11.697220	1.57791
11.699845	0.974591
11.702470	1.11382
11.705096	1.71714
11.707722	1.85636
11.710348	1.43868
11.712975	1.62432
11.715602	1.39227
11.718229	1.57791
11.720857	1.85636
11.723485	1.06741
11.726113	0.788955
11.728741	1.29945
11.731370	1.80995
11.733999	1.20664
11.736628	2.18123
11.739258	1.76355
11.741888	1.5315
11.744518	1.62432
11.747148	0.974591
11.749779	1.29945
11.752410	0.974591
11.755042	1.16023
11.757673	1.20664
11.760305	1.71714
11.762938	1.25305
11.765570	1.43868
11.768203	1.39227
11.770836	1.11382
11.773470	1.29945
11.776103	1.021
11.778737	1.29945
11.781372	1.29945
11.784006	1.39227
11.786641	1.48509
11.789276	1.57791
11.791912	1.5315
11.794548	1.39227
11.797184	1.29945
11.799820	1.25305
11.802457	1.90277
11.805094	1.11382
11.807731	1.39227
11.810369	1.06741
11.813007	1.43868
11.815645	1.71714
11.818283	1.29945
11.820922	1.48509
11.823561	2.18123
11.826201	1.20664
11.828840	1.48509
11.831480	1.80995
11.834120	1.06741
11.836761	1.06741
11.839402	1.11382
11.842043	1.57791
11.844684	0.835364
11.847326	1.06741
11.849968	1.29945
11.852610	1.39227
11.855253	1.62432
11.857896	1.62432
11.860539	1.021
11.863183	1.16023
11.865826	1.48509
11.868470	1.39227
11.871115	1.11382
11.873759	1.62432
11.876404	0.974591
11.879050	1.57791
11.881695	0.928182
11.884341	0.788955
11.886987	1.16023
11.889634	1.25305
11.892280	0.881773
11.894927	1.43868
11.897575	1.25305
11.900222	1.43868
11.902870	1.25305
11.905519	1.48509
11.908167	1.80995
11.910816	1.85636
11.913465	1.57791
11.916114	1.67073
11.918764	1.16023
11.921414	1.11382
11.924064	1.80995
11.926715	0.928182
11.929366	1.021
11.932017	1.94918
11.934668	1.25305
11.937320	1.71714
11.939972	1.29945
11.942625	1.5315
11.945277	1.43868
11.947930	1.11382
11.950583	1.48509
11.953237	0.974591
11.955891	1.71714
11.958545	0.974591
11.961199	1.29945
11.963854	1.48509
11.966509	1.34586
11.969164	1.39227
11.971820	1.06741
11.974476	1.11382
11.977132	1.25305
11.979789	1.43868
11.982445	1.48509
11.985102	1.43868
11.987760	1.29945
11.990418	1.57791
11.993076	1.39227
11.995734	1.76355
11.998392	1.67073
12.001051	1.57791
12.003710	1.85636
12.006370	1.62432
12.009030	1.20664
12.011690	1.25305
12.014350	1.43868
12.017011	1.11382
12.019671	1.71714
12.022333	1.39227
12.024994	1.20664
12.027656	1.76355
12.030318	1.25305
12.032980	1.5315
12.035643	1.20664
12.038306	1.021
12.040969	1.43868
12.043633	1.16023
12.046297	1.67073
12.048961	1.39227
12.051626	0.881773
12.054290	1.021
12.056955	1.57791
12.059621	1.16023
12.062286	1.43868
12.064952	1.57791
12.067619	1.06741
12.070285	1.16023
12.072952	1.67073
12.075619	1.67073
12.078286	1.67073
12.080954	1.39227
12.083622	1.16023
12.086290	1.71714
12.088959	0.974591
12.091628	1.43868
12.094297	1.62432
12.096967	1.62432
12.099636	1.39227
12.102307	1.11382
12.104977	1.06741
12.107648	1.29945
12.110319	1.57791
12.112990	1.94918
12.115661	1.34586
12.118333	1.39227
12.121005	1.43868
12.123678	1.06741
12.126351	0.881773
12.129024	1.71714
12.131697	1.29945
12.134371	1.62432
12.137044	1.29945
12.139719	1.5315
12.142393	1.5315
12.145068	1.62432
12.147743	1.62432
12.150419	1.5315
12.153094	1.25305
12.155770	1.43868
12.158446	1.43868
12.161123	1.43868
12.163800	1.29945
12.166477	1.25305
12.169155	1.43868
12.171832	1.48509
12.174510	1.67073
12.177189	1.5315
12.179867	1.48509
12.182546	1.25305
12.185226	1.29945
12.187905	1.71714
12.190585	1.34586
12.193265	1.06741
12.195945	1.29945
12.198626	1.06741
12.201307	1.39227
12.203989	1.34586
12.206670	1.5315
12.209352	1.16023
12.212034	1.67073
12.214717	1.34586
12.217399	1.71714
12.220083	1.16023
12.222766	1.20664
12.225450	1.11382
12.228134	1.29945
12.230818	1.16023
12.233502	1.5315
12.236187	1.48509
12.238872	0.974591
12.241558	1.29945
12.244244	0.881773
12.246930	1.43868
12.249616	1.25305
12.252303	1.48509
12.254989	1.11382
12.257677	1.48509
12.260364	1.90277
12.263052	1.06741
12.265740	1.94918
12.268429	1.71714
12.271117	1.62432
12.273806	1.25305
12.276496	1.20664
12.279185	0.788955
12.281875	1.25305
12.284565	1.021
12.287256	1.16023
12.289946	1.34586
12.292637	1.25305
12.295329	1.48509
12.298020	1.76355
12.300712	1.48509
12.303405	1.06741
12.306097	1.16023
12.308790	1.16023
12.311483	0.835364
12.314177	1.57791
12.316870	1.021
12.319564	1.62432
12.322259	1.25305
12.324953	1.39227
12.327648	1.16023
12.330343	1.25305
12.333039	1.71714
12.335735	1.34586
12.338431	1.39227
12.341127	1.57791
12.343824	1.5315
12.346521	1.76355
12.349218	1.06741
12.351915	1.5315
12.354613	1.48509
12.357311	1.48509
12.360010	1.71714
12.362709	1.16023
12.365408	1.25305
12.368107	1.34586
12.370807	1.5315
12.373507	1.16023
12.376207	0.928182
12.378907	1.48509
12.381608	1.06741
12.384309	1.34586
12.387011	1.34586
12.389712	1.29945
12.392414	1.20664
12.395117	1.67073
12.397819	1.48509
12.400522	1.5315
12.403225	1.57791
12.405929	1.34586
12.408632	1.16023
12.411336	0.928182
12.414041	1.29945
12.416745	1.25305
12.419450	1.021
12.422156	1.25305
12.424861	1.06741
12.427567	0.974591
12.430273	1.90277
12.432980	1.11382
12.435686	1.11382
12.438393	1.20664
12.441101	1.06741
12.443808	1.25305
12.446516	1.5315
12.449224	1.43868
12.451933	1.43868
12.454642	1.34586
12.457351	1.16023
12.460060	0.928182
12.462770	1.29945
12.465480	1.34586
12.468190	1.34586
12.470901	1.80995
12.473611	0.974591
12.476323	1.5315
12.479034	1.48509
12.481746	1.43868
12.484458	1.76355
12.487170	1.20664
12.489883	1.5315
12.492596	1.5315
12.495309	1.62432
12.498022	1.5315
12.500736	1.34586
12.503450	1.20664
12.506165	1.16023
12.508879	1.90277
12.511594	1.29945
12.514310	1.20664
12.517025	1.39227
12.519741	1.39227
12.522457	1.62432
12.525174	1.29945
12.527891	1.11382
12.530608	1.11382
12.533325	1.48509
12.536043	1.67073
12.538761	1.71714
12.541479	1.34586
12.544197	1.11382
12.546916	1.48509
12.549635	1.57791
12.552355	1.021
12.555074	1.43868
12.557794	1.021
12.560515	1.20664
12.563235	1.57791
12.565956	1.48509
12.568677	1.39227
12.571399	1.48509
12.574121	1.48509
12.576843	1.11382
12.579565	1.43868
12.582288	0.974591
12.585011	1.11382
12.587734	1.43868
12.590458	1.16023
12.593182	1.5315
12.595906	1.29945
12.598630	1.29945
12.601355	1.11382
12.604080	1.34586
12.606805	1.25305
12.609531	1.021
12.612257	1.43868
12.614983	1.85636
12.617710	1.5315
12.620436	1.20664
12.623163	1.16023
12.625891	1.29945
12.628619	1.11382
12.631347	1.20664
12.634075	1.43868
12.636803	1.25305
12.639532	1.39227
12.642261	1.25305
12.644991	1.5315
12.647721	1.39227
12.650451	1.39227
12.653181	1.11382
12.655912	1.34586
12.658643	1.57791
12.661374	1.90277
12.664106	1.25305
12.666837	1.06741
12.669570	1.29945
12.672302	1.5315
12.675035	1.5315
12.677768	1.57791
12.680501	1.29945
12.683235	1.20664
12.685968	1.29945
12.688703	1.43868
12.691437	1.34586
12.694172	1.25305
12.696907	1.25305
12.699642	1.06741
12.702378	1.16023
12.705114	1.34586
12.707850	1.39227
12.710587	1.25305
12.713324	1.16023
12.716061	1.25305
12.718798	1.20664
12.721536	0.974591
12.724274	1.25305
12.727013	1.20664
12.729751	1.85636
12.732490	1.43868
12.735229	1.67073
12.737969	1.29945
12.740709	1.021
12.743449	1.25305
12.746189	0.974591
12.748930	1.43868
12.751671	1.43868
12.754412	1.39227
12.757154	1.021
12.759896	1.20664
12.762638	1.48509
12.765380	1.20664
12.768123	2.13482
12.770866	1.39227
12.773609	1.34586
12.776353	1.62432
12.779097	1.48509
12.781841	1.57791
12.784586	1.25305
12.787331	1.39227
12.790076	1.85636
12.792821	1.29945
12.795567	1.39227
12.798313	1.16023
12.801059	1.25305
12.803806	1.29945
12.806553	1.48509
12.809300	1.43868
12.812048	1.29945
12.814795	1.021
12.817543	1.021
12.820292	1.5315
12.823040	1.34586
12.825789	1.29945
12.828539	1.48509
12.831288	1.11382
12.834038	1.34586
12.836788	1.71714
12.839539	1.94918
12.842290	1.76355
12.845041	1.76355
12.847792	0.974591
12.850544	1.29945
12.853295	1.43868
12.856048	1.39227
12.858800	1.80995
12.861553	1.62432
12.864306	1.25305
12.867060	1.5315
12.869813	1.48509
12.872567	1.39227
12.875322	1.57791
12.878076	1.62432
12.880831	1.34586
12.883586	1.71714
12.886342	1.20664
12.889097	1.25305
12.891854	1.43868
12.894610	1.5315
12.897367	1.48509
12.900123	1.25305
12.902881	1.5315
12.905638	1.48509
12.908396	1.25305
12.911154	1.34586
12.913913	0.974591
12.916671	1.20664
12.919430	1.57791
12.922190	1.39227
12.924949	0.928182
12.927709	1.25305
12.930469	1.29945
12.933230	1.20664
12.935991	1.29945
12.938752	1.67073
12.941513	1.25305
12.944275	1.48509
12.947037	1.57791
12.949799	1.67073
12.952562	1.25305
12.955325	1.5315
12.958088	0.835364
12.960851	1.5315
12.963615	1.43868
12.966379	1.29945
12.969143	1.57791
12.971908	1.20664
12.974673	1.57791
12.977438	1.20664
12.980204	1.39227
12.982970	0.974591
12.985736	1.71714
12.988502	1.11382
12.991269	0.974591
12.994036	1.06741
12.996803	1.43868
12.999571	1.76355
13.002339	1.5315
13.005107	1.62432
13.007875	1.29945
13.010644	1.43868
13.013413	0.928182
13.016182	1.06741
13.018952	1.16023
13.021722	1.39227
13.024492	1.16023
13.027263	1.34586
13.030034	1.85636
13.032805	1.43868
13.035576	1.48509
13.038348	1.80995
13.041120	1.06741
13.043892	1.16023
13.046665	1.5315
13.049438	1.80995
13.052211	1.29945
13.054985	1.62432
13.057758	1.71714
13.060533	1.43868
13.063307	1.5315
13.066082	1.34586
13.068857	1.34586
13.071632	1.06741
13.074407	1.34586
13.077183	1.29945
13.079959	1.11382
13.082736	1.80995
13.085513	1.76355
13.088290	1.43868
13.091067	1.43868
13.093845	1.06741
13.096623	1.20664
13.099401	1.34586
13.102179	1.48509
13.104958	1.39227
13.107737	1.48509
13.110517	1.5315
13.113296	1.20664
13.116077	1.20664
13.118857	0.835364
13.121637	1.62432
13.124418	1.5315
13.127199	1.39227
13.129981	1.43868
13.132763	1.11382
13.135545	1.20664
13.138327	2.18123
13.141110	1.48509
13.143893	0.881773
13.146676	1.20664
13.149460	1.021
13.152243	1.34586
13.155028	1.5315
13.157812	1.39227
13.160597	1.29945
13.163382	1.16023
13.166167	1.48509
13.168953	1.34586
13.171739	1.62432
13.174525	1.25305
13.177311	1.67073
13.180098	1.11382
13.182885	1.34586
13.185673	0.881773
13.188460	1.34586
13.191248	1.43868
13.194037	1.11382
13.196825	1.25305
13.199614	1.34586
13.202403	1.20664
13.205193	1.39227
13.207983	1.57791
13.210773	1.20664
13.213563	1.48509
13.216354	1.80995
13.219145	0.974591
13.221936	1.06741
13.224727	1.06741
13.227519	1.16023
13.230311	1.5315
13.233104	1.39227
13.235896	1.11382
13.238689	1.25305
13.241483	1.20664
13.244276	1.34586
13.247070	1.57791
13.249864	1.11382
13.252659	1.25305
13.255454	1.62432
13.258249	1.021
13.261044	1.34586
13.263840	1.39227
13.266636	1.06741
13.269432	1.11382
13.272229	1.76355
13.275025	1.06741
13.277823	1.39227
13.280620	0.974591
13.283418	1.25305
13.286216	1.57791
13.289014	1.16023
13.291813	1.25305
13.294612	1.021
13.297411	0.881773
13.300210	0.974591
13.303010	1.16023
13.305810	1.06741
13.308611	1.48509
13.311411	1.25305
13.314212	1.39227
13.317014	1.021
13.319815	1.29945
13.322617	0.835364
13.325419	1.90277
13.328222	1.29945
13.331025	0.835364
13.333828	1.29945
13.336631	1.34586
13.339435	1.62432
13.342239	1.25305
13.345043	1.5315
13.347847	1.20664
13.350652	1.57791
13.353457	1.39227
13.356263	1.57791
13.359069	1.43868
13.361875	1.62432
13.364681	1.57791
13.367487	1.71714
13.370294	1.5315
13.373102	1.57791
13.375909	1.57791
13.378717	1.25305
13.381525	1.29945
13.384333	1.29945
13.387142	1.11382
13.389951	1.29945
13.392760	1.62432
13.395570	1.39227
13.398380	0.742546
13.401190	1.71714
13.404000	1.20664
13.406811	1.34586
13.409622	1.25305
13.412433	1.021
13.415245	1.06741
13.418057	1.34586
13.420869	1.39227
13.423682	1.39227
13.426495	1.021
13.429308	1.5315
13.432121	1.11382
13.434935	0.974591
13.437749	1.71714
13.440563	1.62432
13.443378	1.5315
13.446193	1.39227
13.449008	1.16023
13.451823	1.62432
13.454639	1.25305
13.457455	1.39227
13.460271	1.62432
13.463088	1.29945
13.465905	1.71714
13.468722	1.25305
13.471540	1.48509
13.474358	1.25305
13.477176	1.34586
13.479994	1.43868
13.482813	1.25305
13.485632	1.57791
13.488451	1.25305
13.491271	1.57791
13.494091	1.5315
13.496911	1.34586
13.499731	1.11382
13.502552	1.29945
13.505373	1.80995
13.508195	1.29945
13.511016	1.29945
13.513838	1.76355
13.516661	1.29945
13.519483	1.67073
13.522306	2.08841
13.525129	1.29945
13.527953	1.25305
13.530776	1.80995
13.533601	1.62432
13.536425	1.20664
13.539250	1.20664
13.542074	2.13482
13.544900	1.43868
13.547725	0.928182
13.550551	1.39227
13.553377	1.20664
13.556204	1.43868
13.559030	0.974591
13.561857	1.71714
13.564685	1.67073
13.567512	1.20664
13.570340	1.57791
13.573168	1.76355
13.575997	1.06741
13.578826	1.20664
13.581655	1.16023
13.584484	1.43868
13.587314	1.11382
13.590144	1.71714
13.592974	1.34586
13.595804	1.25305
13.598635	1.67073
13.601466	1.39227
13.604298	0.974591
13.607130	1.48509
13.609962	1.29945
13.612794	1.62432
13.615627	1.021
13.618459	1.90277
13.621293	1.25305
13.624126	1.67073
13.626960	1.29945
13.629794	1.06741
13.632628	1.16023
13.635463	1.67073
13.638298	1.16023
13.641133	1.11382
13.643969	1.67073
13.646805	1.85636
13.649641	1.90277
13.652477	0.788955
13.655314	1.57791
13.658151	1.48509
13.660989	1.20664
13.663826	1.48509
13.666664	1.16023
13.669502	1.80995
13.672341	1.34586
13.675180	1.48509
13.678019	1.67073
13.680858	1.57791
13.683698	1.11382
13.686538	1.62432
13.689378	1.90277
13.692219	1.43868
13.695060	1.67073
13.697901	1.021
13.700743	1.34586
13.703584	1.39227
13.706426	1.16023
13.709269	1.5315
13.712112	1.25305
13.714954	1.48509
13.717798	1.20664
13.720641	1.16023
13.723485	1.48509
13.726329	1.16023
13.729174	1.25305
13.732018	1.43868
13.734864	1.48509
13.737709	1.5315
13.740554	1.20664
13.743400	1.25305
13.746247	1.94918
13.749093	1.76355
13.751940	1.29945
13.754787	1.25305
13.757634	1.48509
13.760482	1.62432
13.763330	1.39227
13.766178	1.76355
13.769027	1.34586
13.771876	1.25305
13.774725	1.25305
13.777575	1.11382
13.780424	1.67073
13.783274	1.5315
13.786125	1.39227
13.788975	1.29945
13.791826	1.16023
13.794678	1.29945
13.797529	1.80995
13.800381	1.25305
13.803233	0.881773
13.806086	1.43868
13.808938	1.29945
13.811791	1.85636
13.814645	1.11382
13.817498	1.43868
13.820352	1.34586
13.823206	1.62432
13.826061	1.06741
13.828916	2.18123
13.831771	1.48509
13.834626	1.34586
13.837482	1.90277
13.840338	1.25305
13.843194	1.20664
13.846051	1.16023
13.848907	1.48509
13.851765	1.67073
13.854622	1.25305
13.857480	1.16023
13.860338	1.29945
13.863196	0.742546
13.866055	1.48509
13.868914	1.11382
13.871773	1.16023
13.874632	1.5315
13.877492	1.34586
13.880352	1.20664
13.883213	1.67073
13.886073	0.881773
13.888934	1.29945
13.891796	1.43868
13.894657	1.16023
13.897519	1.16023
13.900381	0.788955
13.903244	1.25305
13.906107	1.90277
13.908970	1.11382
13.911833	1.34586
13.914697	1.39227
13.917561	1.39227
13.920425	1.43868
13.923290	1.48509
13.926154	1.06741
13.929020	1.71714
13.931885	1.48509
13.934751	1.25305
13.937617	1.16023
13.940483	1.20664
13.943350	1.16023
13.946217	1.29945
13.949084	1.34586
13.951951	1.5315
13.954819	1.16023
13.957687	1.29945
13.960556	1.021
13.963424	1.021
13.966293	1.62432
13.969163	1.43868
13.972032	1.5315
13.974902	1.62432
13.977772	1.71714
13.980643	1.48509
13.983513	1.021
13.986384	0.788955
13.989256	1.80995
13.992127	1.20664
13.994999	1.67073
13.997872	1.43868
14.000744	1.5315
14.003617	1.39227
14.006490	1.76355
14.009363	1.34586
14.012237	1.71714
14.015111	1.62432
14.017985	1.29945
14.020860	1.29945
14.023735	1.67073
14.026610	1.20664
14.029486	1.34586
14.032361	1.06741
14.035238	1.43868
14.038114	1.71714
14.040991	1.39227
14.043868	1.34586
14.046745	1.62432
14.049622	1.25305
14.052500	1.34586
14.055378	1.71714
14.058257	1.25305
14.061136	1.06741
14.064015	1.43868
14.066894	1.67073
14.069773	1.11382
14.072653	1.11382
14.075534	1.76355
14.078414	1.67073
14.081295	1.29945
14.084176	1.62432
14.087057	1.48509
14.089939	1.57791
14.092821	1.57791
14.095703	1.48509
14.098586	0.928182
14.101469	1.94918
14.104352	1.11382
14.107236	1.39227
14.110119	1.62432
14.113003	1.021
14.115888	1.25305
14.118772	1.57791
14.121657	1.20664
14.124543	0.835364
14.127428	1.67073
14.130314	1.43868
14.133200	1.43868
14.136086	1.80995
14.138973	1.25305
14.141860	1.5315
14.144748	1.57791
14.147635	1.39227
14.150523	1.20664
14.153411	1.11382
14.156300	1.62432
14.159189	1.48509
14.162078	0.974591
14.164967	1.57791
14.167857	1.06741
14.170747	1.34586
14.173637	1.39227
14.176527	1.29945
14.179418	0.835364
14.182310	1.25305
14.185201	1.11382
14.188093	1.34586
14.190985	1.48509
14.193877	1.48509
14.196770	1.5315
14.199663	1.71714
14.202556	1.76355
14.205449	1.16023
14.208343	1.29945
14.211237	1.20664
14.214132	1.76355
14.217026	1.39227
14.219921	0.881773
14.222817	1.34586
14.225712	1.29945
14.228608	1.25305
14.231504	1.29945
14.234401	1.94918
14.237298	1.48509
14.240195	0.974591
14.243092	1.57791
14.245990	1.5315
14.248888	1.43868
14.251786	1.29945
14.254685	1.29945
14.257583	1.11382
14.260482	1.16023
14.263382	1.16023
14.266282	1.62432
14.269182	1.16023
14.272082	1.021
14.274983	1.39227
14.277884	1.67073
14.280785	0.649727
14.283686	1.62432
14.286588	1.34586
14.289490	1.34586
14.292393	1.39227
14.295295	1.29945
14.298198	1.25305
14.301101	1.25305
14.304005	0.928182
14.306909	1.57791
14.309813	1.39227
14.312718	1.16023
14.315622	1.71714
14.318527	1.25305
14.321433	0.835364
14.324338	1.021
14.327244	1.25305
14.330151	1.5315
14.333057	1.43868
14.335964	1.67073
14.338871	1.67073
14.341778	1.06741
14.344686	1.48509
14.347594	1.48509
14.350502	1.29945
14.353411	0.928182
14.356320	1.29945
14.359229	1.16023
14.362139	0.835364
14.365048	1.67073
14.367959	1.20664
14.370869	1.29945
14.373780	1.62432
14.376691	0.928182
14.379602	1.43868
14.382513	1.67073
14.385425	1.11382
14.388337	1.39227
14.391250	1.48509
14.394163	1.39227
14.397076	1.021
14.399989	0.974591
14.402903	1.25305
14.405816	1.5315
14.408731	1.25305
14.411645	1.5315
14.414560	0.974591
14.417475	1.48509
14.420391	1.20664
14.423306	1.16023
14.426222	1.29945
14.429138	1.5315
14.432055	1.80995
14.434972	0.928182
14.437889	0.835364
14.440807	1.34586
14.443724	1.16023
14.446642	1.29945
14.449561	1.06741
14.452479	1.57791
14.455398	1.5315
14.458318	1.43868
14.461237	1.16023
14.464157	1.5315
14.467077	1.43868
14.469998	1.29945
14.472918	1.57791
14.475839	1.48509
14.478761	1.20664
14.481682	1.16023
14.484604	1.48509
14.487526	1.06741
14.490449	1.80995
14.493372	1.67073
14.496295	1.16023
14.499218	1.29945
14.502142	1.29945
14.505066	0.974591
14.507990	1.57791
14.510915	1.06741
14.513839	1.67073
14.516765	1.39227
14.519690	1.57791
14.522616	1.85636
14.525542	1.48509
14.528468	1.021
14.531395	0.928182
14.534322	1.11382
14.537249	1.06741
14.540177	1.34586
14.543104	1.71714
14.546033	1.85636
14.548961	1.39227
14.551890	1.43868
14.554819	1.021
14.557748	1.71714
14.560678	0.881773
14.563607	1.48509
14.566538	1.16023
14.569468	0.974591
14.572399	1.06741
14.575330	1.43868
14.578261	1.11382
14.581193	1.62432
14.584125	1.57791
14.587057	1.39227
14.589990	1.06741
14.592923	0.881773
14.595856	1.76355
14.598789	1.57791
14.601723	2.13482
14.604657	1.16023
14.607591	1.57791
14.610526	1.25305
14.613461	1.06741
14.616396	1.29945
14.619332	1.39227
14.622267	1.76355
14.625203	1.29945
14.628140	1.85636
14.631077	1.34586
14.634014	1.48509
14.636951	1.11382
14.639888	2.042
14.642826	1.43868
14.645764	1.5315
14.648703	1.48509
14.651642	1.39227
14.654581	0.742546
14.657520	1.11382
14.660460	1.11382
14.663400	1.39227
14.666340	1.06741
14.669280	1.34586
14.672221	0.928182
14.675162	1.43868
14.678104	1.021
14.681046	1.11382
14.683988	1.76355
14.686930	1.29945
14.689872	1.11382
14.692815	1.39227
14.695759	1.16023
14.698702	1.34586
14.701646	1.5315
14.704590	1.57791
14.707534	1.20664
14.710479	1.25305
14.713424	1.25305
14.716369	1.021
14.719315	1.5315
14.722261	1.39227
14.725207	1.39227
14.728153	0.649727
14.731100	1.16023
14.734047	1.06741
14.736994	1.06741
14.739942	1.25305
14.742890	1.43868
14.745838	1.5315
14.748787	1.20664
14.751736	1.43868
14.754685	1.62432
14.757634	1.43868
14.760584	1.62432
14.763534	0.928182
14.766484	1.76355
14.769435	1.94918
14.772386	1.43868
14.775337	1.16023
14.778288	1.48509
14.781240	1.20664
14.784192	1.85636
14.787144	1.021
14.790097	1.39227
14.793050	1.43868
14.796003	1.11382
14.798957	0.835364
14.801911	1.20664
14.804865	1.39227
14.807819	1.16023
14.810774	1.06741
14.813729	1.20664
14.816684	1.021
14.819640	1.20664
14.822596	1.57791
14.825552	1.5315
14.828509	1.48509
14.831465	1.29945
14.834422	1.57791
14.837380	1.57791
14.840338	1.48509
14.843295	1.39227
14.846254	1.021
14.849212	1.67073
14.852171	1.29945
14.855130	1.25305
14.858090	1.11382
14.861050	1.16023
14.864010	1.57791
14.866970	1.06741
14.869931	1.5315
14.872892	1.16023
14.875853	1.25305
14.878814	1.62432
14.881776	1.06741
14.884738	1.20664
14.887701	1.20664
14.890663	1.20664
14.893626	1.25305
14.896590	1.29945
14.899553	1.67073
14.902517	1.62432
14.905481	1.39227
14.908446	1.39227
14.911411	1.57791
14.914376	1.25305
14.917341	1.57791
14.920307	1.90277
14.923273	1.20664
14.926239	1.5315
14.929206	1.20664
14.932173	1.34586
14.935140	1.25305
14.938107	1.16023
14.941075	1.11382
14.944043	1.34586
14.947011	1.76355
14.949980	1.06741
14.952949	1.80995
14.955918	1.16023
14.958888	1.76355
14.961857	1.06741
14.964827	1.06741
14.967798	2.042
14.970769	1.48509
14.973740	1.29945
14.976711	1.48509
14.979682	1.43868
14.982654	1.76355
14.985627	1.62432
14.988599	1.90277
14.991572	1.06741
14.994545	1.25305
14.997518	1.25305
15.000492	0.974591
15.003466	1.11382
15.006440	1.34586
15.009415	1.80995
15.012389	1.39227
15.015365	1.5315
15.018340	1.34586
15.021316	1.67073
15.024292	1.25305
15.027268	1.39227
15.030245	1.34586
15.033222	0.881773
15.036199	1.80995
15.039176	1.62432
15.042154	1.34586
15.045132	1.20664
15.048111	1.43868
15.051089	1.62432
15.054068	1.16023
15.057048	1.06741
15.060027	1.25305
15.063007	0.788955
15.065987	1.57791
15.068968	1.43868
15.071948	1.34586
15.074929	1.43868
15.077911	1.48509
15.080892	1.29945
15.083874	1.48509
15.086857	1.76355
15.089839	0.974591
15.092822	1.16023
15.095805	1.021
15.098788	1.39227
15.101772	0.881773
15.104756	1.43868
15.107741	1.29945
15.110725	1.11382
15.113710	1.62432
15.116695	1.34586
15.119681	1.39227
15.122666	1.25305
15.125653	1.021
15.128639	1.25305
15.131626	2.59891
15.134613	5.89396
15.137600	8.77132
15.140587	5.94036
15.143575	3.15582
15.146563	1.99559
15.149552	2.64532
15.152541	2.18123
15.155530	1.99559
15.158519	1.5315
15.161509	1.90277
15.164498	1.71714
15.167489	1.71714
15.170479	1.34586
15.173470	1.43868
15.176461	1.62432
15.179453	1.43868
15.182444	1.29945
15.185436	0.881773
15.188429	1.43868
15.191421	1.48509
15.194414	1.20664
15.197407	1.34586
15.200401	1.16023
15.203394	1.34586
15.206388	1.39227
15.209383	1.39227
15.212378	1.90277
15.215372	1.76355
15.218368	1.43868
15.221363	1.16023
15.224359	0.788955
15.227355	1.06741
15.230352	1.16023
15.233348	1.11382
15.236345	1.57791
15.239343	1.25305
15.242340	1.29945
15.245338	0.974591
15.248336	1.34586
15.251335	1.34586
15.254334	1.5315
15.257333	1.5315
15.260332	1.20664
15.263332	1.43868
15.266332	1.25305
15.269332	1.43868
15.272333	1.25305
15.275334	1.5315
15.278335	1.71714
15.281336	1.48509
15.284338	1.25305
15.287340	1.25305
15.290342	1.29945
15.293345	1.99559
15.296348	1.5315
15.299351	1.11382
15.302355	1.62432
15.305359	1.20664
15.308363	1.48509
15.311367	1.43868
15.314372	1.06741
15.317377	1.39227
15.320382	1.80995
15.323388	1.34586
15.326394	1.021
15.329400	1.021
15.332406	1.06741
15.335413	1.5315
15.338420	1.57791
15.341428	1.20664
15.344435	1.57791
15.347443	1.39227
15.350451	1.16023
15.353460	1.06741
15.356469	1.43868
15.359478	0.788955
15.362487	0.974591
15.365497	1.39227
15.368507	1.29945
15.371518	1.021
15.374528	1.43868
15.377539	1.34586
15.380550	1.39227
15.383562	0.974591
15.386574	1.71714
15.389586	1.11382
15.392598	1.80995
15.395611	1.39227
[truncated: 76,203 more rows]
