# Supplementary material for: Microcystin-LR Detected in a Low Molecular Weight Fraction from a Crude Extract of Zoanthus sociatus
Source: Toxins (Basel). 2017 Mar 1;9(3):89. doi: 10.3390/toxins9030089 (PMC5371844; doi:10.3390/toxins9030089)
Supplement: Supplementary file 1 [file toxins-09-00089-s001.zip › toxins-159662 supplementary/Rawdataset S1/MSMS_1066_&_876/MSMS_876.txt]

TITLE "<<b8_876>> TOF/TOF� MS/MS Precursor 876.98 Spec #1[BP = 687.9, 2907]"
TYPE MASSSPEC
9.966310	1.17647
9.968733	1.2549
9.971157	1.2549
9.973580	1.17647
9.976005	1.2549
9.978429	0.941177
9.980854	0.941177
9.983279	1.17647
9.985704	1.41176
9.988130	1.33333
9.990556	1.72549
9.992982	1.64706
9.995409	0.941177
9.997836	0.862745
10.000263	1.41176
10.002690	1.01961
10.005118	1.2549
10.007546	1.64706
10.009975	1.01961
10.012403	1.33333
10.014832	1.2549
10.017261	1.33333
10.019691	1.96078
10.022121	1.17647
10.024551	1.64706
10.026981	0.941177
10.029412	1.17647
10.031843	1.17647
10.034274	1.41176
10.036706	0.941177
10.039138	1.09804
10.041570	1.17647
10.044002	1.56863
10.046435	1.41176
10.048868	1.64706
10.051302	0.862745
10.053735	1.33333
10.056169	1.64706
10.058603	1.64706
10.061038	1.01961
10.063473	1.64706
10.065908	1.17647
10.068343	0.627451
10.070779	0.941177
10.073215	1.33333
10.075651	1.2549
10.078088	0.941177
10.080525	1.17647
10.082962	1.33333
10.085400	1.88235
10.087837	1.88235
10.090275	1.41176
10.092714	1.64706
10.095153	0.862745
10.097592	1.09804
10.100031	1.4902
10.102470	1.09804
10.104910	1.01961
10.107350	1.4902
10.109791	1.2549
10.112232	1.72549
10.114673	1.41176
10.117114	1.80392
10.119556	1.17647
10.121998	1.41176
10.124440	1.2549
10.126882	2.03922
10.129325	1.80392
10.131768	1.01961
10.134212	1.33333
10.136655	1.09804
10.139099	1.09804
10.141544	2.03922
10.143988	1.41176
10.146433	1.56863
10.148878	1.09804
10.151324	1.4902
10.153770	1.33333
10.156216	1.09804
10.158662	1.33333
10.161109	2.5098
10.163556	1.09804
10.166003	1.80392
10.168450	1.88235
10.170898	1.17647
10.173346	1.2549
10.175795	1.2549
10.178244	1.2549
10.180693	1.01961
10.183142	1.17647
10.185591	0.862745
10.188041	1.64706
10.190492	0.941177
10.192942	0.941177
10.195393	1.17647
10.197844	1.01961
10.200295	1.33333
10.202747	1.41176
10.205199	1.41176
10.207651	1.80392
10.210104	1.64706
10.212557	1.2549
10.215010	1.09804
10.217463	1.96078
10.219917	1.56863
10.222371	1.64706
10.224825	1.17647
10.227280	1.4902
10.229735	1.56863
10.232190	1.4902
10.234646	1.4902
10.237102	2.11765
10.239558	1.56863
10.242014	1.33333
10.244471	1.33333
10.246928	0.941177
10.249385	0.784314
10.251843	1.17647
10.254301	1.41176
10.256759	1.17647
10.259217	1.56863
10.261676	1.72549
10.264135	0.941177
10.266595	1.33333
10.269054	1.56863
10.271514	1.2549
10.273974	0.862745
10.276435	1.2549
10.278896	1.09804
10.281357	1.2549
10.283818	1.33333
10.286280	1.2549
10.288742	1.64706
10.291204	1.17647
10.293667	1.2549
10.296130	1.33333
10.298593	1.4902
10.301057	1.33333
10.303520	0.784314
10.305985	0.941177
10.308449	1.72549
10.310914	1.72549
10.313379	0.862745
10.315844	1.56863
10.318309	1.2549
10.320775	1.17647
10.323241	1.80392
10.325708	0.941177
10.328175	1.09804
10.330642	1.72549
10.333109	1.41176
10.335577	1.72549
10.338045	1.01961
10.340513	1.56863
10.342981	1.41176
10.345450	1.80392
10.347919	1.09804
10.350389	1.56863
10.352858	1.09804
10.355328	1.72549
10.357799	1.09804
10.360269	1.4902
10.362740	1.17647
10.365211	1.2549
10.367683	1.4902
10.370155	1.09804
10.372627	0.862745
10.375099	1.4902
10.377572	1.56863
10.380045	1.88235
10.382518	0.862745
10.384992	1.33333
10.387465	0.862745
10.389940	1.41176
10.392414	1.01961
10.394889	1.72549
10.397364	1.56863
10.399839	1.41176
10.402315	1.33333
10.404791	1.2549
10.407267	1.09804
10.409743	1.2549
10.412220	1.41176
10.414697	1.56863
10.417175	2.19608
10.419652	1.33333
10.422130	1.09804
10.424608	1.4902
10.427087	1.33333
10.429566	1.17647
10.432045	1.88235
10.434525	1.4902
10.437004	0.941177
10.439484	1.72549
10.441965	1.17647
10.444445	1.01961
10.446926	1.17647
10.449408	1.2549
10.451889	0.784314
10.454371	1.4902
10.456853	1.64706
10.459335	1.17647
10.461818	0.705882
10.464301	1.80392
10.466784	1.80392
10.469268	0.862745
10.471752	1.2549
10.474236	1.09804
10.476721	1.80392
10.479205	1.41176
10.481690	1.41176
10.484176	1.4902
10.486661	2.43137
10.489147	1.41176
10.491634	0.941177
10.494120	1.4902
10.496607	1.72549
10.499094	1.17647
10.501582	1.41176
10.504069	1.17647
10.506557	0.862745
10.509046	1.96078
10.511534	1.09804
10.514023	0.862745
10.516512	1.96078
10.519002	1.2549
10.521492	1.96078
10.523982	1.56863
10.526472	1.33333
10.528963	1.64706
10.531454	1.2549
10.533945	1.41176
10.536437	1.72549
10.538929	1.64706
10.541421	1.72549
10.543913	1.4902
10.546406	1.72549
10.548899	1.80392
10.551392	1.33333
10.553886	1.64706
10.556380	1.64706
10.558874	1.72549
10.561369	1.33333
10.563864	1.4902
10.566359	0.862745
10.568854	1.72549
10.571350	1.17647
10.573846	1.4902
10.576342	0.862745
10.578839	1.33333
10.581336	1.72549
10.583833	1.56863
10.586330	1.4902
10.588828	2.03922
10.591326	1.41176
10.593825	1.09804
10.596323	1.4902
10.598822	0.784314
10.601322	1.2549
10.603821	1.33333
10.606321	1.33333
10.608821	1.72549
10.611321	1.17647
10.613822	2.11765
10.616323	1.33333
10.618825	1.33333
10.621326	0.862745
10.623828	1.64706
10.626330	0.941177
10.628833	1.72549
10.631336	1.2549
10.633839	2.03922
10.636342	1.4902
10.638846	0.470588
10.641350	1.09804
10.643854	1.2549
10.646359	0.862745
10.648864	1.33333
10.651369	1.09804
10.653874	1.09804
10.656380	1.09804
10.658886	1.2549
10.661392	1.33333
10.663899	1.01961
10.666406	1.01961
10.668913	1.17647
10.671421	1.09804
10.673929	1.80392
10.676437	1.72549
10.678945	1.4902
10.681454	1.56863
10.683963	1.41176
10.686472	2.27451
10.688982	1.17647
10.691492	1.2549
10.694002	1.09804
10.696512	0.784314
10.699023	0.862745
10.701534	1.33333
10.704046	1.17647
10.706557	1.09804
10.709069	1.33333
10.711581	2.11765
10.714094	1.88235
10.716607	1.2549
10.719120	1.2549
10.721633	2.03922
10.724147	1.4902
10.726661	1.4902
10.729176	1.09804
10.731690	0.784314
10.734205	1.96078
10.736720	0.784314
10.739236	1.01961
10.741752	1.72549
10.744268	1.17647
10.746784	1.33333
10.749301	1.56863
10.751818	2.03922
10.754335	1.17647
10.756853	1.88235
10.759371	1.56863
10.761889	1.01961
10.764407	1.41176
10.766926	1.41176
10.769445	1.4902
10.771964	1.01961
10.774484	1.64706
10.777004	1.4902
10.779524	1.41176
10.782045	1.80392
10.784566	1.56863
10.787087	1.01961
10.789608	0.941177
10.792130	1.41176
10.794652	1.4902
10.797174	1.41176
10.799697	1.96078
10.802220	1.88235
10.804743	1.17647
10.807266	1.09804
10.809790	1.33333
10.812314	1.96078
10.814839	1.09804
10.817363	1.17647
10.819888	1.2549
10.822414	1.56863
10.824939	1.33333
10.827465	1.2549
10.829991	1.09804
10.832518	0.627451
10.835044	1.41176
10.837571	1.72549
10.840099	1.56863
10.842626	1.88235
10.845154	1.01961
10.847683	1.64706
10.850211	0.862745
10.852740	1.17647
10.855269	0.941177
10.857798	1.96078
10.860328	1.17647
10.862858	1.17647
10.865388	0.705882
10.867919	1.41176
10.870450	1.96078
10.872981	1.01961
10.875513	1.01961
10.878044	1.17647
10.880576	1.41176
10.883109	1.41176
10.885641	1.80392
10.888174	1.09804
10.890708	1.17647
10.893241	1.88235
10.895775	1.01961
10.898309	1.4902
10.900844	1.41176
10.903378	1.41176
10.905913	2.11765
10.908449	0.862745
10.910984	1.88235
10.913520	2.03922
10.916056	1.64706
10.918593	1.41176
10.921130	1.2549
10.923667	1.41176
10.926204	0.941177
10.928742	1.2549
10.931280	1.41176
10.933818	1.4902
10.936357	1.4902
10.938895	1.4902
10.941435	1.4902
10.943974	1.4902
10.946514	1.2549
10.949054	1.33333
10.951594	1.2549
10.954135	1.4902
10.956676	0.862745
10.959217	1.33333
10.961759	1.01961
10.964300	1.64706
10.966842	0.705882
10.969385	1.88235
10.971928	1.4902
10.974471	1.09804
10.977014	1.09804
10.979557	1.2549
10.982101	1.4902
10.984646	1.56863
10.987190	1.64706
10.989735	0.941177
10.992280	1.4902
10.994825	1.41176
10.997371	1.17647
10.999917	1.64706
11.002463	1.72549
11.005010	0.862745
11.007557	0.784314
11.010104	1.88235
11.012651	1.41176
11.015199	1.2549
11.017747	1.33333
11.020295	1.33333
11.022844	1.2549
11.025393	1.01961
11.027942	1.4902
11.030491	1.2549
11.033041	1.80392
11.035591	1.64706
11.038142	1.33333
11.040692	0.784314
11.043243	1.01961
11.045795	1.17647
11.048346	0.941177
11.050898	1.01961
11.053450	1.17647
11.056003	1.4902
11.058555	1.17647
11.061109	1.2549
11.063662	1.64706
11.066216	1.56863
11.068769	1.17647
11.071324	1.01961
11.073878	1.2549
11.076433	1.4902
11.078988	1.2549
11.081544	1.41176
11.084099	1.33333
11.086655	1.2549
11.089212	1.88235
11.091768	1.41176
11.094325	1.72549
11.096882	1.56863
11.099440	1.01961
11.101998	1.72549
11.104556	1.64706
11.107114	1.88235
11.109673	1.80392
11.112232	1.01961
11.114791	1.2549
11.117350	1.80392
11.119910	1.2549
11.122470	1.33333
11.125031	1.33333
11.127592	1.56863
11.130153	0.941177
11.132714	1.72549
11.135276	1.80392
11.137838	1.33333
11.140400	1.33333
11.142962	1.33333
11.145525	1.17647
11.148088	1.09804
11.150652	1.2549
11.153215	1.09804
11.155779	1.33333
11.158344	1.33333
11.160908	1.2549
11.163473	2.03922
11.166038	1.09804
11.168604	1.01961
11.171169	1.01961
11.173735	1.56863
11.176302	1.96078
11.178868	0.627451
11.181435	1.2549
11.184003	1.80392
11.186570	1.2549
11.189138	1.33333
11.191706	1.72549
11.194275	0.784314
11.196843	1.56863
11.199412	1.4902
11.201982	1.64706
11.204551	1.88235
11.207121	1.56863
11.209691	1.72549
11.212262	1.33333
11.214833	1.64706
11.217404	1.33333
11.219975	0.862745
11.222547	0.862745
11.225119	0.941177
11.227691	1.64706
11.230264	1.09804
11.232836	1.4902
11.235410	1.4902
11.237983	1.4902
11.240557	2.43137
11.243131	1.64706
11.245705	0.862745
11.248280	1.17647
11.250855	2.03922
11.253430	1.56863
11.256005	1.72549
11.258581	1.17647
11.261157	1.41176
11.263734	0.862745
11.266310	1.2549
11.268887	1.96078
11.271465	1.41176
11.274042	1.09804
11.276620	1.41176
11.279198	1.56863
11.281777	0.862745
11.284356	0.941177
11.286935	1.72549
11.289514	1.72549
11.292094	1.4902
11.294674	1.64706
11.297254	1.4902
11.299834	1.72549
11.302415	1.17647
11.304996	1.09804
11.307578	1.33333
11.310160	1.80392
11.312742	1.4902
11.315324	1.80392
11.317907	1.33333
11.320489	1.41176
11.323073	1.4902
11.325656	1.4902
11.328240	1.72549
11.330824	1.33333
11.333408	1.01961
11.335993	1.64706
11.338578	1.33333
11.341163	1.17647
11.343749	1.17647
11.346335	1.17647
11.348921	1.4902
11.351507	1.2549
11.354094	1.33333
11.356681	2.11765
11.359269	1.17647
11.361856	1.2549
11.364444	1.2549
11.367032	1.2549
11.369621	1.72549
11.372210	1.80392
11.374799	1.33333
11.377388	1.01961
11.379978	1.88235
11.382568	1.2549
11.385158	1.96078
11.387749	1.01961
11.390340	1.41176
11.392931	0.705882
11.395522	0.705882
11.398114	0.941177
11.400706	1.4902
11.403299	1.41176
11.405891	1.17647
11.408484	1.64706
11.411077	1.17647
11.413671	1.88235
11.416265	1.41176
11.418859	1.01961
11.421453	1.2549
11.424048	2.11765
11.426643	1.4902
11.429239	1.4902
11.431834	2.11765
11.434430	1.56863
11.437026	0.784314
11.439623	1.41176
11.442220	1.17647
11.444817	1.2549
11.447414	1.4902
11.450012	1.2549
11.452610	1.56863
11.455208	1.09804
11.457807	1.2549
11.460405	1.41176
11.463005	1.2549
11.465604	0.862745
11.468204	0.941177
11.470804	1.64706
11.473404	1.09804
11.476005	1.96078
11.478606	1.41176
11.481207	2.03922
11.483809	1.4902
11.486410	2.03922
11.489013	1.41176
11.491615	1.17647
11.494218	1.56863
11.496821	1.64706
11.499424	1.41176
11.502028	1.2549
11.504632	1.56863
11.507236	0.941177
11.509840	0.941177
11.512445	1.56863
11.515050	1.01961
11.517655	1.01961
11.520261	1.01961
11.522867	1.33333
11.525473	1.09804
11.528080	2.03922
11.530687	1.72549
11.533294	1.01961
11.535901	1.4902
11.538509	1.33333
11.541117	0.941177
11.543725	1.41176
11.546334	0.784314
11.548943	1.56863
11.551552	1.01961
11.554162	2.11765
11.556772	1.4902
11.559382	2.03922
11.561992	1.17647
11.564603	1.41176
11.567214	1.80392
11.569825	1.72549
11.572437	0.941177
11.575049	1.09804
11.577661	1.17647
11.580273	1.64706
11.582886	0.784314
11.585499	2.03922
11.588112	1.2549
11.590726	1.64706
11.593340	1.17647
11.595954	1.01961
11.598569	1.4902
11.601184	1.80392
11.603799	1.2549
11.606414	0.784314
11.609030	1.72549
11.611646	1.09804
11.614262	0.941177
11.616879	1.41176
11.619496	1.72549
11.622113	1.01961
11.624730	1.4902
11.627348	1.01961
11.629966	1.09804
11.632585	1.09804
11.635203	1.4902
11.637822	1.64706
11.640442	1.72549
11.643061	1.41176
11.645681	0.705882
11.648301	0.941177
11.650922	1.88235
11.653542	1.33333
11.656164	1.96078
11.658785	1.72549
11.661406	1.41176
11.664028	1.80392
11.666651	1.41176
11.669273	1.96078
11.671896	1.33333
11.674519	1.33333
11.677143	1.01961
11.679766	1.17647
11.682390	1.56863
11.685015	0.941177
11.687639	1.56863
11.690264	1.2549
11.692889	1.17647
11.695515	1.96078
11.698140	0.862745
11.700767	1.17647
11.703393	1.88235
11.706020	1.33333
11.708647	1.41176
11.711274	1.56863
11.713901	2.03922
11.716529	1.41176
11.719157	1.33333
11.721786	1.33333
11.724415	0.862745
11.727044	1.17647
11.729673	0.784314
11.732302	1.64706
11.734932	1.96078
11.737563	1.4902
11.740193	1.41176
11.742824	1.41176
11.745455	1.17647
11.748086	1.2549
11.750718	1.33333
11.753350	1.17647
11.755982	1.2549
11.758615	1.4902
11.761248	1.33333
11.763881	1.17647
11.766514	1.4902
11.769148	1.80392
11.771782	1.56863
11.774417	1.41176
11.777051	0.627451
11.779686	1.09804
11.782321	1.2549
11.784957	1.41176
11.787593	1.09804
11.790229	1.64706
11.792865	1.72549
11.795502	1.56863
11.798139	1.33333
11.800776	1.2549
11.803414	2.03922
11.806052	1.4902
11.808690	1.01961
11.811329	1.33333
11.813967	1.09804
11.816606	1.88235
11.819246	1.41176
11.821886	1.80392
11.824525	1.80392
11.827166	1.01961
11.829806	1.80392
11.832447	1.56863
11.835088	0.862745
11.837730	1.41176
11.840372	0.941177
11.843014	1.56863
11.845656	1.33333
11.848299	0.784314
11.850941	1.80392
11.853585	1.33333
11.856228	1.41176
11.858872	0.941177
11.861516	1.33333
11.864161	1.17647
11.866805	1.72549
11.869450	1.17647
11.872096	1.64706
11.874741	1.56863
11.877387	1.17647
11.880033	1.41176
11.882680	1.56863
11.885326	1.56863
11.887973	1.72549
11.890621	1.41176
11.893268	1.33333
11.895916	1.17647
11.898565	1.41176
11.901213	1.72549
11.903862	1.4902
11.906511	1.41176
11.909161	1.56863
11.911810	1.17647
11.914460	1.09804
11.917111	1.2549
11.919761	1.17647
11.922412	0.705882
11.925063	1.2549
11.927715	1.80392
11.930367	1.80392
11.933019	1.01961
11.935671	0.941177
11.938324	1.01961
11.940977	1.33333
11.943630	1.01961
11.946284	1.33333
11.948938	1.41176
11.951592	1.80392
11.954246	1.33333
11.956901	1.33333
11.959556	0.862745
11.962211	1.33333
11.964867	1.09804
11.967523	2.03922
11.970179	1.72549
11.972836	1.41176
11.975493	1.01961
11.978150	1.17647
11.980807	1.01961
11.983465	1.17647
11.986123	1.56863
11.988781	1.56863
11.991440	1.33333
11.994099	1.33333
11.996758	1.17647
11.999417	2.43137
12.002077	1.88235
12.004737	1.56863
12.007398	1.2549
12.010058	1.01961
12.012719	1.41176
12.015380	1.4902
12.018042	0.941177
12.020704	1.41176
12.023366	1.56863
12.026028	0.941177
12.028691	1.64706
12.031354	1.80392
12.034018	1.96078
12.036681	1.56863
12.039345	1.01961
12.042009	1.09804
12.044674	1.88235
12.047339	1.72549
12.050004	1.09804
12.052669	1.33333
12.055335	1.80392
12.058001	1.88235
12.060667	1.64706
12.063334	1.33333
12.066001	0.862745
12.068668	1.64706
12.071335	1.33333
12.074003	1.09804
12.076671	1.56863
12.079339	1.09804
12.082008	1.2549
12.084677	1.41176
12.087346	1.80392
12.090016	1.88235
12.092686	1.4902
12.095356	0.941177
12.098026	2.03922
12.100697	1.41176
12.103368	1.72549
12.106039	1.09804
12.108711	1.72549
12.111383	0.862745
12.114055	1.2549
12.116727	1.41176
12.119400	1.33333
12.122073	0.941177
12.124747	0.705882
12.127420	1.09804
12.130094	1.56863
12.132769	2.03922
12.135443	1.56863
12.138118	1.33333
12.140793	1.72549
12.143469	1.4902
12.146144	1.4902
12.148820	1.80392
12.151497	1.01961
12.154173	1.56863
12.156850	1.72549
12.159528	1.64706
12.162205	1.64706
12.164883	1.09804
12.167561	1.72549
12.170239	0.862745
12.172918	1.17647
12.175597	1.09804
12.178276	1.01961
12.180956	1.56863
12.183636	1.17647
12.186316	1.01961
12.188997	1.33333
12.191677	1.2549
12.194358	1.2549
12.197040	1.4902
12.199722	1.33333
12.202403	1.4902
12.205086	1.01961
12.207768	1.72549
12.210451	1.09804
12.213134	1.64706
12.215818	1.17647
12.218501	1.56863
12.221185	1.17647
12.223870	1.88235
12.226554	1.96078
12.229239	0.784314
12.231925	0.627451
12.234610	1.41176
12.237296	1.72549
12.239982	1.41176
12.242668	1.56863
12.245355	1.64706
12.248042	1.72549
12.250729	1.41176
12.253417	1.64706
12.256105	1.72549
12.258793	1.88235
12.261481	1.4902
12.264170	1.2549
12.266859	1.72549
12.269549	1.56863
12.272238	1.09804
12.274928	0.784314
12.277618	1.2549
12.280309	1.96078
12.283000	1.33333
12.285691	1.2549
12.288382	1.2549
12.291074	1.2549
12.293766	1.56863
12.296458	0.941177
12.299151	1.4902
12.301844	1.96078
12.304537	1.96078
12.307231	0.705882
12.309924	1.41176
12.312618	1.80392
12.315313	1.33333
12.318008	1.72549
12.320703	1.4902
12.323398	1.80392
12.326093	1.96078
12.328789	1.56863
12.331485	1.56863
12.334182	1.4902
12.336879	1.17647
12.339576	2.03922
12.342273	1.72549
12.344971	1.72549
12.347669	1.17647
12.350367	1.80392
12.353065	1.2549
12.355764	1.41176
12.358463	1.41176
12.361163	1.17647
12.363862	1.41176
12.366562	1.17647
12.369263	1.2549
12.371963	0.941177
12.374664	1.17647
12.377365	1.96078
12.380067	1.01961
12.382769	1.33333
12.385471	1.09804
12.388173	1.41176
12.390876	1.88235
12.393579	1.09804
12.396282	0.941177
12.398985	1.4902
12.401689	1.56863
12.404393	1.2549
12.407098	1.4902
12.409803	1.80392
12.412508	1.88235
12.415213	1.01961
12.417919	1.17647
12.420624	1.2549
12.423331	1.64706
12.426037	1.17647
12.428744	1.01961
12.431451	1.41176
12.434158	1.2549
12.436866	1.17647
12.439574	1.01961
12.442282	1.01961
12.444991	1.2549
12.447700	1.41176
12.450409	1.2549
12.453119	1.41176
12.455828	1.33333
12.458538	1.4902
12.461249	1.96078
12.463959	1.17647
12.466670	1.56863
12.469382	1.33333
12.472093	1.09804
12.474805	1.41176
12.477517	1.64706
12.480229	1.56863
12.482942	1.64706
12.485655	1.72549
12.488368	1.41176
12.491082	1.17647
12.493796	1.17647
12.496510	1.72549
12.499225	1.17647
12.501939	1.56863
12.504655	1.64706
12.507370	1.64706
12.510086	1.96078
12.512802	1.01961
12.515518	1.33333
12.518234	1.56863
12.520951	1.72549
12.523668	1.2549
12.526386	1.41176
12.529104	1.2549
12.531822	1.2549
12.534540	1.17647
12.537259	1.96078
12.539978	1.17647
12.542697	1.96078
12.545416	1.17647
12.548136	1.64706
12.550856	1.80392
12.553577	1.41176
12.556297	1.2549
12.559018	0.862745
12.561740	1.01961
12.564461	2.11765
12.567183	1.01961
12.569905	1.01961
12.572628	1.09804
12.575351	1.72549
12.578074	1.33333
12.580797	1.09804
12.583521	1.01961
12.586245	1.56863
12.588969	1.41176
12.591693	0.862745
12.594418	1.01961
12.597143	1.2549
12.599869	1.41176
12.602595	1.56863
12.605321	2.19608
12.608047	1.01961
12.610774	1.33333
12.613500	1.01961
12.616228	1.09804
12.618955	1.96078
12.621683	1.33333
12.624411	1.2549
12.627139	1.09804
12.629868	1.41176
12.632597	1.56863
12.635326	1.17647
12.638056	1.33333
12.640786	1.2549
12.643516	1.56863
12.646247	1.56863
12.648977	1.41176
12.651708	1.72549
12.654440	1.80392
12.657171	0.705882
12.659903	1.96078
12.662636	1.72549
12.665368	1.2549
12.668101	1.4902
12.670834	1.72549
12.673567	1.41176
12.676301	1.2549
12.679035	1.64706
12.681769	1.2549
12.684504	0.941177
12.687239	1.09804
12.689974	1.56863
12.692710	1.4902
12.695445	1.4902
12.698182	1.56863
12.700918	0.941177
12.703655	1.33333
12.706392	1.56863
12.709129	1.33333
12.711866	1.72549
12.714604	1.33333
12.717342	1.01961
12.720081	1.64706
12.722820	1.09804
12.725559	0.705882
12.728298	1.64706
12.731038	1.2549
12.733778	1.64706
12.736518	1.33333
12.739258	1.56863
12.741999	1.01961
12.744740	1.56863
12.747482	1.80392
12.750223	1.80392
12.752965	1.33333
12.755708	1.80392
12.758450	1.4902
12.761193	1.88235
12.763936	1.09804
12.766680	0.941177
12.769424	1.33333
12.772168	0.862745
12.774912	1.33333
12.777657	2.03922
12.780402	1.80392
12.783147	1.64706
12.785892	1.17647
12.788638	1.2549
12.791384	1.80392
12.794131	1.01961
12.796878	1.17647
12.799625	0.784314
12.802372	0.941177
12.805120	1.33333
12.807868	1.33333
12.810616	1.64706
12.813364	1.64706
12.816113	1.2549
12.818862	0.784314
12.821612	1.4902
12.824361	1.09804
12.827111	0.941177
12.829861	1.33333
12.832612	0.784314
12.835363	1.2549
12.838114	0.941177
12.840866	1.64706
12.843617	1.41176
12.846369	1.01961
12.849122	1.4902
12.851874	0.862745
12.854627	1.41176
12.857381	1.41176
12.860134	0.862745
12.862888	2.03922
12.865642	1.41176
12.868397	1.72549
12.871151	1.01961
12.873906	1.41176
12.876662	1.64706
12.879417	1.41176
12.882173	1.41176
12.884929	1.41176
12.887686	1.72549
12.890443	1.72549
12.893200	1.56863
12.895957	1.17647
12.898715	1.72549
12.901473	1.41176
12.904231	1.17647
12.906990	0.941177
12.909748	1.01961
12.912508	1.88235
12.915267	1.09804
12.918027	0.941177
12.920787	1.4902
12.923547	1.17647
12.926308	1.17647
12.929069	1.88235
12.931830	1.17647
12.934591	1.80392
12.937353	0.54902
12.940115	0.941177
12.942878	0.627451
12.945641	1.2549
12.948404	0.627451
12.951167	1.33333
12.953930	1.2549
12.956694	1.64706
12.959458	1.33333
12.962223	1.4902
12.964988	1.33333
12.967753	1.56863
12.970518	1.01961
12.973284	1.64706
12.976050	1.17647
12.978816	1.41176
12.981583	1.64706
12.984349	1.56863
12.987117	1.33333
12.989884	1.2549
12.992652	1.17647
12.995420	1.56863
12.998188	1.33333
13.000957	1.01961
13.003726	1.64706
13.006495	2.5098
13.009264	1.88235
13.012034	1.88235
13.014804	1.72549
13.017575	0.862745
13.020345	1.17647
13.023116	1.17647
13.025888	1.64706
13.028659	1.4902
13.031431	1.33333
13.034203	1.41176
13.036976	2.35294
13.039749	1.17647
13.042522	1.2549
13.045295	1.80392
13.048069	1.09804
13.050843	1.88235
13.053617	1.09804
13.056391	1.33333
13.059166	1.72549
13.061941	1.2549
13.064717	1.64706
13.067493	1.72549
13.070269	1.4902
13.073045	1.09804
13.075821	1.41176
13.078598	1.56863
13.081376	1.17647
13.084153	0.941177
13.086931	1.33333
13.089709	1.56863
13.092487	1.64706
13.095266	1.72549
13.098045	1.09804
13.100824	1.09804
13.103604	1.4902
13.106384	1.33333
13.109164	1.33333
13.111944	1.4902
13.114725	1.72549
13.117506	1.88235
13.120287	1.2549
13.123069	0.941177
13.125851	1.56863
13.128633	1.33333
13.131416	1.4902
13.134199	1.4902
13.136982	0.862745
13.139765	1.33333
13.142549	1.4902
13.145333	1.41176
13.148117	1.41176
13.150902	1.17647
13.153687	1.4902
13.156472	1.17647
13.159257	1.01961
13.162043	1.33333
13.164829	1.33333
13.167616	1.41176
13.170402	1.09804
13.173189	1.33333
13.175976	1.17647
13.178764	2.03922
13.181552	0.705882
13.184340	1.01961
13.187128	1.41176
13.189917	1.56863
13.192706	1.01961
13.195496	0.862745
13.198285	0.784314
13.201075	1.09804
13.203865	2.03922
13.206656	1.56863
13.209447	1.01961
13.212238	1.4902
13.215029	1.17647
13.217821	1.64706
13.220613	1.4902
13.223405	1.2549
13.226198	1.4902
13.228991	2.27451
13.231784	1.96078
13.234577	2.11765
13.237371	1.41176
13.240165	1.09804
13.242960	1.4902
13.245754	0.941176
13.248549	1.64706
13.251344	1.2549
13.254140	1.2549
13.256936	1.64706
13.259732	1.17647
13.262528	1.64706
13.265325	1.4902
13.268122	1.4902
13.270919	0.941177
13.273717	1.72549
13.276515	1.41176
13.279313	1.64706
13.282112	1.4902
13.284910	1.72549
13.287710	1.2549
13.290509	1.33333
13.293309	1.17647
13.296109	0.941177
13.298909	1.4902
13.301709	1.4902
13.304510	1.4902
13.307311	1.2549
13.310113	1.41176
13.312915	1.4902
13.315717	1.09804
13.318519	1.33333
13.321322	1.80392
13.324125	1.17647
13.326928	1.72549
13.329731	1.09804
13.332535	1.41176
13.335339	2.11765
13.338144	1.33333
13.340949	1.96078
13.343754	1.96078
13.346559	1.4902
13.349365	1.33333
13.352170	1.72549
13.354977	1.33333
13.357783	1.4902
13.360590	1.09804
13.363397	1.41176
13.366204	1.09804
13.369012	1.56863
13.371820	2.19608
13.374628	1.64706
13.377437	1.33333
13.380246	1.41176
13.383055	1.17647
13.385864	1.09804
13.388674	1.56863
13.391484	1.80392
13.394294	1.41176
13.397105	0.941177
13.399916	1.41176
13.402727	1.4902
13.405539	1.64706
13.408351	1.41176
13.411163	1.33333
13.413975	1.72549
13.416788	0.784314
13.419601	1.96078
13.422414	1.2549
13.425228	1.17647
13.428042	1.96078
13.430856	1.96078
13.433670	0.784314
13.436485	1.56863
13.439300	1.56863
13.442115	1.17647
13.444931	1.41176
13.447747	1.33333
13.450563	1.09804
13.453380	1.4902
13.456197	1.88235
13.459014	1.17647
13.461831	1.2549
13.464649	1.33333
13.467467	1.41176
13.470285	1.4902
13.473104	1.64706
13.475923	1.33333
13.478742	1.4902
13.481562	1.56863
13.484381	1.41176
13.487202	1.80392
13.490022	1.56863
13.492843	1.88235
13.495664	1.96078
13.498485	2.03922
13.501307	0.941177
13.504128	1.56863
13.506951	1.4902
13.509773	1.33333
13.512596	1.33333
13.515419	2.03922
13.518242	1.33333
13.521066	1.2549
13.523890	1.4902
13.526714	1.2549
13.529539	1.09804
13.532363	0.862745
13.535189	1.4902
13.538014	1.09804
13.540840	1.4902
13.543666	1.2549
13.546492	1.01961
13.549319	1.01961
13.552146	1.09804
13.554973	1.01961
13.557800	1.41176
13.560628	1.41176
13.563456	1.72549
13.566285	1.17647
13.569113	1.09804
13.571942	2.5098
13.574772	1.4902
13.577601	1.96078
13.580431	1.72549
13.583261	1.72549
13.586092	1.4902
13.588922	1.41176
13.591753	1.09804
13.594585	1.41176
13.597416	1.96078
13.600248	1.56863
13.603081	1.17647
13.605913	1.41176
13.608746	1.33333
13.611579	1.2549
13.614412	1.09804
13.617246	1.64706
13.620080	0.941176
13.622914	1.80392
13.625749	1.33333
13.628584	1.56863
13.631419	1.41176
13.634255	1.80392
13.637090	1.2549
13.639926	0.941177
13.642763	1.17647
13.645600	0.941176
13.648437	1.4902
13.651274	1.56863
13.654111	1.09804
13.656949	1.4902
13.659787	1.4902
13.662626	1.01961
13.665465	1.88235
13.668304	1.2549
13.671143	1.72549
13.673983	0.862745
13.676822	1.41176
13.679663	1.88235
13.682503	1.33333
13.685344	1.41176
13.688185	1.33333
13.691027	1.33333
13.693868	1.4902
13.696710	1.96078
13.699553	2.19608
13.702395	1.17647
13.705238	1.41176
13.708081	1.33333
13.710925	1.17647
13.713768	1.4902
13.716613	1.09804
13.719457	1.33333
13.722302	1.33333
13.725147	1.2549
13.727992	1.2549
13.730837	1.09804
13.733683	1.4902
13.736529	1.41176
13.739376	0.705882
13.742222	1.56863
13.745069	1.41176
13.747917	2.03922
13.750764	1.17647
13.753612	0.862745
13.756461	1.09804
13.759309	1.01961
13.762158	1.09804
13.765007	1.56863
13.767856	1.4902
13.770706	1.33333
13.773556	1.41176
13.776406	1.2549
13.779257	0.941177
13.782108	1.80392
13.784959	0.470588
13.787810	1.80392
13.790662	1.4902
13.793514	1.2549
13.796367	1.96078
13.799219	0.862745
13.802072	0.941177
13.804925	1.33333
13.807779	1.56863
13.810633	1.17647
13.813487	1.2549
13.816341	1.2549
13.819196	2.66667
13.822051	1.80392
13.824906	1.56863
13.827762	1.17647
13.830618	0.705882
13.833474	1.01961
13.836331	1.33333
13.839187	1.17647
13.842045	1.4902
13.844902	1.01961
13.847760	1.09804
13.850618	1.2549
13.853476	1.33333
13.856334	1.01961
13.859193	1.17647
13.862052	1.01961
13.864912	1.01961
13.867772	1.41176
13.870632	1.01961
13.873492	1.01961
13.876353	1.2549
13.879214	1.64706
13.882075	1.64706
13.884936	1.96078
13.887798	1.4902
13.890660	1.72549
13.893523	0.941177
13.896385	1.96078
13.899249	1.33333
13.902112	1.33333
13.904975	1.80392
13.907839	1.41176
13.910703	1.56863
13.913568	1.01961
13.916433	1.88235
13.919298	1.56863
13.922163	1.64706
13.925029	1.33333
13.927895	1.09804
13.930761	1.56863
13.933628	1.4902
13.936495	1.56863
13.939362	1.2549
13.942229	1.17647
13.945097	1.33333
13.947965	1.56863
13.950833	1.72549
13.953702	1.17647
13.956571	1.56863
13.959440	1.80392
13.962310	1.80392
13.965179	1.4902
13.968049	1.33333
13.970920	1.4902
13.973791	1.41176
13.976662	0.941177
13.979533	1.41176
13.982404	0.941177
13.985276	1.41176
13.988149	1.2549
13.991021	1.2549
13.993894	1.4902
13.996767	1.64706
13.999640	1.64706
14.002514	1.4902
14.005388	1.64706
14.008262	1.88235
14.011137	1.4902
14.014012	1.2549
14.016887	1.64706
14.019762	1.2549
14.022638	1.88235
14.025514	1.17647
14.028390	1.41176
14.031267	1.64706
14.034144	1.72549
14.037021	1.4902
14.039898	1.4902
14.042776	1.41176
14.045654	1.33333
14.048533	1.41176
14.051411	1.2549
14.054290	1.64706
14.057170	1.56863
14.060049	0.941177
14.062929	1.09804
14.065809	1.01961
14.068690	1.33333
14.071571	1.88235
14.074452	1.41176
14.077333	0.941177
14.080215	1.33333
14.083097	1.2549
14.085979	1.4902
14.088861	1.17647
14.091744	1.2549
14.094627	1.17647
14.097511	1.56863
14.100395	1.41176
14.103279	1.80392
14.106163	1.01961
14.109047	1.64706
14.111932	0.54902
14.114818	1.64706
14.117703	1.17647
14.120589	1.33333
14.123475	1.09804
14.126361	1.33333
14.129248	0.862745
14.132135	1.01961
14.135022	1.2549
14.137910	1.4902
14.140798	1.4902
14.143686	1.72549
14.146574	0.54902
14.149463	1.33333
14.152352	1.80392
14.155242	1.17647
14.158131	1.2549
14.161021	1.72549
14.163911	1.64706
14.166802	1.41176
14.169693	1.96078
14.172584	1.88235
14.175475	1.96078
14.178367	1.56863
14.181259	0.705882
14.184151	0.784314
14.187044	1.17647
14.189937	1.33333
14.192830	1.4902
14.195723	1.09804
14.198617	0.862745
14.201511	1.64706
14.204406	1.2549
14.207300	1.17647
14.210195	1.33333
14.213091	1.41176
14.215986	1.72549
14.218882	2.35294
14.221778	1.72549
14.224675	1.33333
14.227571	2.27451
14.230468	1.17647
14.233366	1.4902
14.236263	1.33333
14.239161	0.941177
14.242060	1.80392
14.244958	1.33333
14.247857	1.56863
14.250756	1.09804
14.253655	1.56863
14.256555	0.627451
14.259455	1.72549
14.262355	1.96078
14.265256	1.4902
14.268157	1.80392
14.271058	1.4902
14.273960	1.41176
14.276861	1.41176
14.279763	1.64706
14.282666	1.17647
14.285568	1.33333
14.288471	1.72549
14.291375	1.33333
14.294278	0.784314
14.297182	1.01961
14.300086	1.64706
14.302991	0.941177
14.305895	1.2549
14.308800	1.72549
14.311706	1.41176
14.314611	1.41176
14.317517	1.4902
14.320424	0.862745
14.323330	1.41176
14.326237	1.88235
14.329144	2.03922
14.332051	1.41176
14.334959	1.01961
14.337867	1.88235
14.340775	1.88235
14.343684	1.80392
14.346593	1.80392
14.349502	1.4902
14.352411	1.01961
14.355321	1.01961
14.358231	1.2549
14.361142	1.41176
14.364052	1.09804
14.366963	1.64706
14.369875	1.09804
14.372786	0.941177
14.375698	1.33333
14.378610	1.33333
14.381522	1.64706
14.384435	0.941177
14.387348	1.4902
14.390262	1.80392
14.393175	1.33333
14.396089	1.17647
14.399003	1.09804
14.401918	1.4902
14.404833	2.11765
14.407748	1.64706
14.410663	2.5098
14.413579	1.64706
14.416495	1.33333
14.419411	1.17647
14.422328	1.33333
14.425244	1.88235
14.428162	1.72549
14.431079	1.56863
14.433997	1.01961
14.436915	1.01961
14.439833	1.56863
14.442752	1.4902
14.445671	1.33333
14.448590	1.33333
14.451510	1.09804
14.454430	1.72549
14.457350	1.4902
14.460270	1.09804
14.463191	1.17647
14.466112	1.56863
14.469033	1.41176
14.471955	1.2549
14.474877	1.01961
14.477799	1.96078
14.480721	1.4902
14.483644	1.2549
14.486567	1.2549
14.489491	1.33333
14.492414	1.88235
14.495338	1.09804
14.498263	1.56863
14.501187	1.72549
14.504112	1.09804
14.507037	1.2549
14.509963	1.56863
14.512888	1.56863
14.515814	1.72549
14.518741	1.72549
14.521667	1.41176
14.524594	0.941177
14.527522	1.01961
14.530449	1.33333
14.533377	1.09804
14.536305	0.941177
14.539233	1.17647
14.542162	1.2549
14.545091	2.11765
14.548020	1.09804
14.550950	1.17647
14.553880	1.33333
14.556810	0.941177
14.559741	1.09804
14.562671	1.09804
14.565602	1.4902
14.568534	1.64706
14.571466	1.41176
14.574397	1.64706
14.577330	1.01961
14.580262	1.4902
14.583195	1.33333
14.586128	1.41176
14.589062	1.72549
14.591996	1.2549
14.594930	1.64706
14.597864	1.41176
14.600799	2.11765
14.603733	1.17647
14.606669	1.64706
14.609604	1.72549
14.612540	1.17647
14.615476	1.17647
14.618413	1.80392
14.621349	0.784314
14.624286	1.80392
14.627224	1.2549
14.630161	1.56863
14.633099	1.01961
14.636037	1.2549
14.638976	1.09804
14.641914	1.72549
14.644854	1.88235
14.647793	1.64706
14.650733	1.17647
14.653673	1.4902
14.656613	1.96078
14.659553	1.72549
14.662494	1.80392
14.665435	1.80392
14.668377	1.80392
14.671319	2.27451
14.674261	1.17647
14.677203	1.96078
14.680146	1.33333
14.683088	1.72549
14.686032	1.33333
14.688975	1.4902
14.691919	0.862745
14.694863	1.17647
14.697807	1.56863
14.700752	1.17647
14.703697	1.72549
14.706642	0.941177
14.709588	1.88235
14.712534	2.11765
14.715480	1.56863
14.718427	1.33333
14.721373	0.941177
14.724320	1.56863
14.727268	0.862745
14.730215	0.862745
14.733163	1.56863
14.736112	1.41176
14.739060	1.09804
14.742009	1.72549
14.744958	1.4902
14.747908	2.11765
14.750857	1.41176
14.753807	1.2549
14.756758	1.4902
14.759708	1.64706
14.762659	1.4902
14.765610	0.862745
14.768562	1.56863
14.771514	1.4902
14.774466	1.4902
14.777418	1.72549
14.780371	1.33333
14.783324	1.2549
14.786277	1.09804
14.789231	1.41176
14.792185	1.17647
14.795139	1.17647
14.798093	1.64706
14.801048	1.72549
14.804003	1.01961
14.806958	2.35294
14.809914	1.41176
14.812870	1.64706
14.815826	1.72549
14.818783	1.01961
14.821740	1.72549
14.824697	1.09804
14.827654	1.33333
14.830612	0.705882
14.833570	0.941177
14.836528	1.2549
14.839487	1.09804
14.842446	1.4902
14.845405	1.64706
14.848364	1.17647
14.851324	1.72549
14.854284	1.4902
14.857245	1.41176
14.860205	2.43137
14.863166	1.2549
14.866128	1.33333
14.869089	1.4902
14.872051	0.941177
14.875013	1.88235
14.877976	1.64706
14.880938	1.41176
14.883902	1.2549
14.886865	1.4902
14.889829	1.17647
14.892792	1.09804
14.895757	1.01961
14.898721	1.33333
14.901686	0.941177
14.904651	1.01961
14.907617	1.2549
14.910582	1.17647
14.913548	1.64706
14.916515	1.56863
14.919481	1.56863
14.922448	1.17647
14.925415	1.96078
14.928383	1.2549
14.931351	1.64706
14.934319	1.01961
14.937287	0.784314
14.940256	1.64706
14.943225	0.941176
14.946194	1.2549
14.949164	0.862745
14.952133	1.09804
14.955104	0.941176
14.958074	1.2549
14.961045	1.41176
14.964016	2.03922
14.966987	1.96078
14.969959	1.41176
14.972931	1.2549
14.975903	1.41176
14.978875	1.56863
14.981848	1.56863
14.984821	1.41176
14.987795	1.33333
14.990769	1.41176
14.993743	1.72549
14.996717	1.80392
14.999691	0.941177
15.002666	1.33333
15.005641	1.09804
15.008617	0.784314
15.011593	1.33333
15.014569	1.41176
15.017545	1.64706
15.020522	1.41176
15.023499	1.41176
15.026476	0.784314
15.029454	0.784314
15.032432	1.01961
15.035410	1.4902
15.038388	1.64706
15.041367	1.2549
15.044346	1.01961
15.047325	1.4902
15.050305	1.01961
15.053285	0.862745
15.056265	1.4902
15.059245	1.17647
15.062226	1.4902
15.065207	1.41176
15.068189	1.33333
15.071171	1.80392
15.074153	1.88235
15.077135	1.56863
15.080117	1.17647
15.083100	0.705882
15.086083	1.4902
15.089067	1.01961
15.092051	1.09804
15.095035	1.41176
15.098019	1.09804
15.101004	1.80392
15.103989	1.2549
15.106974	1.17647
15.109960	2.19608
15.112945	1.88235
15.115932	1.64706
15.118918	1.09804
15.121905	1.4902
15.124892	1.64706
15.127879	1.4902
15.130867	1.80392
15.133855	1.4902
15.136843	0.705882
15.139831	1.88235
15.142820	1.2549
15.145809	1.64706
15.148799	1.4902
15.151788	1.72549
15.154778	0.705882
15.157769	1.64706
15.160759	1.09804
15.163750	1.09804
15.166741	0.941177
15.169733	1.17647
15.172725	1.2549
15.175717	1.01961
15.178709	1.56863
15.181702	1.64706
15.184695	1.4902
15.187688	1.33333
15.190681	1.96078
15.193675	1.80392
15.196669	1.4902
15.199664	1.56863
15.202658	1.41176
15.205654	1.4902
15.208649	1.17647
15.211644	1.41176
15.214640	1.01961
15.217637	1.17647
15.220633	1.80392
15.223630	1.17647
15.226627	1.17647
15.229624	1.80392
15.232622	1.80392
15.235620	1.56863
15.238618	0.941177
15.241617	1.64706
15.244616	0.784314
15.247615	0.862745
15.250614	1.17647
15.253614	0.862745
15.256614	0.862745
15.259615	1.33333
15.262615	1.01961
15.265616	1.33333
15.268617	1.2549
15.271619	1.33333
15.274621	1.56863
15.277623	1.41176
15.280625	0.627451
15.283628	1.4902
15.286631	1.64706
15.289634	1.17647
15.292638	1.33333
15.295642	0.941177
15.298646	1.72549
15.301651	2.03922
15.304655	1.64706
15.307661	1.4902
15.310666	1.41176
15.313672	0.392157
15.316678	1.64706
15.319684	1.56863
15.322690	0.862745
15.325697	1.41176
15.328704	1.33333
15.331712	1.01961
15.334720	1.41176
15.337728	1.4902
15.340736	1.56863
15.343745	1.17647
15.346754	1.72549
15.349763	2.03922
15.352772	1.41176
15.355782	2.11765
15.358792	2.03922
15.361803	1.2549
15.364814	1.41176
15.367825	1.2549
15.370836	1.01961
15.373847	1.72549
15.376859	1.80392
15.379872	1.33333
15.382884	1.88235
15.385897	1.4902
15.388910	1.56863
15.391923	0.784314
15.394937	1.80392
[truncated: 68,168 more rows]
