# Supplementary material for: Microcystin-LR Detected in a Low Molecular Weight Fraction from a Crude Extract of Zoanthus sociatus
Source: Toxins (Basel). 2017 Mar 1;9(3):89. doi: 10.3390/toxins9030089 (PMC5371844; doi:10.3390/toxins9030089)
Supplement: Supplementary file 1 [file toxins-09-00089-s001.zip › toxins-159662 supplementary/Rawdataset S1/MS_&_MSMS_MC-LR/MC-LR_MS.txt]

TITLE "<<mclr>> TOF/TOF� Reflector Spec #1[BP = 995.5, 19455]"
TYPE MASSSPEC
699.829485	2.98039
699.845814	2.19608
699.862143	1.56863
699.878472	1.72549
699.894801	1.88235
699.911130	2.35294
699.927460	1.72549
699.943790	2.19608
699.960120	6.58824
699.976450	12.7059
699.992780	9.2549
700.009111	2.82353
700.025442	1.88235
700.041772	2.5098
700.058104	5.96078
700.074435	10.5098
700.090766	12.8627
700.107098	8
700.123430	2.66667
700.139762	2.35294
700.156094	8.15686
700.172427	10.0392
700.188759	11.451
700.205092	12.3922
700.221425	8.15686
700.237758	2.66667
700.254092	2.66667
700.270425	2.5098
700.286759	1.88235
700.303093	2.35294
700.319427	2.5098
700.335762	2.19608
700.352096	8.15686
700.368431	18.5098
700.384766	17.7255
700.401101	8.47059
700.417436	3.76471
700.433772	5.4902
700.450107	10.3529
700.466443	6.7451
700.482779	2.66667
700.499116	3.76471
700.515452	3.60784
700.531789	3.29412
700.548126	6.43137
700.564463	8.31373
700.580800	4.39216
700.597137	2.19608
700.613475	2.66667
700.629813	2.19608
700.646151	1.09804
700.662489	1.72549
700.678827	2.35294
700.695166	1.56863
700.711504	1.2549
700.727843	1.2549
700.744182	0.784314
700.760522	1.72549
700.776861	1.09804
700.793201	0.784314
700.809541	1.56863
700.825881	0.941177
700.842221	4.70588
700.858562	5.96078
700.874902	3.13725
700.891243	2.35294
700.907584	8.62745
700.923925	13.3333
700.940267	9.2549
700.956608	2.66667
700.972950	1.56863
700.989292	3.45098
701.005634	4.70588
701.021977	4.39216
701.038319	2.19608
701.054662	1.41176
701.071005	2.19608
701.087348	5.64706
701.103691	14.1176
701.120035	23.5294
701.136378	28.7059
701.152722	28.3922
701.169066	32.6275
701.185411	36.8627
701.201755	29.4902
701.218100	16.1569
701.234444	12.7059
701.250790	11.7647
701.267135	11.6078
701.283480	12.7059
701.299826	7.52941
701.316172	3.92157
701.332517	5.64706
701.348864	13.6471
701.365210	18.8235
701.381557	20.0784
701.397903	13.1765
701.414250	8.47059
701.430597	11.451
701.446945	9.56863
701.463292	4.23529
701.479640	2.98039
701.495988	4.07843
701.512336	3.60784
701.528684	4.39216
701.545032	4.07843
701.561381	3.76471
701.577730	3.76471
701.594079	2.35294
701.610428	1.72549
701.626778	1.56863
701.643127	1.09804
701.659477	1.88235
701.675827	1.88235
701.692177	1.56863
701.708527	0.941177
701.724878	1.72549
701.741229	2.19608
701.757580	0.784314
701.773931	0.470588
701.790282	2.03922
701.806634	1.2549
701.822985	1.41176
701.839337	1.2549
701.855689	0.470588
701.872042	1.56863
701.888394	0.784314
701.904747	1.88235
701.921099	1.56863
701.937452	0.784314
701.953806	0.627451
701.970159	1.41176
701.986513	1.2549
702.002866	4.39216
702.019220	8.78431
702.035575	8.62745
702.051929	7.21569
702.068284	12.7059
702.084638	15.8431
702.100993	18.6667
702.117348	17.098
702.133704	12.549
702.150059	13.9608
702.166415	17.5686
702.182771	10.3529
702.199127	5.64706
702.215483	9.2549
702.231839	9.88235
702.248196	5.01961
702.264553	16.4706
702.280910	28.8627
702.297267	20.8627
702.313625	9.72549
702.329982	12.0784
702.346340	12.2353
702.362698	6.58824
702.379056	4.23529
702.395414	3.76471
702.411773	3.29412
702.428132	2.5098
702.444491	7.05882
702.460850	10.1961
702.477209	9.2549
702.493569	3.45098
702.509928	1.56863
702.526288	3.45098
702.542648	2.98039
702.559009	2.5098
702.575369	2.19608
702.591730	1.72549
702.608090	1.41176
702.624451	0.627451
702.640813	1.41176
702.657174	2.35294
702.673536	0.784314
702.689897	1.72549
702.706259	1.88235
702.722622	0.627451
702.738984	2.19608
702.755347	1.09804
702.771709	1.72549
702.788072	1.56863
702.804435	1.41176
702.820799	2.19608
702.837162	2.03922
702.853526	0.941177
702.869890	0.627451
702.886254	1.09804
702.902618	1.2549
702.918982	2.19608
702.935347	3.45098
702.951712	1.56863
702.968077	1.2549
702.984442	1.2549
703.000808	1.88235
703.017173	8.94118
703.033539	17.4118
703.049905	12.3922
703.066271	7.05882
703.082637	9.88235
703.099004	17.7255
703.115371	15.2157
703.131738	8.94118
703.148105	7.21569
703.164472	5.96078
703.180840	7.05882
703.197207	9.2549
703.213575	8.62745
703.229943	10.6667
703.246312	12.549
703.262680	20.3922
703.279049	21.6471
703.295417	11.6078
703.311786	3.60784
703.328156	4.23529
703.344525	4.23529
703.360895	3.76471
703.377265	5.80392
703.393634	5.33333
703.410005	3.29412
703.426375	2.19608
703.442746	2.35294
703.459116	2.98039
703.475487	1.88235
703.491858	1.41176
703.508230	1.41176
703.524601	1.09804
703.540973	2.03922
703.557345	1.72549
703.573717	2.19608
703.590089	1.41176
703.606462	1.2549
703.622834	1.56863
703.639207	2.03922
703.655580	1.09804
703.671953	1.09804
703.688327	1.88235
703.704700	1.88235
703.721074	0.941177
703.737448	2.35294
703.753822	2.82353
703.770197	2.35294
703.786571	2.98039
703.802946	4.07843
703.819321	2.5098
703.835696	2.19608
703.852071	1.41176
703.868447	1.88235
703.884822	1.56863
703.901198	1.56863
703.917574	1.41176
703.933951	1.09804
703.950327	3.76471
703.966704	10.3529
703.983081	16.4706
703.999458	16.3137
704.015835	7.84314
704.032212	3.29412
704.048590	2.35294
704.064968	3.76471
704.081346	3.13725
704.097724	2.5098
704.114102	1.56863
704.130481	2.03922
704.146859	2.19608
704.163238	2.03922
704.179617	1.41176
704.195997	5.33333
704.212376	12.549
704.228756	12.2353
704.245136	6.90196
704.261516	7.21569
704.277896	7.37255
704.294277	5.96078
704.310657	3.13725
704.327038	4.39216
704.343419	8.31373
704.359800	10.8235
704.376182	8.94118
704.392563	6.27451
704.408945	10.3529
704.425327	13.1765
704.441709	10.0392
704.458092	5.80392
704.474474	5.80392
704.490857	5.96078
704.507240	3.45098
704.523623	2.82353
704.540006	1.88235
704.556390	2.66667
704.572774	1.72549
704.589157	1.2549
704.605541	1.72549
704.621926	1.56863
704.638310	0.784314
704.654695	1.72549
704.671080	1.56863
704.687465	2.03922
704.703850	1.41176
704.720235	1.2549
704.736621	0.784314
704.753007	1.41176
704.769393	1.88235
704.785779	1.88235
704.802165	2.19608
704.818552	1.41176
704.834939	2.82353
704.851325	3.45098
704.867713	4.39216
704.884100	1.88235
704.900487	1.2549
704.916875	0.470588
704.933263	0.941177
704.949651	1.88235
704.966039	2.98039
704.982428	5.80392
704.998816	12.2353
705.015205	15.3726
705.031594	9.56863
705.047984	6.7451
705.064373	11.1373
705.080763	8.62745
705.097152	6.27451
705.113542	10.8235
705.129932	15.5294
705.146323	29.3333
705.162713	45.9608
705.179104	44.2353
705.195495	26.6667
705.211886	14.5882
705.228278	13.6471
705.244669	8.94118
705.261061	5.96078
705.277453	5.01961
705.293845	5.80392
705.310237	13.4902
705.326629	21.1765
705.343022	18.5098
705.359415	10.1961
705.375808	9.2549
705.392201	12.2353
705.408595	12.7059
705.424988	10.8235
705.441382	7.37255
705.457776	5.64706
705.474170	6.11765
705.490564	5.64706
705.506959	6.90196
705.523354	6.90196
705.539749	3.45098
705.556144	1.2549
705.572539	1.72549
705.588935	1.41176
705.605330	1.72549
705.621726	2.19608
705.638122	1.09804
705.654519	1.2549
705.670915	1.56863
705.687312	1.72549
705.703708	2.98039
705.720106	2.03922
705.736503	0.470588
705.752900	2.19608
705.769298	1.2549
705.785696	1.72549
705.802094	0.941177
705.818492	1.56863
705.834890	0.784314
705.851289	0.627451
705.867687	2.66667
705.884086	7.05882
705.900485	7.84314
705.916885	5.4902
705.933284	10.5098
705.949684	12.7059
705.966084	6.43137
705.982484	3.45098
705.998884	9.88235
706.015285	15.6863
706.031685	9.41177
706.048086	3.60784
706.064487	5.17647
706.080888	8.47059
706.097290	13.9608
706.113691	39.0588
706.130093	59.1373
706.146495	48.3137
706.162897	33.5686
706.179300	26.6667
706.195702	28.0784
706.212105	25.8824
706.228508	15.6863
706.244911	12.0784
706.261314	13.6471
706.277718	11.2941
706.294122	10.5098
706.310525	11.2941
706.326930	9.2549
706.343334	9.41177
706.359738	13.6471
706.376143	17.5686
706.392548	18.8235
706.408953	13.3333
706.425358	4.86275
706.441763	3.13725
706.458169	4.54902
706.474575	11.7647
706.490981	23.5294
706.507387	20.7059
706.523793	7.37255
706.540200	2.82353
706.556607	4.54902
706.573014	4.70588
706.589421	3.29412
706.605828	3.45098
706.622236	5.4902
706.638643	5.33333
706.655051	3.45098
706.671459	3.92157
706.687867	6.58824
706.704276	4.54902
706.720685	3.76471
706.737093	3.60784
706.753502	2.19608
706.769912	1.88235
706.786321	4.23529
706.802731	5.80392
706.819140	3.13725
706.835550	4.86275
706.851961	8.62745
706.868371	10.1961
706.884782	9.41177
706.901192	9.41177
706.917603	4.39216
706.934014	3.13725
706.950426	5.17647
706.966837	10.0392
706.983249	11.451
706.999661	8.15686
707.016073	8.15686
707.032485	11.451
707.048898	11.6078
707.065310	10.8235
707.081723	10.1961
707.098136	9.72549
707.114549	4.70588
707.130963	7.52941
707.147376	19.451
707.163790	29.1765
707.180204	18.1961
707.196618	12.7059
707.213033	25.7255
707.229447	28.7059
707.245862	16.1569
707.262277	10.1961
707.278692	8.15686
707.295107	10.8235
707.311523	9.88235
707.327939	5.96078
707.344354	2.35294
707.360770	3.29412
707.377187	2.66667
707.393603	2.82353
707.410020	2.98039
707.426437	4.70588
707.442854	3.45098
707.459271	2.03922
707.475688	1.41176
707.492106	2.03922
707.508524	2.19608
707.524942	0.941177
707.541360	2.03922
707.557778	3.60784
707.574197	3.29412
707.590616	2.03922
707.607035	1.88235
707.623454	2.03922
707.639873	0.784314
707.656293	1.41176
707.672712	1.72549
707.689132	1.88235
707.705552	1.41176
707.721972	0.784314
707.738393	1.2549
707.754814	1.72549
707.771234	0.941177
707.787655	1.2549
707.804077	1.72549
707.820498	1.56863
707.836920	0.941177
707.853341	1.2549
707.869763	2.19608
707.886186	1.72549
707.902608	1.09804
707.919031	2.35294
707.935453	2.5098
707.951876	4.39216
707.968299	2.98039
707.984723	6.58824
708.001146	21.6471
708.017570	24.3137
708.033994	11.9216
708.050418	8.78431
708.066842	10.6667
708.083267	8.94118
708.099691	10.8235
708.116116	14.7451
708.132541	18.1961
708.148966	18.3529
708.165392	22.2745
708.181817	21.9608
708.198243	12.2353
708.214669	8.31373
708.231095	12.0784
708.247522	9.56863
708.263948	4.70588
708.280375	3.92157
708.296802	4.23529
708.313229	8.47059
708.329656	18.1961
708.346084	17.098
708.362512	9.56863
708.378939	8.15686
708.395368	6.90196
708.411796	5.96078
708.428224	11.2941
708.444653	10.3529
708.461082	4.07843
708.477511	2.98039
708.493940	6.90196
708.510369	12.2353
708.526799	19.2941
708.543229	16.1569
708.559659	4.23529
708.576089	4.39216
708.592519	9.88235
708.608950	9.2549
708.625381	3.60784
708.641812	5.01961
708.658243	4.07843
708.674674	2.5098
708.691106	2.03922
708.707537	2.03922
708.723969	1.72549
708.740401	1.2549
708.756834	2.03922
708.773266	2.19608
708.789699	0.784314
708.806132	1.09804
708.822565	1.56863
708.838998	2.66667
708.855431	3.60784
708.871865	2.19608
708.888299	1.09804
708.904733	1.09804
708.921167	2.5098
708.937601	8
708.954036	9.56863
708.970470	5.01961
708.986905	2.98039
709.003341	7.52941
709.019776	9.72549
709.036211	9.56863
709.052647	9.2549
709.069083	8
709.085519	5.64706
709.101955	4.39216
709.118392	12.0784
709.134828	19.6078
709.151265	14.2745
709.167702	8
709.184140	15.3726
709.200577	22.1176
709.217015	12.8627
709.233452	5.80392
709.249890	3.76471
709.266329	10.8235
709.282767	12.8627
709.299205	10.8235
709.315644	15.5294
709.332083	20.7059
709.348522	18.6667
709.364962	16.6275
709.381401	8.47059
709.397841	2.98039
709.414281	4.23529
709.430721	4.70588
709.447161	2.98039
709.463602	4.70588
709.480042	9.88235
709.496483	10.9804
709.512924	6.11765
709.529365	4.23529
709.545807	2.5098
709.562248	2.66667
709.578690	2.19608
709.595132	1.56863
709.611574	1.41176
709.628017	1.56863
709.644459	1.2549
709.660902	0.941177
709.677345	1.09804
709.693788	0.941177
709.710231	1.2549
709.726675	1.2549
709.743119	1.41176
709.759562	1.09804
709.776007	1.56863
709.792451	2.66667
709.808895	2.35294
709.825340	1.41176
709.841785	1.72549
709.858230	1.09804
709.874675	1.72549
709.891120	2.35294
709.907566	10.1961
709.924012	17.5686
709.940458	17.4118
709.956904	17.2549
709.973350	13.1765
709.989797	8
710.006244	8
710.022691	7.37255
710.039138	6.27451
710.055585	8.47059
710.072033	16.1569
710.088480	22.2745
710.104928	17.4118
710.121376	12.0784
710.137825	19.2941
710.154273	22.1176
710.170722	12.549
710.187171	4.86275
710.203620	6.43137
710.220069	9.2549
710.236518	6.27451
710.252968	3.45098
710.269418	4.07843
710.285868	11.7647
710.302318	18.6667
710.318768	16.9412
710.335219	10.9804
710.351669	10.1961
710.368120	11.9216
710.384572	10.1961
710.401023	6.11765
710.417474	3.60784
710.433926	2.19608
710.450378	2.66667
710.466830	2.03922
710.483282	3.13725
710.499735	2.03922
710.516187	2.03922
710.532640	1.2549
710.549093	2.03922
710.565547	3.29412
710.582000	1.72549
710.598454	0.627451
710.614907	0.941177
710.631361	1.09804
710.647816	1.41176
710.664270	1.56863
710.680725	0.627451
710.697179	0.941177
710.713634	1.2549
710.730089	1.2549
710.746545	1.09804
710.763000	0.470588
710.779456	3.76471
710.795912	9.56863
710.812368	11.451
710.828824	5.4902
710.845281	1.2549
710.861737	1.72549
710.878194	2.98039
710.894651	6.43137
710.911108	11.6078
710.927566	10.9804
710.944023	6.11765
710.960481	9.2549
710.976939	20.0784
710.993397	19.6078
711.009856	9.41177
711.026314	7.84314
711.042773	10.9804
711.059232	14.2745
711.075691	21.8039
711.092150	29.6471
711.108610	21.0196
711.125070	12.0784
711.141530	17.098
711.157990	19.6078
711.174450	13.0196
711.190910	9.09804
711.207371	7.52941
711.223832	4.39216
711.240293	2.98039
711.256754	4.54902
711.273216	12.2353
711.289677	22.4314
711.306139	22.7451
711.322601	11.6078
711.339063	5.33333
711.355526	4.39216
711.371988	7.68628
711.388451	8.31373
711.404914	7.68628
711.421377	8.78431
711.437840	7.21569
711.454304	4.07843
711.470767	2.19608
711.487231	2.5098
711.503695	2.35294
711.520160	2.03922
711.536624	5.17647
711.553089	3.29412
711.569554	2.03922
711.586019	1.41176
711.602484	2.82353
711.618949	3.29412
711.635415	2.66667
711.651881	3.29412
711.668347	7.21569
711.684813	7.68628
711.701279	11.2941
711.717746	13.1765
711.734213	6.11765
711.750680	1.56863
711.767147	2.66667
711.783614	3.13725
711.800082	2.19608
711.816549	2.35294
711.833017	1.72549
711.849485	1.41176
711.865954	1.56863
711.882422	0.941177
711.898891	1.72549
711.915360	2.35294
711.931829	1.56863
711.948298	1.72549
711.964767	2.66667
711.981237	5.4902
711.997707	7.05882
712.014177	3.45098
712.030647	2.35294
712.047117	5.01961
712.063588	8.78431
712.080059	9.88235
712.096529	13.0196
712.113001	13.6471
712.129472	11.7647
712.145943	14.7451
712.162415	18.3529
712.178887	10.9804
712.195359	5.01961
712.211831	3.92157
712.228304	3.92157
712.244777	5.64706
712.261249	10.1961
712.277722	7.37255
712.294196	3.60784
712.310669	1.88235
712.327143	3.76471
712.343617	9.2549
712.360090	9.41177
712.376565	6.7451
712.393039	8.62745
712.409514	10.5098
712.425988	14.7451
712.442463	13.6471
712.458938	5.96078
712.475414	5.96078
712.491889	10.3529
712.508365	9.09804
712.524841	6.43137
712.541317	7.37255
712.557793	9.41177
712.574270	7.21569
712.590746	1.88235
712.607223	2.35294
712.623700	2.35294
712.640178	2.19608
712.656655	4.07843
712.673133	9.41177
712.689610	8.62745
712.706088	3.60784
712.722567	1.2549
712.739045	2.03922
712.755523	2.5098
712.772002	4.39216
712.788481	4.86275
712.804960	3.60784
712.821440	1.09804
712.837919	2.66667
712.854399	1.88235
712.870879	1.2549
712.887359	0.941177
712.903839	2.19608
712.920320	0.941177
712.936800	1.72549
712.953281	7.84314
712.969762	21.3333
712.986243	23.5294
713.002725	12.8627
713.019206	9.41177
713.035688	17.2549
713.052170	18.8235
713.068652	14.1176
713.085135	11.9216
713.101617	16.4706
713.118100	19.451
713.134583	13.9608
713.151066	5.96078
713.167550	5.96078
713.184033	9.09804
713.200517	8.62745
713.217001	12.8627
713.233485	17.7255
713.249969	13.0196
713.266453	8.78431
713.282938	12.0784
713.299423	11.7647
713.315908	7.21569
713.332393	10.0392
713.348879	15.5294
713.365364	18.5098
713.381850	11.451
713.398336	3.60784
713.414822	2.5098
713.431309	3.76471
713.447795	3.92157
713.464282	2.35294
713.480769	2.5098
713.497256	2.35294
713.513743	1.56863
713.530231	1.2549
713.546719	1.56863
713.563207	2.03922
713.579695	3.92157
713.596183	7.21569
713.612671	4.54902
713.629160	1.56863
713.645649	2.03922
713.662138	2.82353
713.678627	4.23529
713.695117	2.82353
713.711606	1.41176
713.728096	0.784314
713.744586	2.03922
713.761076	1.41176
713.777567	1.41176
713.794057	0.941177
713.810548	1.88235
713.827039	1.88235
713.843530	7.05882
713.860021	11.2941
713.876513	7.21569
713.893005	4.07843
713.909496	13.1765
713.925989	17.7255
713.942481	8.15686
713.958973	2.5098
713.975466	2.98039
713.991959	3.45098
714.008452	2.66667
714.024945	3.29412
714.041438	4.23529
714.057932	4.54902
714.074426	2.98039
714.090920	1.56863
714.107414	2.03922
714.123908	2.5098
714.140403	3.29412
714.156898	2.82353
714.173393	1.88235
714.189888	0.941177
714.206383	3.76471
714.222879	6.90196
714.239374	10.1961
714.255870	12.2353
714.272366	11.9216
714.288863	6.90196
714.305359	6.11765
714.321856	13.6471
714.338353	16.3137
714.354850	5.4902
714.371347	2.35294
714.387844	4.07843
714.404342	10.5098
714.420840	13.0196
714.437338	12.3922
714.453836	10.0392
714.470334	10.6667
714.486833	5.80392
714.503332	3.13725
714.519831	2.19608
714.536330	2.66667
714.552829	2.66667
714.569329	1.2549
714.585828	2.98039
714.602328	2.66667
714.618828	2.5098
714.635329	1.41176
714.651829	1.41176
714.668330	2.03922
714.684831	1.09804
714.701332	0.941177
714.717833	1.56863
714.734334	1.56863
714.750836	0.941177
714.767338	3.76471
714.783840	3.13725
714.800342	1.72549
714.816844	0.941177
714.833347	2.98039
714.849850	7.84314
714.866353	8.94118
714.882856	5.96078
714.899359	2.5098
714.915863	2.35294
714.932366	2.19608
714.948870	2.5098
714.965374	5.4902
714.981879	9.41177
714.998383	10.9804
715.014888	11.9216
715.031393	10.9804
715.047898	6.43137
715.064403	2.66667
715.080908	2.66667
715.097414	2.35294
715.113920	2.66667
715.130426	2.82353
715.146932	2.5098
715.163438	3.13725
715.179945	1.41176
715.196452	2.19608
715.212959	2.98039
715.229466	3.13725
715.245973	5.33333
715.262481	9.2549
715.278988	13.1765
715.295496	7.05882
715.312004	1.2549
715.328513	5.01961
715.345021	12.2353
715.361530	9.88235
715.378039	3.45098
715.394548	5.64706
715.411057	6.7451
715.427566	5.96078
715.444076	10.5098
715.460586	15.6863
715.477096	18.1961
715.493606	13.9608
715.510116	6.27451
715.526627	2.66667
715.543138	3.45098
715.559649	4.07843
715.576160	2.66667
715.592671	3.45098
715.609183	1.88235
715.625694	2.5098
715.642206	2.82353
715.658718	2.19608
715.675230	1.56863
715.691743	2.5098
715.708256	8.15686
715.724768	9.72549
715.741282	4.39216
715.757795	1.41176
715.774308	1.88235
715.790822	2.66667
715.807336	2.19608
715.823850	4.39216
715.840364	8.62745
715.856878	9.56863
715.873393	4.23529
715.889908	1.56863
715.906422	1.41176
715.922938	3.45098
715.939453	2.98039
715.955968	3.29412
715.972484	1.2549
715.989000	3.92157
716.005516	10.3529
716.022032	12.8627
716.038549	8.15686
716.055066	3.29412
716.071582	5.80392
716.088100	14.1176
716.104617	16.6275
716.121134	10.0392
716.137652	5.17647
716.154170	5.33333
716.170688	5.17647
716.187206	7.21569
716.203724	10.9804
716.220243	12.3922
716.236762	9.2549
716.253280	2.98039
716.269800	2.82353
716.286319	5.33333
716.302838	5.80392
716.319358	2.98039
716.335878	2.35294
716.352398	6.43137
716.368918	9.88235
716.385439	6.7451
716.401960	1.72549
716.418480	1.72549
716.435002	3.13725
716.451523	7.37255
716.468044	6.43137
716.484566	2.98039
716.501088	1.09804
716.517610	1.2549
716.534132	2.82353
716.550654	2.82353
716.567177	2.19608
716.583700	1.56863
716.600222	1.41176
716.616746	1.41176
716.633269	2.03922
716.649792	1.2549
716.666316	0.941177
716.682840	0.941177
716.699364	0.784314
716.715888	1.56863
716.732413	1.56863
716.748938	0.784314
716.765462	1.41176
716.781988	1.56863
716.798513	0.941177
716.815038	1.41176
716.831564	2.03922
716.848090	0.941177
716.864616	0.627451
716.881142	1.2549
716.897668	1.2549
716.914195	1.56863
716.930722	2.5098
716.947248	7.05882
716.963776	12.2353
716.980303	14.4314
716.996830	14.1176
717.013358	9.2549
717.029886	9.72549
717.046414	12.7059
717.062942	13.1765
717.079471	13.9608
717.096000	10.5098
717.112528	15.5294
717.129058	25.4118
717.145587	27.1373
717.162116	20.549
717.178646	16
717.195176	15.6863
717.211706	9.88235
717.228236	5.4902
717.244766	4.86275
717.261297	7.05882
717.277828	10.6667
717.294358	11.6078
717.310890	9.88235
717.327421	4.07843
717.343952	8.31373
717.360484	6.11765
717.377016	3.13725
717.393548	6.27451
717.410080	13.6471
717.426613	12.7059
717.443146	5.33333
717.459678	1.56863
717.476212	4.07843
717.492745	2.98039
717.509278	2.5098
717.525812	1.72549
717.542346	1.41176
717.558880	1.56863
717.575414	2.66667
717.591948	2.35294
717.608483	1.88235
717.625018	1.72549
717.641553	1.09804
717.658088	1.09804
717.674623	1.09804
717.691159	1.09804
717.707694	1.72549
717.724230	1.2549
717.740766	0.941177
717.757303	1.72549
717.773839	1.09804
717.790376	1.2549
717.806913	2.5098
717.823450	8.15686
717.839987	8.94118
717.856524	6.7451
717.873062	5.80392
717.889600	5.33333
717.906138	2.35294
717.922676	1.88235
717.939214	2.66667
717.955753	5.64706
717.972292	9.2549
717.988831	8.62745
718.005370	6.43137
718.021909	6.43137
718.038449	8.78431
718.054988	5.4902
718.071528	2.19608
718.088068	7.05882
718.104609	12.7059
718.121149	12.3922
718.137690	10.1961
718.154231	6.90196
718.170772	3.13725
718.187313	3.60784
718.203854	9.88235
718.220396	9.2549
718.236938	6.58824
718.253480	6.7451
718.270022	9.56863
718.286564	8.78431
718.303107	4.23529
718.319650	5.33333
718.336193	7.52941
718.352736	7.84314
718.369279	11.2941
718.385823	14.1176
718.402366	10.9804
718.418910	4.07843
718.435454	2.03922
718.451999	3.29412
718.468543	7.52941
718.485088	18.6667
718.501633	23.0588
718.518178	12.7059
718.534723	4.70588
718.551268	2.35294
718.567814	4.54902
718.584360	5.01961
718.600906	3.13725
718.617452	1.88235
718.633998	1.2549
718.650545	1.88235
718.667092	1.41176
718.683639	1.09804
718.700186	1.09804
718.716733	2.5098
718.733281	1.2549
718.749828	1.41176
718.766376	1.72549
718.782924	0.941177
718.799473	1.09804
718.816021	0.784314
718.832570	1.72549
718.849119	1.2549
718.865668	1.09804
718.882217	0.784314
718.898766	0.627451
718.915316	1.09804
718.931866	1.2549
718.948416	1.09804
718.964966	1.41176
718.981516	1.41176
718.998067	0.941177
719.014618	1.09804
719.031169	1.56863
719.047720	1.72549
719.064271	2.19608
719.080823	2.35294
719.097374	3.60784
719.113926	9.88235
719.130479	9.41177
719.147031	7.37255
719.163583	5.80392
719.180136	3.92157
719.196689	3.13725
719.213242	2.03922
719.229795	2.82353
719.246349	1.56863
719.262902	2.35294
719.279456	6.11765
719.296010	6.27451
719.312564	4.54902
719.329119	12.3922
719.345673	16.9412
719.362228	13.8039
719.378783	14.2745
719.395338	9.88235
719.411893	4.39216
719.428449	7.37255
719.445005	12.3922
719.461561	8.94118
719.478117	3.76471
719.494673	3.29412
719.511229	5.96078
719.527786	8.15686
719.544343	6.43137
719.560900	7.21569
719.577457	8.78431
719.594015	5.64706
719.610572	2.66667
719.627130	2.03922
719.643688	1.88235
719.660246	3.60784
719.676805	8.94118
719.693363	13.0196
719.709922	9.41177
719.726481	4.23529
719.743040	2.19608
719.759599	1.72549
719.776159	3.13725
719.792719	5.33333
719.809279	4.86275
719.825839	2.03922
719.842399	1.56863
719.858959	2.82353
719.875520	2.5098
719.892081	1.41176
719.908642	1.56863
719.925203	2.82353
719.941765	8.94118
719.958326	15.8431
719.974888	11.1373
719.991450	4.07843
720.008012	2.5098
720.024575	2.66667
720.041137	3.45098
720.057700	4.70588
720.074263	6.58824
720.090826	7.05882
720.107390	7.84314
720.123953	8.31373
720.140517	3.45098
720.157081	3.76471
720.173645	12.549
720.190209	19.451
720.206774	13.8039
720.223338	5.17647
720.239903	2.66667
720.256468	2.98039
720.273033	5.64706
720.289599	6.27451
720.306165	3.13725
720.322730	2.35294
720.339296	2.66667
720.355863	4.07843
720.372429	7.84314
720.388995	9.72549
720.405562	10.9804
720.422129	9.88235
720.438696	6.58824
720.455264	11.451
720.471831	18.1961
720.488399	15.3726
720.504967	8.15686
720.521535	5.4902
720.538103	3.76471
720.554672	3.29412
720.571240	3.45098
720.587809	2.35294
720.604378	1.41176
720.620948	1.88235
720.637517	1.41176
720.654087	1.41176
720.670656	1.2549
720.687226	2.19608
720.703797	1.41176
720.720367	2.35294
720.736938	3.60784
720.753508	5.64706
720.770079	2.66667
720.786651	0.313726
720.803222	1.41176
720.819793	2.19608
720.836365	2.35294
720.852937	2.98039
720.869509	3.45098
720.886081	1.41176
720.902654	1.88235
720.919227	1.41176
720.935799	2.35294
720.952372	5.4902
720.968946	7.52941
720.985519	2.82353
721.002093	0.784314
721.018667	1.56863
721.035241	2.19608
721.051815	2.19608
721.068389	1.41176
721.084964	3.13725
721.101539	4.23529
721.118114	3.60784
721.134689	6.27451
721.151264	11.6078
721.167840	14.2745
721.184415	15.0588
721.200991	10.8235
721.217567	13.9608
721.234144	17.7255
721.250720	10.5098
721.267297	3.92157
721.283874	3.60784
721.300451	6.90196
721.317028	11.9216
721.333605	19.6078
721.350183	17.4118
721.366761	8
721.383339	5.96078
721.399917	11.6078
721.416495	11.7647
721.433074	6.43137
721.449653	4.07843
721.466232	10.3529
721.482811	14.7451
721.499390	16.7843
721.515970	12.549
721.532549	5.64706
721.549129	2.66667
721.565709	3.29412
721.582290	3.45098
721.598870	3.76471
721.615451	2.03922
721.632032	1.56863
721.648613	1.56863
721.665194	2.03922
721.681776	1.56863
721.698357	1.41176
721.714939	1.41176
721.731521	1.09804
721.748103	1.09804
721.764686	0.941177
721.781268	1.09804
721.797851	0.784314
721.814434	1.09804
721.831017	2.03922
721.847600	0.784314
721.864184	5.17647
721.880768	9.88235
721.897352	8
721.913936	2.19608
721.930520	0.941177
721.947104	2.35294
721.963689	2.35294
721.980274	1.56863
721.996859	1.88235
722.013444	0.941177
722.030030	0.941177
722.046615	3.45098
722.063201	4.70588
722.079787	3.13725
722.096373	5.17647
722.112960	7.05882
722.129546	5.80392
722.146133	8.78431
722.162720	16.4706
722.179307	14.5882
722.195895	6.43137
722.212482	2.98039
722.229070	3.29412
722.245658	3.29412
722.262246	5.01961
722.278834	8
722.295423	4.86275
722.312011	2.19608
722.328600	3.60784
722.345189	7.52941
722.361778	7.84314
722.378368	3.92157
722.394958	2.5098
722.411547	1.09804
722.428137	2.03922
722.444728	2.35294
722.461318	5.01961
722.477909	8.62745
722.494499	5.33333
722.511090	2.19608
722.527681	2.03922
722.544273	2.19608
722.560864	2.35294
722.577456	1.88235
722.594048	2.82353
722.610640	2.5098
722.627232	1.72549
722.643825	1.56863
722.660417	1.88235
722.677010	2.66667
722.693603	3.76471
722.710197	3.13725
722.726790	1.41176
722.743384	1.2549
722.759978	2.19608
722.776572	1.88235
722.793166	1.88235
722.809760	1.09804
722.826355	1.41176
722.842950	0.784314
722.859544	1.09804
722.876140	1.2549
722.892735	1.2549
722.909331	0.470588
722.925926	0.470588
722.942522	0.784314
722.959118	1.88235
722.975715	5.80392
722.992311	8.31373
723.008908	4.39216
723.025505	1.88235
723.042102	3.60784
723.058699	10.3529
723.075296	9.88235
723.091894	6.27451
723.108492	6.58824
723.125090	11.1373
723.141688	9.72549
723.158286	6.90196
723.174885	4.54902
723.191484	3.60784
723.208083	3.92157
723.224682	2.5098
723.241281	1.09804
723.257881	2.5098
723.274480	1.88235
723.291080	1.72549
723.307680	2.35294
723.324281	2.82353
723.340881	10.1961
723.357482	22.4314
723.374083	20.0784
723.390684	6.11765
723.407285	2.03922
723.423887	4.23529
723.440488	5.4902
723.457090	6.43137
723.473692	11.9216
723.490294	11.7647
723.506897	4.54902
723.523499	1.88235
723.540102	5.01961
723.556705	7.68628
723.573308	7.05882
723.589911	3.45098
723.606515	4.54902
723.623119	4.07843
723.639723	6.27451
723.656327	5.4902
723.672931	3.60784
723.689536	2.98039
723.706140	1.72549
723.722745	5.80392
723.739350	10.1961
723.755955	7.05882
723.772561	2.03922
723.789166	1.09804
723.805772	2.5098
723.822378	2.5098
723.838984	3.13725
723.855591	6.90196
723.872197	4.39216
723.888804	1.41176
723.905411	2.19608
723.922018	2.03922
723.938626	2.19608
723.955233	1.56863
723.971841	1.09804
723.988449	1.88235
724.005057	1.72549
724.021665	2.5098
724.038274	5.33333
724.054882	10.1961
724.071491	9.09804
724.088100	5.01961
724.104710	4.54902
724.121319	5.01961
724.137929	10.0392
724.154539	16.3137
724.171149	20.3922
724.187759	18.0392
724.204369	14.902
724.220980	11.451
724.237591	6.27451
724.254201	3.76471
724.270813	4.39216
724.287424	3.92157
724.304036	2.35294
724.320647	2.66667
724.337259	8.31373
724.353871	15.6863
724.370484	10.6667
724.387096	3.29412
724.403709	6.11765
724.420322	12.3922
724.436935	9.09804
724.453548	3.60784
724.470161	0.941177
724.486775	3.76471
724.503389	6.11765
724.520003	5.64706
724.536617	4.39216
724.553231	2.82353
724.569846	2.19608
724.586461	2.03922
724.603076	2.5098
724.619691	1.56863
724.636306	2.98039
724.652922	1.2549
724.669538	1.72549
724.686153	1.41176
724.702770	1.56863
724.719386	0.784314
724.736002	1.41176
724.752619	1.2549
724.769236	3.29412
724.785853	4.23529
724.802470	1.88235
724.819088	1.72549
724.835705	0.941177
724.852323	1.56863
724.868941	1.09804
724.885559	1.09804
724.902178	1.09804
724.918796	2.35294
724.935415	8.15686
724.952034	9.56863
724.968653	4.86275
724.985273	1.56863
725.001892	2.19608
725.018512	5.4902
725.035132	12.2353
725.051752	16.6275
725.068372	15.5294
725.084993	8.47059
725.101613	3.92157
725.118234	4.70588
725.134855	11.2941
725.151476	19.7647
725.168098	21.8039
725.184720	12.0784
725.201341	8.62745
725.217963	9.09804
725.234586	6.11765
725.251208	3.92157
725.267831	3.76471
725.284453	5.33333
725.301076	16
725.317699	25.098
725.334323	19.451
725.350946	5.80392
725.367570	5.33333
725.384194	10.3529
725.400818	8.47059
725.417442	10.9804
725.434067	15.0588
725.450692	11.1373
725.467316	3.92157
725.483942	2.98039
725.500567	2.82353
725.517192	2.66667
725.533818	3.45098
725.550444	2.66667
725.567070	2.98039
725.583696	2.03922
725.600322	2.35294
725.616949	1.72549
725.633576	0.941177
725.650203	1.41176
725.666830	1.2549
725.683457	1.09804
725.700085	0.784314
725.716712	2.98039
725.733340	11.6078
725.749968	13.8039
725.766597	6.27451
725.783225	0.941177
725.799854	2.5098
725.816483	2.66667
725.833112	1.41176
725.849741	3.92157
725.866371	8.94118
725.883000	7.05882
725.899630	3.60784
725.916260	1.41176
725.932890	2.5098
725.949521	2.98039
725.966151	5.17647
725.982782	6.27451
725.999413	5.33333
726.016044	7.52941
726.032675	10.6667
726.049307	7.37255
726.065939	6.11765
726.082571	9.2549
726.099203	11.9216
726.115835	12.549
726.132468	10.9804
726.149100	13.4902
726.165733	18.0392
726.182366	23.3725
726.198999	27.1373
726.215633	20.2353
726.232267	7.52941
726.248900	5.17647
726.265534	8.94118
726.282169	8.62745
726.298803	10.1961
726.315438	14.2745
726.332072	16.4706
726.348707	14.1176
726.365342	6.90196
726.381978	7.68628
726.398613	10.5098
726.415249	6.7451
726.431885	2.82353
726.448521	2.82353
726.465157	2.66667
726.481794	2.5098
726.498431	3.76471
726.515067	5.64706
726.531705	5.01961
726.548342	4.07843
726.564979	3.45098
726.581617	1.72549
726.598255	2.35294
726.614893	1.72549
726.631531	1.72549
726.648169	0.784314
726.664808	2.03922
726.681447	0.941177
726.698086	0.313726
726.714725	0.941177
726.731364	0.784314
726.748004	1.56863
726.764643	2.82353
726.781283	3.29412
726.797923	2.19608
726.814564	1.41176
726.831204	1.72549
726.847845	1.56863
726.864486	7.52941
726.881127	13.8039
726.897768	13.3333
726.914410	8.78431
726.931051	4.39216
726.947693	1.72549
726.964335	4.86275
726.980977	8.47059
726.997620	12.3922
727.014262	10.3529
727.030905	5.33333
727.047548	8.78431
727.064191	14.1176
727.080835	18.9804
727.097478	18.6667
727.114122	10.1961
727.130766	11.6078
727.147410	20.2353
727.164054	20.8627
727.180699	14.7451
727.197343	7.84314
727.213988	10.3529
727.230633	11.2941
727.247279	8.47059
727.263924	8.31373
727.280570	13.9608
727.297215	14.2745
727.313861	10.5098
727.330508	8.78431
727.347154	10.1961
727.363801	8.31373
727.380447	4.07843
727.397094	7.52941
727.413742	10.3529
727.430389	7.84314
727.447036	3.13725
727.463684	2.66667
727.480332	2.98039
727.496980	7.68628
727.513629	8.15686
727.530277	2.98039
727.546926	0.627451
727.563575	2.03922
727.580224	4.86275
727.596873	9.2549
727.613522	5.80392
727.630172	2.03922
727.646822	2.35294
727.663472	1.41176
727.680122	1.88235
727.696772	1.72549
727.713423	1.41176
727.730074	3.13725
727.746725	10.6667
727.763376	17.7255
727.780027	13.8039
727.796679	8.78431
727.813331	6.27451
727.829983	4.39216
727.846635	2.98039
727.863287	2.66667
727.879939	2.35294
727.896592	2.03922
727.913245	1.56863
727.929898	2.98039
727.946551	1.41176
727.963205	2.35294
727.979858	5.80392
727.996512	9.56863
728.013166	12.3922
728.029820	16
728.046475	12.7059
728.063129	8.78431
728.079784	9.88235
728.096439	15.5294
728.113094	25.8824
728.129750	30.5882
728.146405	20.8627
728.163061	21.4902
728.179717	25.8824
728.196373	22.902
728.213029	15.3726
728.229686	10.3529
728.246343	7.84314
728.262999	16.1569
728.279656	25.098
728.296314	16.1569
728.312971	5.96078
728.329629	8.62745
728.346287	10.6667
728.362945	4.70588
728.379603	3.29412
728.396261	3.60784
728.412920	2.98039
728.429579	7.21569
728.446238	9.56863
728.462897	6.90196
728.479556	4.07843
728.496216	5.17647
728.512875	6.90196
728.529535	3.92157
728.546195	1.72549
728.562856	2.35294
728.579516	2.5098
728.596177	2.98039
728.612838	3.13725
728.629499	1.72549
728.646160	1.09804
728.662822	2.66667
728.679483	1.88235
728.696145	1.2549
728.712807	3.29412
728.729469	3.92157
728.746132	1.09804
728.762794	1.09804
728.779457	1.56863
728.796120	1.56863
728.812783	1.09804
728.829447	1.56863
728.846110	0.470588
728.862774	0.470588
728.879438	1.41176
728.896102	2.19608
728.912766	1.56863
728.929431	0.784314
728.946095	2.35294
728.962760	8.62745
728.979425	10.9804
728.996091	5.01961
729.012756	1.2549
729.029422	1.88235
729.046088	2.35294
729.062754	1.88235
729.079420	4.86275
729.096086	10.6667
729.112753	12.7059
729.129420	10.3529
729.146086	8.94118
729.162754	6.7451
729.179421	7.68628
729.196089	11.1373
729.212756	11.1373
729.229424	8.94118
729.246092	10.5098
729.262761	11.2941
729.279429	11.451
729.296098	8.62745
729.312767	10.8235
729.329436	15.5294
729.346105	15.2157
729.362774	7.05882
729.379444	2.66667
729.396114	3.60784
729.412784	3.60784
729.429454	3.13725
729.446125	2.82353
729.462795	3.13725
729.479466	1.2549
729.496137	1.56863
729.512808	1.72549
729.529479	1.41176
729.546151	2.03922
729.562823	1.56863
729.579495	0.470588
729.596167	1.56863
729.612839	0.784314
729.629512	1.72549
729.646184	2.82353
729.662857	2.5098
729.679530	0.941177
729.696204	0.784314
729.712877	1.56863
729.729551	1.09804
729.746224	1.72549
729.762898	1.41176
729.779573	1.09804
729.796247	1.09804
729.812922	1.2549
729.829596	0.784314
729.846271	0.784314
729.862947	1.56863
729.879622	1.56863
729.896297	2.19608
729.912973	2.19608
729.929649	2.66667
729.946325	1.2549
729.963002	0.941177
729.979678	0.470588
729.996355	1.56863
730.013032	1.09804
730.029709	2.03922
730.046386	5.33333
730.063063	7.21569
730.079741	9.56863
730.096419	13.4902
730.113097	13.4902
730.129775	10.5098
730.146454	9.41177
730.163132	4.70588
730.179811	3.29412
730.196490	3.29412
730.213169	3.60784
730.229848	2.5098
730.246528	4.23529
730.263208	7.84314
730.279888	5.64706
730.296568	2.66667
730.313248	6.58824
730.329929	13.8039
730.346609	11.9216
730.363290	5.64706
730.379971	4.70588
730.396652	6.27451
730.413334	7.52941
730.430016	8.47059
730.446697	4.23529
730.463379	1.72549
730.480062	3.45098
730.496744	5.96078
730.513427	5.4902
730.530109	2.98039
730.546792	1.88235
730.563476	2.03922
730.580159	1.41176
730.596842	1.88235
730.613526	2.82353
730.630210	2.5098
730.646894	2.35294
730.663579	6.43137
730.680263	5.64706
730.696948	2.5098
730.713633	1.09804
730.730318	1.41176
730.747003	1.56863
730.763688	2.35294
730.780374	1.41176
730.797060	0.627451
730.813746	1.2549
730.830432	2.98039
730.847119	2.5098
730.863805	1.72549
730.880492	0.941177
730.897179	1.41176
730.913866	1.72549
730.930553	0.941177
730.947241	1.72549
730.963929	0.470588
730.980617	3.29412
730.997305	3.92157
731.013993	5.17647
731.030682	5.01961
731.047370	6.11765
731.064059	7.21569
731.080748	10.3529
731.097437	21.0196
731.114127	24.7843
731.130817	14.2745
731.147506	10.0392
731.164196	13.3333
731.180887	8.62745
731.197577	3.45098
731.214268	3.92157
731.230958	3.76471
731.247649	3.13725
731.264341	2.03922
731.281032	1.88235
731.297723	4.23529
731.314415	6.90196
731.331107	5.17647
731.347799	1.41176
731.364492	2.19608
731.381184	2.66667
731.397877	3.45098
731.414570	3.45098
731.431263	5.17647
731.447956	6.58824
731.464649	6.43137
731.481343	3.60784
731.498037	3.13725
731.514731	4.07843
731.531425	3.76471
731.548120	4.39216
731.564814	5.4902
731.581509	3.45098
731.598204	0.941177
731.614899	2.82353
731.631594	1.88235
731.648290	2.5098
731.664986	2.03922
731.681682	1.56863
731.698378	0.470588
731.715074	1.41176
731.731771	0.941177
731.748467	2.82353
731.765164	3.13725
731.781861	2.35294
731.798559	2.82353
731.815256	3.92157
731.831954	2.19608
731.848651	1.2549
731.865349	0.313726
731.882048	2.5098
731.898746	7.84314
731.915445	11.451
731.932143	10.1961
731.948842	5.80392
731.965542	2.19608
731.982241	2.98039
731.998941	4.23529
732.015640	2.82353
732.032340	6.7451
732.049040	13.3333
732.065741	14.2745
732.082441	8.31373
732.099142	5.96078
732.115843	11.6078
732.132544	26.0392
732.149245	27.6078
732.165947	10.8235
732.182648	3.60784
732.199350	4.54902
732.216052	8.31373
732.232754	8.15686
732.249457	5.96078
732.266159	5.96078
732.282862	14.902
732.299565	15.5294
732.316268	10.6667
732.332972	7.52941
732.349675	7.05882
732.366379	6.58824
732.383083	8.15686
732.399787	12.549
732.416491	18.8235
732.433196	15.8431
732.449900	11.2941
732.466605	9.2549
732.483310	6.11765
732.500016	3.13725
732.516721	2.66667
732.533427	3.92157
732.550133	4.39216
732.566839	2.5098
732.583545	2.5098
732.600251	1.2549
732.616958	1.56863
732.633665	2.5098
732.650372	1.88235
732.667079	0.627451
732.683786	0.784314
732.700494	1.41176
732.717201	1.2549
732.733909	1.41176
732.750617	1.09804
732.767326	0.470588
732.784034	1.56863
732.800743	0.784314
732.817452	0.941177
[truncated: 141,733 more rows]
