# Supplementary material for: Microcystin-LR Detected in a Low Molecular Weight Fraction from a Crude Extract of Zoanthus sociatus
Source: Toxins (Basel). 2017 Mar 1;9(3):89. doi: 10.3390/toxins9030089 (PMC5371844; doi:10.3390/toxins9030089)
Supplement: Supplementary file 1 [file toxins-09-00089-s001.zip › toxins-159662 supplementary/Rawdataset S1/MS_&_MSMS_MC-LR/MSMS_981.txt]

TITLE "<<msms981>> TOF/TOF� MS/MS Precursor 981.503 Spec #1[BP = 135.2, 6795]"
TYPE MASSSPEC
9.964028	1.09804
9.966453	0.784314
9.968878	0.156863
9.971303	1.56863
9.973728	0.627451
9.976154	0.784314
9.978580	1.2549
9.981007	0.627451
9.983434	1.56863
9.985861	0.941177
9.988288	2.03922
9.990716	1.2549
9.993143	0.941177
9.995572	1.09804
9.998000	1.41176
10.000429	1.41176
10.002858	1.41176
10.005287	1.88235
10.007717	1.88235
10.010147	2.03922
10.012577	0.941177
10.015008	0.627451
10.017439	0.941177
10.019870	0.627451
10.022302	1.41176
10.024733	1.2549
10.027165	1.56863
10.029598	1.41176
10.032030	1.09804
10.034463	1.72549
10.036897	1.41176
10.039330	0.313726
10.041764	1.09804
10.044198	1.09804
10.046633	0.784314
10.049067	1.2549
10.051502	1.41176
10.053938	2.03922
10.056373	1.09804
10.058809	1.56863
10.061245	1.56863
10.063682	1.2549
10.066119	1.09804
10.068556	1.56863
10.070993	0.941177
10.073431	2.03922
10.075869	2.5098
10.078307	1.41176
10.080746	1.72549
10.083185	1.41176
10.085624	1.09804
10.088063	0.470588
10.090503	1.56863
10.092943	1.09804
10.095383	1.72549
10.097824	1.2549
10.100265	1.88235
10.102706	0.784314
10.105148	1.41176
10.107589	1.56863
10.110032	1.2549
10.112474	1.2549
10.114917	0.627451
10.117360	0.941177
10.119803	0.784314
10.122247	1.41176
10.124690	1.2549
10.127135	1.2549
10.129579	1.56863
10.132024	2.03922
10.134469	1.88235
10.136914	1.09804
10.139360	1.56863
10.141806	1.41176
10.144252	0.784314
10.146699	0.941177
10.149146	1.72549
10.151593	0.784314
10.154040	0.941177
10.156488	0.470588
10.158936	1.41176
10.161384	0.941177
10.163833	1.09804
10.166282	0.941177
10.168731	1.56863
10.171181	0.627451
10.173631	1.2549
10.176081	1.56863
10.178531	1.56863
10.180982	0.941177
10.183433	1.2549
10.185884	2.19608
10.188336	1.56863
10.190787	1.72549
10.193240	0.627451
10.195692	1.88235
10.198145	2.35294
10.200598	2.5098
10.203051	1.09804
10.205505	1.72549
10.207959	1.72549
10.210413	2.03922
10.212868	2.03922
10.215323	0.784314
10.217778	1.41176
10.220233	0.941177
10.222689	1.2549
10.225145	1.56863
10.227601	0.784314
10.230058	1.09804
10.232515	1.41176
10.234972	2.98039
10.237429	1.09804
10.239887	1.2549
10.242345	1.41176
10.244804	1.41176
10.247262	1.09804
10.249721	0.627451
10.252181	0.627451
10.254640	1.88235
10.257100	1.56863
10.259560	0.941177
10.262021	0.470588
10.264481	1.56863
10.266943	1.2549
10.269404	1.2549
10.271866	0.941177
10.274327	1.2549
10.276790	1.56863
10.279252	1.72549
10.281715	1.41176
10.284178	0.627451
10.286642	1.41176
10.289105	0.784314
10.291569	0.784314
10.294034	0.784314
10.296498	1.72549
10.298963	2.19608
10.301428	0.784314
10.303894	1.41176
10.306360	1.88235
10.308826	1.2549
10.311292	1.72549
10.313759	1.09804
10.316226	1.2549
10.318693	1.72549
10.321161	0.313726
10.323628	0.627451
10.326097	1.41176
10.328565	1.56863
10.331034	1.09804
10.333503	1.09804
10.335972	0.313726
10.338442	1.2549
10.340912	1.2549
10.343382	1.56863
10.345852	1.56863
10.348323	0.941177
10.350794	1.09804
10.353266	0.941177
10.355737	1.09804
10.358209	1.09804
10.360682	1.72549
10.363154	1.2549
10.365627	0.941177
10.368100	0.941177
10.370574	0.784314
10.373048	0.784314
10.375522	1.72549
10.377996	1.09804
10.380471	1.41176
10.382946	1.09804
10.385421	1.2549
10.387896	1.41176
10.390372	1.2549
10.392848	0.627451
10.395325	0.627451
10.397802	1.41176
10.400279	1.56863
10.402756	0.784314
10.405234	0.941177
10.407711	1.41176
10.410190	0.941177
10.412668	1.41176
10.415147	0.627451
10.417626	0.784314
10.420105	0.941177
10.422585	2.19608
10.425065	0.784314
10.427545	1.2549
10.430026	1.41176
10.432507	0.941177
10.434988	1.41176
10.437470	2.82353
10.439951	1.88235
10.442433	1.41176
10.444916	0.941177
10.447398	1.56863
10.449881	1.72549
10.452364	1.2549
10.454848	0.941177
10.457332	1.09804
10.459816	1.2549
10.462300	0.313726
10.464785	1.72549
10.467270	1.72549
10.469755	1.2549
10.472241	0.470588
10.474727	1.56863
10.477213	1.09804
10.479700	1.09804
10.482186	1.72549
10.484674	1.09804
10.487161	2.03922
10.489649	1.09804
10.492137	1.09804
10.494625	0.784314
10.497113	0.941177
10.499602	1.88235
10.502091	1.09804
10.504581	1.09804
10.507071	1.09804
10.509561	1.09804
10.512051	2.03922
10.514542	1.72549
10.517033	0.941177
10.519524	1.72549
10.522015	0.627451
10.524507	1.2549
10.526999	1.41176
10.529492	1.09804
10.531984	0.941177
10.534477	1.09804
10.536971	1.88235
10.539464	0.941177
10.541958	2.19608
10.544452	2.03922
10.546947	1.41176
10.549442	1.56863
10.551937	1.09804
10.554432	1.09804
10.556928	1.09804
10.559424	1.2549
10.561920	0.784314
10.564416	0.627451
10.566913	1.2549
10.569410	1.09804
10.571908	1.41176
10.574406	0.627451
10.576904	1.56863
10.579402	1.09804
10.581901	1.56863
10.584399	0.941177
10.586899	1.2549
10.589398	1.72549
10.591898	1.09804
10.594398	1.56863
10.596899	0.627451
10.599399	1.2549
10.601900	0.941177
10.604401	1.09804
10.606903	1.2549
10.609405	0.784314
10.611907	2.03922
10.614410	1.09804
10.616912	1.09804
10.619415	1.72549
10.621919	1.2549
10.624422	0.941177
10.626926	1.56863
10.629431	1.56863
10.631935	1.41176
10.634440	1.56863
10.636945	1.2549
10.639451	1.09804
10.641956	1.41176
10.644462	1.09804
10.646969	1.56863
10.649475	0.784314
10.651982	0.470588
10.654489	2.19608
10.656997	1.2549
10.659505	1.56863
10.662013	0.941177
10.664521	1.41176
10.667030	2.03922
10.669539	1.09804
10.672048	1.09804
10.674558	1.41176
10.677067	1.72549
10.679578	1.41176
10.682088	1.2549
10.684599	0.784314
10.687110	0.941177
10.689621	1.41176
10.692133	1.41176
10.694645	1.2549
10.697157	1.41176
10.699670	1.09804
10.702182	1.09804
10.704695	1.41176
10.707209	1.09804
10.709723	0.784314
10.712237	0.470588
10.714751	2.5098
10.717266	0.784314
10.719780	1.09804
10.722296	1.09804
10.724811	1.41176
10.727327	1.09804
10.729843	0.941177
10.732359	0.941177
10.734876	1.09804
10.737393	1.72549
10.739910	1.56863
10.742428	1.2549
10.744946	1.56863
10.747464	0.627451
10.749982	1.72549
10.752501	0.941177
10.755020	1.2549
10.757539	1.72549
10.760059	0.941177
10.762579	1.2549
10.765099	0.784314
10.767620	1.56863
10.770140	1.41176
10.772662	2.5098
10.775183	0.627451
10.777705	0.941177
10.780227	2.35294
10.782749	1.56863
10.785272	0.941177
10.787794	1.41176
10.790318	0.941177
10.792841	1.2549
10.795365	1.09804
10.797889	1.2549
10.800413	1.72549
10.802938	2.19608
10.805463	1.72549
10.807988	0.784314
10.810514	1.88235
10.813040	1.09804
10.815566	1.09804
10.818092	1.56863
10.820619	0.941177
10.823146	1.56863
10.825673	1.72549
10.828201	0.941177
10.830729	0.784314
10.833257	1.2549
10.835785	0.784314
10.838314	1.09804
10.840843	1.56863
10.843373	1.88235
10.845902	0.941177
10.848432	1.88235
10.850963	0.784314
10.853493	2.03922
10.856024	1.41176
10.858555	1.56863
10.861087	1.2549
10.863618	0.941177
10.866151	1.09804
10.868683	1.41176
10.871216	1.2549
10.873748	1.2549
10.876282	2.03922
10.878815	2.19608
10.881349	1.09804
10.883883	2.66667
10.886418	1.72549
10.888952	1.09804
10.891487	1.56863
10.894023	1.56863
10.896558	1.09804
10.899094	1.09804
10.901630	0.784314
10.904167	1.41176
10.906704	1.2549
10.909241	1.41176
10.911778	1.09804
10.914316	0.941177
10.916854	1.2549
10.919392	0.627451
10.921931	1.72549
10.924469	1.09804
10.927009	1.09804
10.929548	1.2549
10.932088	0.784314
10.934628	0.941177
10.937168	0.941177
10.939709	1.56863
10.942250	0.470588
10.944791	2.19608
10.947333	1.41176
10.949874	2.35294
10.952416	2.03922
10.954959	1.41176
10.957502	1.09804
10.960045	1.41176
10.962588	2.03922
10.965131	0.941177
10.967675	1.09804
10.970220	1.41176
10.972764	1.88235
10.975309	0.627451
10.977854	1.41176
10.980399	0.941177
10.982945	0.784314
10.985491	1.72549
10.988037	1.2549
10.990584	1.56863
10.993131	0.941177
10.995678	0.941177
10.998225	0.941177
11.000773	0.627451
11.003321	1.41176
11.005869	1.09804
11.008418	2.03922
11.010967	1.2549
11.013516	0.941177
11.016066	2.5098
11.018615	1.41176
11.021165	1.2549
11.023716	1.09804
11.026267	0.627451
11.028818	1.09804
11.031369	0.784314
11.033920	0.156863
11.036472	1.2549
11.039024	0.470588
11.041577	1.09804
11.044130	1.41176
11.046683	1.72549
11.049236	0.784314
11.051790	0.941177
11.054344	1.72549
11.056898	0.941177
11.059453	1.2549
11.062007	1.09804
11.064562	2.19608
11.067118	0.627451
11.069674	0.627451
11.072230	1.09804
11.074786	1.41176
11.077343	1.56863
11.079900	1.09804
11.082457	1.56863
11.085014	1.56863
11.087572	1.09804
11.090130	1.56863
11.092689	1.41176
11.095247	2.03922
11.097806	1.09804
11.100365	1.41176
11.102925	1.2549
11.105485	1.72549
11.108045	0.784314
11.110606	2.19608
11.113166	0.784314
11.115727	1.09804
11.118289	0.627451
11.120850	1.72549
11.123412	0.313726
11.125975	1.2549
11.128537	0.941177
11.131100	0.941177
11.133663	0.941177
11.136226	1.56863
11.138790	1.2549
11.141354	1.09804
11.143918	2.82353
11.146483	0.470588
11.149048	0.784314
11.151613	1.56863
11.154179	1.88235
11.156744	1.56863
11.159311	1.88235
11.161877	1.72549
11.164444	1.09804
11.167011	1.09804
11.169578	1.41176
11.172145	0.627451
11.174713	0.941177
11.177281	1.09804
11.179850	0.941177
11.182419	1.88235
11.184988	1.41176
11.187557	2.03922
11.190127	0.941177
11.192697	0.627451
11.195267	0.627451
11.197837	1.09804
11.200408	1.41176
11.202979	1.09804
11.205551	1.09804
11.208122	1.72549
11.210694	0.784314
11.213267	0.941177
11.215839	0.941177
11.218412	0.941177
11.220985	1.88235
11.223559	0.470588
11.226133	0.627451
11.228707	0.627451
11.231281	1.09804
11.233856	2.19608
11.236431	1.09804
11.239006	1.09804
11.241581	1.72549
11.244157	1.72549
11.246733	1.2549
11.249310	1.2549
11.251887	0.941177
11.254464	0.941177
11.257041	1.56863
11.259619	0.784314
11.262197	1.09804
11.264775	1.41176
11.267353	1.41176
11.269932	0.313726
11.272511	1.2549
11.275091	1.2549
11.277670	0
11.280250	1.2549
11.282831	1.09804
11.285411	1.2549
11.287992	0.627451
11.290573	2.35294
11.293155	0.941177
11.295736	1.88235
11.298318	1.56863
11.300901	1.41176
11.303483	1.41176
11.306066	0.627451
11.308650	0.470588
11.311233	0.784314
11.313817	0.941177
11.316401	1.2549
11.318986	2.82353
11.321570	0.784314
11.324155	0.470588
11.326741	1.09804
11.329326	1.2549
11.331912	1.09804
11.334498	1.09804
11.337085	1.2549
11.339672	0.313726
11.342259	1.2549
11.344846	0.941177
11.347434	1.2549
11.350022	1.72549
11.352610	1.56863
11.355199	1.72549
11.357788	1.56863
11.360377	1.2549
11.362966	1.41176
11.365556	1.41176
11.368146	0.784314
11.370736	1.2549
11.373327	0.470588
11.375918	0.941177
11.378509	1.2549
11.381101	1.09804
11.383693	1.2549
11.386285	0.627451
11.388877	1.09804
11.391470	0.470588
11.394063	0.941177
11.396656	1.09804
11.399250	0.784314
11.401844	1.2549
11.404438	0.470588
11.407032	1.56863
11.409627	1.2549
11.412222	1.41176
11.414818	1.56863
11.417413	0.784314
11.420009	1.56863
11.422606	2.19608
11.425202	1.09804
11.427799	1.2549
11.430396	0.941177
11.432994	1.56863
11.435591	0.941177
11.438189	1.2549
11.440788	1.88235
11.443386	1.88235
11.445985	2.35294
11.448585	0.941177
11.451184	1.56863
11.453784	1.72549
11.456384	0.784314
11.458984	1.72549
11.461585	1.72549
11.464186	0.941177
11.466787	0.784314
11.469389	1.2549
11.471991	1.09804
11.474593	1.09804
11.477196	1.72549
11.479798	0.784314
11.482401	0.627451
11.485005	0.784314
11.487608	0.313726
11.490212	0.941177
11.492817	0.627451
11.495421	1.2549
11.498026	0.784314
11.500631	0.941177
11.503237	1.09804
11.505842	1.72549
11.508448	4.23529
11.511055	9.2549
11.513661	6.43137
11.516268	2.5098
11.518876	1.56863
11.521483	2.03922
11.524091	1.72549
11.526699	1.56863
11.529307	1.2549
11.531916	1.2549
11.534525	2.03922
11.537134	1.72549
11.539744	1.72549
11.542354	1.56863
11.544964	0.784314
11.547574	1.88235
11.550185	1.41176
11.552796	0.627451
11.555408	1.09804
11.558019	0.784314
11.560631	1.2549
11.563244	1.2549
11.565856	0.470588
11.568469	1.56863
11.571082	1.09804
11.573696	1.09804
11.576309	0.941177
11.578923	1.09804
11.581538	1.41176
11.584152	0.784314
11.586767	1.88235
11.589382	0.941177
11.591998	2.03922
11.594614	0.941177
11.597230	2.03922
11.599846	0.784314
11.602463	0.941177
11.605080	1.2549
11.607697	0.627451
11.610315	1.41176
11.612933	0.941177
11.615551	0.941177
11.618169	2.35294
11.620788	0.627451
11.623407	1.41176
11.626026	0.941177
11.628646	1.41176
11.631266	1.41176
11.633886	0.313726
11.636507	1.41176
11.639128	1.56863
11.641749	1.2549
11.644370	1.09804
11.646992	1.09804
11.649614	1.72549
11.652236	1.72549
11.654859	1.41176
11.657482	1.41176
11.660105	0.784314
11.662728	0.941177
11.665352	0.784314
11.667976	0.627451
11.670601	1.88235
11.673225	1.09804
11.675850	0.784314
11.678476	1.41176
11.681101	1.56863
11.683727	1.41176
11.686353	1.72549
11.688980	1.88235
11.691606	1.41176
11.694233	1.2549
11.696861	1.72549
11.699488	0.627451
11.702116	0.784314
11.704745	1.72549
11.707373	0.627451
11.710002	0.941177
11.712631	0.627451
11.715260	1.09804
11.717890	0.784314
11.720520	1.2549
11.723151	1.2549
11.725781	2.19608
11.728412	0.627451
11.731043	0.784314
11.733675	1.72549
11.736306	1.2549
11.738939	0.627451
11.741571	1.56863
11.744204	1.56863
11.746837	2.19608
11.749470	1.2549
11.752103	1.09804
11.754737	1.2549
11.757371	1.2549
11.760006	1.72549
11.762641	1.09804
11.765276	1.41176
11.767911	1.88235
11.770547	1.56863
11.773183	0.784314
11.775819	0.470588
11.778455	0.784314
11.781092	1.56863
11.783729	1.56863
11.786367	1.09804
11.789004	1.56863
11.791642	1.56863
11.794281	1.56863
11.796919	0.470588
11.799558	1.2549
11.802197	0.627451
11.804837	1.72549
11.807477	2.19608
11.810117	0.941177
11.812757	0.784314
11.815398	1.56863
11.818039	1.09804
11.820680	1.88235
11.823321	1.41176
11.825963	1.56863
11.828605	1.41176
11.831248	0.784314
11.833891	0.627451
11.836534	0.470588
11.839177	0.156863
11.841821	1.72549
11.844464	1.09804
11.847109	1.2549
11.849753	0.941177
11.852398	1.41176
11.855043	2.19608
11.857689	0.941177
11.860334	1.41176
11.862980	1.2549
11.865626	0.156863
11.868273	0.313726
11.870920	1.2549
11.873567	1.2549
11.876215	1.72549
11.878862	1.2549
11.881510	0.784314
11.884159	1.72549
11.886807	1.56863
11.889456	1.2549
11.892106	1.41176
11.894755	1.41176
11.897405	0.941177
11.900055	0.627451
11.902706	1.41176
11.905356	0.470588
11.908007	0.470588
11.910659	1.72549
11.913310	1.88235
11.915962	2.03922
11.918614	0.627451
11.921267	1.09804
11.923920	0.941177
11.926573	0.627451
11.929226	1.09804
11.931880	1.2549
11.934534	0.941177
11.937188	0.941177
11.939843	1.88235
11.942498	1.09804
11.945153	1.09804
11.947808	1.88235
11.950464	1.88235
11.953120	2.03922
11.955776	0.784314
11.958433	0.627451
11.961090	1.09804
11.963747	0.941177
11.966405	0.941177
11.969063	1.41176
11.971721	1.09804
11.974379	1.09804
11.977038	1.41176
11.979697	0.627451
11.982356	1.72549
11.985016	1.2549
11.987676	1.41176
11.990336	2.03922
11.992996	1.72549
11.995657	1.41176
11.998318	1.88235
12.000980	1.09804
12.003641	1.2549
12.006303	1.2549
12.008966	1.72549
12.011628	0.784314
12.014291	1.56863
12.016954	1.2549
12.019618	1.56863
12.022281	0.941177
12.024945	1.09804
12.027610	0.941177
12.030274	1.41176
12.032939	1.41176
12.035605	2.19608
12.038270	1.41176
12.040936	0.941177
12.043602	2.19608
12.046269	0.941177
12.048935	0.941177
12.051602	1.41176
12.054270	1.09804
12.056937	0.313726
12.059605	1.41176
12.062273	0.627451
12.064942	2.19608
12.067610	1.41176
12.070280	1.56863
12.072949	1.2549
12.075619	1.09804
12.078289	1.88235
12.080959	1.56863
12.083629	1.09804
12.086300	1.41176
12.088971	1.56863
12.091643	0.627451
12.094315	1.2549
12.096987	0.627451
12.099659	0.784314
12.102332	0.941177
12.105005	0.941177
12.107678	0.627451
12.110351	2.03922
12.113025	0.941177
12.115699	0.627451
12.118374	0.941177
12.121048	1.2549
12.123723	1.56863
12.126399	1.2549
12.129074	1.56863
12.131750	1.09804
12.134426	0.784314
12.137103	0.941177
12.139780	1.09804
12.142457	2.66667
12.145134	2.66667
12.147812	2.19608
12.150490	1.2549
12.153168	1.2549
12.155846	1.41176
12.158525	1.2549
12.161204	1.09804
12.163884	1.2549
12.166564	1.56863
12.169244	1.41176
12.171924	0.784314
12.174605	0.941177
12.177286	1.56863
12.179967	1.2549
12.182648	0.784314
12.185330	1.41176
12.188012	1.88235
12.190695	0.784314
12.193377	2.03922
12.196060	1.09804
12.198744	1.09804
12.201427	1.2549
12.204111	2.03922
12.206795	1.41176
12.209480	1.09804
12.212164	1.56863
12.214850	1.2549
12.217535	1.88235
12.220221	1.2549
12.222906	1.56863
12.225593	0.784314
12.228279	1.09804
12.230966	1.56863
12.233653	1.88235
12.236341	1.09804
12.239028	0.941177
12.241716	0.313726
12.244405	1.88235
12.247093	1.2549
12.249782	0.156863
12.252472	1.72549
12.255161	1.09804
12.257851	1.09804
12.260541	1.56863
12.263231	1.72549
12.265922	0.941177
12.268613	2.03922
12.271304	0.941177
12.273996	1.2549
12.276688	0.784314
12.279380	0.313726
12.282072	0.941177
12.284765	1.2549
12.287458	2.19608
12.290152	1.56863
12.292845	1.2549
12.295539	1.41176
12.298233	1.56863
12.300928	2.03922
12.303623	0.784314
12.306318	0.470588
12.309013	0.627451
12.311709	0.941177
12.314405	1.56863
12.317101	0.784314
12.319798	0.627451
12.322495	0.784314
12.325192	1.2549
12.327890	1.56863
12.330587	2.19608
12.333286	0.627451
12.335984	0.941177
12.338683	0.941177
12.341382	1.56863
12.344081	1.56863
12.346780	0.784314
12.349480	1.88235
12.352180	2.5098
12.354881	1.41176
12.357582	0.470588
12.360283	1.09804
12.362984	1.88235
12.365686	2.03922
12.368388	1.41176
12.371090	2.03922
12.373792	1.2549
12.376495	1.72549
12.379198	1.88235
12.381902	0.941177
12.384605	1.2549
12.387310	1.09804
12.390014	1.2549
12.392718	1.09804
12.395423	1.41176
12.398129	1.2549
12.400834	0.941177
12.403540	0.784314
12.406246	0.627451
12.408952	0.941177
12.411659	1.56863
12.414366	2.35294
12.417073	0.941177
12.419781	0.941177
12.422489	1.41176
12.425197	1.2549
12.427905	1.56863
12.430614	1.56863
12.433323	1.09804
12.436032	0.627451
12.438742	1.2549
12.441452	0.941177
12.444162	1.88235
12.446873	1.56863
12.449584	1.88235
12.452295	0.941177
12.455006	1.2549
12.457718	0.784314
12.460430	0.627451
12.463142	1.56863
12.465855	1.72549
12.468568	0.784314
12.471281	1.41176
12.473994	1.2549
12.476708	1.2549
12.479422	1.41176
12.482136	0.470588
12.484851	1.41176
12.487566	0.784314
12.490281	2.35294
12.492997	0.784314
12.495713	1.56863
12.498429	1.2549
12.501145	1.56863
12.503862	1.09804
12.506579	0.941177
12.509297	2.5098
12.512014	0.784314
12.514732	2.03922
12.517450	0.784314
12.520169	0.784314
12.522888	0.627451
12.525607	2.5098
12.528326	1.09804
12.531046	1.56863
12.533766	2.03922
12.536486	0.784314
12.539207	0.784314
12.541928	0.784314
12.544649	1.2549
12.547370	1.41176
12.550092	1.2549
12.552814	0.784314
12.555537	0.941177
12.558259	0.941177
12.560982	1.09804
12.563705	1.56863
12.566429	0.627451
12.569153	0.627451
12.571877	1.09804
12.574601	1.09804
12.577326	0.941177
12.580051	1.2549
12.582776	1.72549
12.585502	1.41176
12.588228	1.56863
12.590954	1.09804
12.593681	2.03922
12.596408	1.09804
12.599135	0.941177
12.601862	1.41176
12.604590	1.56863
12.607318	1.56863
12.610046	1.72549
12.612775	0.784314
12.615504	1.2549
12.618233	1.09804
12.620962	0.784314
12.623692	1.72549
12.626422	1.09804
12.629152	0.470588
12.631883	1.72549
12.634614	2.5098
12.637345	0.784314
12.640077	2.35294
12.642809	2.19608
12.645541	1.72549
12.648273	1.56863
12.651006	1.88235
12.653739	0.784314
12.656472	0.784314
12.659206	1.41176
12.661940	1.41176
12.664674	2.03922
12.667409	1.2549
12.670143	0.627451
12.672878	0.627451
12.675614	1.56863
12.678350	1.88235
12.681086	0.627451
12.683822	2.03922
12.686558	1.41176
12.689295	1.88235
12.692032	1.56863
12.694770	1.56863
12.697508	0.784314
12.700246	0.941177
12.702984	1.09804
12.705723	1.2549
12.708462	1.09804
12.711201	1.2549
12.713940	1.72549
12.716680	0.941177
12.719420	1.41176
12.722161	1.56863
12.724902	2.35294
12.727643	2.35294
12.730384	2.35294
12.733126	2.19608
12.735867	0.941177
12.738610	1.72549
12.741352	1.88235
12.744095	1.56863
12.746838	0.784314
12.749581	1.41176
12.752325	1.41176
12.755069	1.72549
12.757813	1.41176
12.760558	0.627451
12.763303	1.2549
12.766048	1.72549
12.768793	0.784314
12.771539	0.784314
12.774285	1.2549
12.777032	0.470588
12.779778	1.2549
12.782525	1.72549
12.785272	0.627451
12.788020	1.09804
12.790768	0.470588
12.793516	1.2549
12.796264	2.19608
12.799013	0.627451
12.801762	0.784314
12.804511	0.313726
12.807261	1.2549
12.810011	1.72549
12.812761	0.941177
12.815512	0.784314
12.818262	1.72549
12.821014	1.88235
12.823765	1.88235
12.826517	1.09804
12.829269	0.627451
12.832021	0.470588
12.834773	1.72549
12.837526	0.941177
12.840279	0.941177
12.843033	1.2549
12.845787	1.41176
12.848541	0.627451
12.851295	1.2549
12.854050	1.56863
12.856805	0.627451
12.859560	2.5098
12.862315	0.784314
12.865071	1.09804
12.867827	2.19608
12.870584	0.470588
12.873340	1.88235
12.876098	1.09804
12.878855	2.03922
12.881612	1.2549
12.884370	1.41176
12.887129	0.784314
12.889887	1.41176
12.892646	0.784314
12.895405	1.72549
12.898164	1.88235
12.900924	2.5098
12.903684	1.2549
12.906444	1.56863
12.909205	0.784314
12.911966	0.313726
12.914727	0.941177
12.917488	0.941177
12.920250	0.941177
12.923012	0.941177
12.925774	0.627451
12.928537	1.72549
12.931300	1.09804
12.934063	0.470588
12.936827	1.2549
12.939590	1.2549
12.942355	1.2549
12.945119	1.41176
12.947884	1.41176
12.950649	1.2549
12.953414	1.56863
12.956180	0.941177
12.958946	1.2549
12.961712	0.627451
12.964478	0.784314
12.967245	0.784314
12.970012	1.72549
12.972779	1.56863
12.975547	1.88235
12.978315	0.627451
12.981083	0.784314
12.983852	0.784314
12.986621	1.2549
12.989390	1.09804
12.992159	1.09804
12.994929	1.56863
12.997699	1.09804
13.000469	1.2549
13.003240	1.09804
13.006011	1.41176
13.008782	0.627451
13.011554	0.941177
13.014326	1.56863
13.017098	1.88235
13.019870	2.82353
13.022643	7.37255
13.025416	11.451
13.028189	5.4902
13.030963	1.88235
13.033737	1.41176
13.036511	3.60784
13.039285	1.88235
13.042060	1.56863
13.044835	1.88235
13.047611	1.2549
13.050386	1.09804
13.053162	1.56863
13.055938	2.03922
13.058715	2.35294
13.061492	1.41176
13.064269	1.09804
13.067046	1.09804
13.069824	1.41176
13.072602	1.09804
13.075380	0.784314
13.078159	0.941177
13.080938	0.156863
13.083717	1.2549
13.086497	2.35294
13.089277	1.2549
13.092057	1.2549
13.094837	1.72549
13.097618	0.784314
13.100399	1.2549
13.103180	1.2549
13.105962	1.41176
13.108744	0.941177
13.111526	0.470588
13.114308	1.56863
13.117091	0.941177
13.119874	1.09804
13.122657	1.56863
13.125441	0.941177
13.128225	1.56863
13.131009	1.41176
13.133794	1.56863
13.136579	1.09804
13.139364	1.41176
13.142149	1.72549
13.144935	1.41176
13.147721	0.941177
13.150507	1.56863
13.153294	0.627451
13.156081	0.784314
13.158868	1.41176
13.161656	1.56863
13.164443	0.627451
13.167232	1.2549
13.170020	1.41176
13.172809	1.56863
13.175598	0.470588
13.178387	0.941177
13.181177	1.72549
13.183966	1.72549
13.186757	1.41176
13.189547	1.41176
13.192338	0.627451
13.195129	1.09804
13.197920	1.09804
13.200712	0.470588
13.203504	1.09804
13.206296	0.941177
13.209089	1.41176
13.211881	0.941177
13.214675	1.88235
13.217468	1.88235
13.220262	2.19608
13.223056	1.09804
13.225850	0.784314
13.228645	0.627451
13.231440	1.56863
13.234235	1.56863
13.237030	1.88235
13.239826	0.784314
13.242622	0.941177
13.245419	1.56863
13.248215	1.2549
13.251012	1.41176
13.253810	1.41176
13.256607	1.2549
13.259405	0.941177
13.262203	1.56863
13.265002	2.35294
13.267801	1.2549
13.270600	2.19608
13.273399	1.56863
13.276199	1.41176
13.278999	0.627451
13.281799	1.09804
13.284599	0.627451
13.287400	2.03922
13.290201	1.41176
13.293003	1.41176
13.295804	1.56863
13.298606	0.313726
13.301409	1.88235
13.304211	1.41176
13.307014	1.2549
13.309818	1.56863
13.312621	1.41176
13.315425	1.88235
13.318229	1.09804
13.321033	1.41176
13.323838	0.941177
13.326643	1.2549
13.329448	1.2549
13.332254	1.09804
13.335060	1.41176
13.337866	1.56863
13.340672	1.09804
13.343479	1.88235
13.346286	1.41176
13.349094	1.09804
13.351901	1.2549
13.354709	0.941177
13.357517	1.09804
13.360326	1.41176
13.363135	1.56863
13.365944	1.56863
13.368753	1.09804
13.371563	0.941177
13.374373	1.88235
13.377183	1.09804
13.379994	1.09804
13.382805	1.41176
13.385616	1.56863
13.388428	1.2549
13.391239	1.41176
13.394051	1.09804
13.396864	0
13.399677	1.09804
13.402490	1.72549
13.405303	1.09804
13.408116	0.941177
13.410930	1.09804
13.413744	1.72549
13.416559	1.09804
13.419374	1.2549
13.422189	1.41176
13.425004	1.09804
13.427820	1.09804
13.430636	0.784314
13.433452	1.41176
13.436268	0.784314
13.439085	0.784314
13.441902	0.784314
13.444720	1.88235
13.447537	1.72549
13.450355	1.2549
13.453174	0.941177
13.455992	0.941177
13.458811	1.56863
13.461631	2.35294
13.464450	0.941177
13.467270	1.72549
13.470090	1.41176
13.472910	0.627451
13.475731	1.41176
13.478552	2.19608
13.481373	0.627451
13.484195	0.470588
13.487017	1.09804
13.489839	1.72549
13.492661	0.941177
13.495484	0.784314
13.498307	0.627451
13.501130	0.941177
13.503954	2.35294
13.506778	0.941177
13.509602	0.941177
13.512427	1.88235
13.515252	1.88235
13.518077	2.19608
13.520902	1.88235
13.523728	1.2549
13.526554	1.72549
13.529380	1.2549
13.532207	1.2549
13.535034	1.09804
13.537861	1.41176
13.540688	0.470588
13.543516	0.627451
13.546344	1.88235
13.549173	1.41176
13.552001	1.56863
13.554830	1.56863
13.557660	1.2549
13.560489	1.41176
13.563319	1.56863
13.566149	0.784314
13.568980	1.09804
13.571810	0.627451
13.574641	1.41176
13.577473	2.19608
13.580304	1.2549
13.583136	1.09804
13.585969	1.72549
13.588801	1.2549
13.591634	0.784314
13.594467	0.941177
13.597300	1.56863
13.600134	1.2549
13.602968	1.09804
13.605802	1.56863
13.608637	1.09804
13.611472	1.09804
13.614307	1.72549
13.617143	1.72549
13.619978	0.941177
13.622814	1.41176
13.625651	1.2549
13.628488	1.56863
13.631325	0.941177
13.634162	1.56863
13.636999	1.2549
13.639837	0.941177
13.642675	0.941177
13.645514	1.88235
13.648353	2.03922
13.651192	1.72549
13.654031	0.627451
13.656871	1.09804
13.659711	1.2549
13.662551	1.41176
13.665391	0.784314
13.668232	1.41176
13.671073	1.72549
13.673915	0.941177
13.676756	1.41176
13.679598	1.41176
13.682441	0.941177
13.685283	1.56863
13.688126	1.72549
13.690969	1.2549
13.693813	0.784314
13.696657	0.784314
13.699501	1.88235
13.702345	1.09804
13.705190	0.784314
13.708035	0.784314
13.710880	0.941177
13.713725	0.470588
13.716571	1.41176
13.719418	1.09804
13.722264	1.2549
13.725111	0.941177
13.727958	1.09804
13.730805	1.2549
13.733653	1.2549
13.736501	1.2549
13.739349	2.82353
13.742197	6.11765
13.745046	5.01961
13.747895	1.41176
13.750745	1.2549
13.753594	1.41176
13.756444	2.03922
13.759295	1.88235
13.762145	2.19608
13.764996	0.941177
13.767847	1.2549
13.770699	1.2549
13.773551	1.09804
13.776403	1.41176
13.779255	0.941177
13.782108	0.627451
13.784961	1.56863
13.787814	0.941177
13.790668	1.09804
13.793521	1.88235
13.796376	1.41176
13.799230	0.941177
13.802085	0.627451
13.804940	2.19608
13.807795	1.2549
13.810651	1.09804
13.813507	1.72549
13.816363	1.88235
13.819219	1.56863
13.822076	0.941177
13.824933	1.41176
13.827791	0.941177
13.830648	0.941177
13.833506	1.2549
13.836365	0.941177
13.839223	0.941177
13.842082	1.41176
13.844941	0.156863
13.847801	0.941177
13.850661	2.03922
13.853521	1.56863
13.856381	1.41176
13.859242	2.03922
13.862103	1.41176
13.864964	1.2549
13.867826	1.41176
13.870687	1.41176
13.873550	1.41176
13.876412	0.627451
13.879275	1.88235
13.882138	1.56863
13.885001	1.56863
13.887865	1.56863
13.890729	1.2549
13.893593	1.09804
13.896457	1.56863
13.899322	1.88235
13.902187	0.470588
13.905053	1.72549
13.907918	1.09804
13.910784	0.627451
13.913651	1.09804
13.916517	0.941177
13.919384	0.941177
13.922251	0.627451
13.925119	1.09804
13.927987	1.72549
13.930855	1.41176
13.933723	1.41176
13.936592	0.941177
13.939461	1.56863
13.942330	1.2549
13.945200	1.41176
13.948069	0.627451
13.950940	1.09804
13.953810	0.941177
13.956681	0.784314
13.959552	1.72549
13.962423	1.41176
13.965295	1.41176
13.968167	0.627451
13.971039	1.41176
13.973911	1.09804
13.976784	1.72549
13.979657	0.784314
13.982531	0.941177
13.985404	1.2549
13.988278	1.41176
13.991153	1.72549
13.994027	1.41176
13.996902	0.941177
13.999777	1.41176
14.002653	0.627451
14.005529	0.470588
14.008405	1.41176
14.011281	1.09804
14.014158	1.2549
14.017035	1.72549
14.019912	0.941177
14.022789	1.72549
14.025667	0.941177
14.028545	1.41176
14.031424	1.09804
14.034303	1.88235
14.037182	1.56863
14.040061	0.941177
14.042941	1.72549
14.045820	1.2549
14.048701	1.2549
14.051581	1.09804
14.054462	0.941177
14.057343	1.56863
14.060225	1.56863
14.063106	1.09804
14.065988	1.2549
14.068871	1.41176
14.071753	1.88235
14.074636	1.41176
14.077519	1.56863
14.080403	1.88235
14.083286	1.2549
14.086170	0.784314
14.089055	2.5098
14.091940	0.784314
14.094824	1.41176
14.097710	2.03922
14.100595	1.88235
14.103481	0.941177
14.106367	1.41176
14.109254	1.09804
14.112140	1.88235
14.115027	0.784314
14.117915	1.41176
14.120802	1.88235
14.123690	0.784314
14.126579	0.784314
14.129467	1.09804
14.132356	1.41176
14.135245	1.72549
14.138134	1.2549
14.141024	1.09804
14.143914	0.627451
14.146804	1.09804
14.149695	1.41176
14.152586	1.41176
14.155477	1.09804
14.158368	1.41176
14.161260	1.2549
14.164152	0.627451
14.167045	1.72549
14.169937	1.09804
14.172830	0.941177
14.175724	1.41176
14.178617	2.35294
14.181511	1.72549
14.184405	1.09804
14.187299	2.19608
14.190194	5.96078
14.193089	3.76471
14.195985	0.470588
14.198880	1.09804
14.201776	1.2549
14.204672	2.66667
14.207569	1.88235
14.210466	2.19608
14.213363	2.03922
14.216260	1.56863
14.219158	1.72549
14.222056	1.09804
14.224954	1.41176
14.227853	2.19608
14.230752	1.09804
14.233651	1.41176
14.236550	1.88235
14.239450	1.2549
14.242350	1.09804
14.245250	1.72549
14.248151	0.470588
14.251052	1.09804
14.253953	0.941177
14.256855	2.66667
14.259757	1.2549
14.262659	1.09804
14.265561	1.41176
14.268464	1.88235
14.271367	1.72549
14.274270	0.784314
14.277174	0.627451
14.280078	1.72549
14.282982	0.627451
14.285887	1.56863
14.288791	1.72549
14.291696	0.941177
14.294602	1.09804
14.297508	1.09804
14.300414	0.784314
14.303320	1.2549
14.306226	0.941177
14.309133	0.627451
14.312040	1.2549
14.314948	1.72549
14.317856	0.627451
14.320764	1.56863
14.323672	1.09804
14.326581	0.784314
14.329490	1.2549
14.332399	1.2549
14.335309	0.627451
14.338218	0.784314
14.341129	0.784314
14.344039	1.2549
14.346950	0.941177
14.349861	1.09804
14.352772	1.88235
14.355684	1.09804
14.358596	1.72549
14.361508	0.784314
14.364420	0.941177
14.367333	1.09804
14.370246	1.09804
14.373160	0.784314
14.376073	1.09804
14.378987	1.09804
14.381902	1.2549
14.384816	1.41176
14.387731	0.941177
14.390646	0.941177
14.393562	1.09804
14.396477	1.88235
14.399393	1.72549
14.402310	2.19608
14.405226	1.56863
14.408143	0.313726
14.411061	1.56863
14.413978	0.941177
14.416896	0.784314
14.419814	1.72549
14.422733	0.784314
14.425651	0.627451
14.428570	1.2549
14.431490	2.19608
14.434409	1.41176
14.437329	1.88235
14.440249	2.66667
14.443170	0.627451
14.446091	1.09804
14.449012	1.88235
14.451933	1.2549
14.454855	1.88235
14.457777	0.784314
14.460699	1.88235
14.463622	1.56863
14.466545	1.56863
14.469468	1.56863
14.472391	0.784314
14.475315	1.2549
14.478239	1.09804
14.481163	1.88235
14.484088	1.09804
14.487013	1.09804
14.489938	2.03922
14.492864	0.941177
14.495790	0.784314
14.498716	1.09804
14.501642	1.2549
14.504569	0.627451
14.507496	1.41176
14.510423	2.03922
14.513351	0.470588
14.516279	0.470588
14.519207	1.2549
14.522136	0.784314
14.525064	1.88235
14.527994	0.470588
14.530923	0.941177
14.533853	0.941177
14.536783	1.56863
14.539713	1.41176
14.542643	1.2549
14.545574	1.09804
14.548505	0.941177
14.551437	1.72549
14.554369	1.2549
14.557301	1.41176
14.560233	1.09804
14.563166	2.19608
14.566099	0.784314
14.569032	1.56863
14.571966	1.09804
14.574899	0.784314
14.577834	1.41176
14.580768	0.784314
14.583703	1.56863
14.586638	0.627451
14.589573	1.72549
14.592509	1.09804
14.595445	2.5098
14.598381	1.09804
14.601317	1.72549
14.604254	2.35294
14.607191	1.56863
14.610129	0.784314
14.613066	1.41176
14.616004	0.941177
14.618943	1.09804
14.621881	1.56863
14.624820	0.627451
14.627759	1.56863
14.630699	1.2549
14.633638	1.56863
14.636578	0.941177
14.639519	1.09804
14.642459	1.09804
14.645400	1.56863
14.648342	1.72549
14.651283	1.2549
14.654225	1.56863
14.657167	2.03922
14.660110	0.784314
14.663052	0.627451
14.665995	1.41176
14.668939	1.72549
14.671882	1.41176
14.674826	0.941177
14.677770	1.41176
14.680715	0.784314
14.683660	0.941177
14.686605	0.470588
14.689550	0.941177
14.692496	1.09804
14.695442	1.2549
14.698388	1.88235
14.701335	1.2549
14.704282	1.09804
14.707229	1.2549
14.710176	1.41176
14.713124	1.2549
14.716072	1.41176
14.719020	2.03922
14.721969	1.41176
14.724918	1.88235
14.727867	1.41176
14.730817	1.56863
14.733767	0.941177
14.736717	0.941177
14.739667	0.627451
14.742618	1.41176
14.745569	1.2549
14.748520	1.09804
14.751472	0.784314
14.754424	1.2549
14.757376	1.41176
14.760329	1.56863
14.763281	1.41176
14.766234	1.09804
14.769188	0.627451
14.772142	1.2549
14.775095	1.72549
14.778050	1.56863
14.781004	1.72549
14.783959	1.2549
14.786914	1.2549
14.789870	0.470588
14.792826	0.784314
14.795782	0.784314
14.798738	0.627451
14.801695	1.88235
14.804652	1.56863
14.807609	0.941177
14.810566	1.41176
14.813524	1.56863
14.816482	1.56863
14.819441	1.41176
14.822400	1.88235
14.825359	1.09804
14.828318	1.2549
14.831278	0.627451
14.834237	0.941177
14.837198	1.41176
14.840158	1.72549
14.843119	1.72549
14.846080	0.627451
14.849041	1.72549
14.852003	1.72549
14.854965	1.56863
14.857927	0.941177
14.860890	1.56863
14.863853	1.41176
14.866816	2.35294
14.869780	1.72549
14.872743	1.72549
14.875707	1.2549
14.878672	0.784314
14.881636	1.56863
14.884601	1.56863
14.887567	2.66667
14.890532	1.41176
14.893498	1.41176
14.896464	1.09804
14.899430	0.470588
14.902397	0.627451
14.905364	1.09804
14.908332	1.09804
14.911299	1.41176
14.914267	0.784314
14.917235	1.2549
14.920204	2.19608
14.923173	1.2549
14.926142	1.88235
14.929111	0.941177
14.932081	1.41176
14.935051	1.41176
14.938021	2.03922
14.940992	1.72549
14.943963	1.88235
14.946934	1.41176
14.949905	0.784314
14.952877	1.41176
14.955849	1.56863
14.958821	0.627451
14.961794	1.56863
14.964767	1.2549
14.967740	1.41176
14.970714	0.784314
14.973688	1.72549
14.976662	1.72549
14.979636	1.56863
14.982611	1.41176
14.985586	1.72549
14.988561	1.56863
14.991537	0.941177
14.994513	2.03922
14.997489	0.784314
15.000465	1.88235
15.003442	1.2549
15.006419	1.2549
15.009397	1.2549
15.012374	1.2549
15.015352	0.784314
15.018331	0.941177
15.021309	1.41176
15.024288	0.784314
15.027267	1.41176
15.030247	2.5098
15.033227	1.09804
15.036207	1.56863
15.039187	1.2549
15.042168	1.41176
15.045149	1.41176
15.048130	0.941177
15.051111	1.2549
15.054093	0.941177
15.057075	1.88235
15.060058	0.784314
15.063041	2.35294
15.066024	1.56863
15.069007	1.2549
15.071991	0.784314
15.074974	0.941177
15.077959	0.627451
15.080943	1.72549
15.083928	0.941177
15.086913	1.2549
15.089898	1.41176
15.092884	1.72549
15.095870	1.2549
15.098856	1.72549
15.101843	0.627451
15.104830	1.41176
15.107817	1.72549
15.110805	1.56863
15.113792	1.56863
15.116780	1.41176
15.119769	0.627451
15.122757	1.56863
15.125746	0.470588
15.128736	1.56863
15.131725	1.56863
15.134715	1.56863
15.137705	1.72549
15.140696	1.72549
15.143686	1.72549
15.146677	0.627451
15.149669	1.09804
15.152660	1.09804
15.155652	1.2549
15.158644	0.941177
15.161637	0.784314
15.164630	0.941177
15.167623	0.784314
15.170616	0.784314
15.173610	1.41176
15.176604	1.72549
15.179598	1.09804
15.182593	1.72549
15.185588	0.784314
15.188583	0.784314
15.191578	0.313726
15.194574	1.2549
15.197570	1.2549
15.200566	0.627451
15.203563	1.72549
15.206560	2.03922
15.209557	1.88235
15.212555	1.72549
15.215553	1.2549
15.218551	1.56863
15.221549	1.09804
15.224548	1.72549
15.227547	1.09804
15.230546	1.2549
15.233546	1.72549
15.236546	0.941177
15.239546	1.09804
15.242547	1.09804
15.245547	1.56863
15.248548	2.03922
15.251550	1.41176
15.254552	0.470588
15.257554	1.41176
15.260556	0.941177
15.263558	0.941177
15.266561	1.09804
15.269565	0.941177
15.272568	2.35294
15.275572	1.2549
15.278576	0.627451
15.281580	1.56863
15.284585	1.09804
15.287590	1.09804
15.290595	1.09804
15.293601	1.09804
15.296606	0.941177
15.299613	1.09804
15.302619	1.09804
15.305626	2.19608
15.308633	1.72549
15.311640	1.09804
15.314648	1.2549
15.317656	1.09804
15.320664	1.72549
15.323672	0.784314
15.326681	0.941177
15.329690	1.09804
15.332700	1.56863
15.335709	1.09804
15.338719	1.09804
15.341730	1.56863
15.344740	1.88235
15.347751	1.41176
15.350762	1.41176
15.353774	2.35294
15.356786	1.2549
15.359798	1.41176
15.362810	1.41176
15.365823	1.41176
15.368836	1.56863
15.371849	1.2549
15.374862	1.41176
15.377876	1.56863
15.380890	1.09804
15.383905	0.941177
15.386920	1.72549
15.389935	1.88235
15.392950	2.03922
15.395966	1.2549
[truncated: 72,674 more rows]
