# Supplementary material for: Microcystin-LR Detected in a Low Molecular Weight Fraction from a Crude Extract of Zoanthus sociatus
Source: Toxins (Basel). 2017 Mar 1;9(3):89. doi: 10.3390/toxins9030089 (PMC5371844; doi:10.3390/toxins9030089)
Supplement: Supplementary file 1 [file toxins-09-00089-s001.zip › toxins-159662 supplementary/Rawdataset S1/MS_&_MSMS_MC-LR/MSMS_995.txt]

TITLE "<<msms995>> TOF/TOF� MS/MS Precursor 995.533 Spec #1[BP = 375.4, 17059]"
TYPE MASSSPEC
9.988096	1.88235
9.990524	0.941177
9.992951	1.09804
9.995380	1.09804
9.997808	1.41176
10.000237	1.09804
10.002666	1.2549
10.005095	1.56863
10.007525	0.941177
10.009955	2.5098
10.012385	1.2549
10.014815	1.56863
10.017246	0.941177
10.019677	1.56863
10.022109	1.09804
10.024540	1.56863
10.026972	1.88235
10.029405	1.41176
10.031837	1.2549
10.034270	1.09804
10.036703	2.35294
10.039137	1.56863
10.041571	1.41176
10.044005	1.41176
10.046439	1.09804
10.048874	0.941177
10.051309	1.56863
10.053744	2.03922
10.056179	0.784314
10.058615	2.03922
10.061051	0.470588
10.063488	1.09804
10.065925	1.2549
10.068362	1.88235
10.070799	1.2549
10.073236	0.941177
10.075674	1.41176
10.078113	1.72549
10.080551	1.72549
10.082990	1.88235
10.085429	1.88235
10.087868	1.56863
10.090308	1.41176
10.092748	2.35294
10.095188	1.09804
10.097629	1.2549
10.100070	1.09804
10.102511	1.41176
10.104952	1.41176
10.107394	1.56863
10.109836	1.56863
10.112279	1.41176
10.114721	1.88235
10.117164	0.627451
10.119607	1.88235
10.122051	1.56863
10.124495	2.03922
10.126939	1.41176
10.129383	0.313726
10.131828	0.784314
10.134273	1.88235
10.136718	1.41176
10.139164	0.941177
10.141610	0.627451
10.144056	1.09804
10.146502	0.784314
10.148949	1.72549
10.151396	1.2549
10.153844	0.470588
10.156291	0.313726
10.158739	0.941177
10.161188	1.41176
10.163636	1.2549
10.166085	0.784314
10.168534	2.35294
10.170984	1.2549
10.173433	1.2549
10.175883	2.66667
10.178334	1.2549
10.180784	0.784314
10.183235	1.09804
10.185686	1.41176
10.188138	1.09804
10.190590	0.941177
10.193042	2.03922
10.195494	1.56863
10.197947	0.313726
10.200400	2.19608
10.202853	1.72549
10.205307	1.41176
10.207761	1.56863
10.210215	0.941177
10.212669	0.627451
10.215124	0.470588
10.217579	1.56863
10.220035	1.88235
10.222490	1.72549
10.224946	1.56863
10.227402	0.627451
10.229859	1.72549
10.232316	0.941177
10.234773	0.941177
10.237230	1.09804
10.239688	0.941177
10.242146	1.09804
10.244604	1.41176
10.247063	1.41176
10.249522	2.35294
10.251981	2.35294
10.254441	1.56863
10.256900	0.784314
10.259361	0.784314
10.261821	1.41176
10.264282	0.784314
10.266743	0.941177
10.269204	1.56863
10.271665	1.72549
10.274127	1.2549
10.276589	0.784314
10.279052	1.41176
10.281515	1.88235
10.283978	1.56863
10.286441	1.41176
10.288905	1.09804
10.291369	1.72549
10.293833	2.03922
10.296297	1.41176
10.298762	2.03922
10.301227	0.784314
10.303693	1.41176
10.306158	0.470588
10.308624	1.41176
10.311091	1.56863
10.313557	0.784314
10.316024	0.941177
10.318491	1.88235
10.320959	1.41176
10.323427	1.41176
10.325895	1.88235
10.328363	0.784314
10.330832	1.41176
10.333301	1.2549
10.335770	1.2549
10.338240	0.784314
10.340710	1.72549
10.343180	1.56863
10.345650	1.88235
10.348121	1.88235
10.350592	1.41176
10.353063	0.470588
10.355535	2.19608
10.358007	0.627451
10.360479	1.72549
10.362952	1.72549
10.365424	1.88235
10.367897	0.627451
10.370371	1.09804
10.372845	0.627451
10.375319	1.72549
10.377793	1.41176
10.380267	2.19608
10.382742	1.56863
10.385217	1.2549
10.387693	1.09804
10.390169	1.72549
10.392645	1.41176
10.395121	1.09804
10.397598	1.72549
10.400075	1.72549
10.402552	1.2549
10.405030	1.2549
10.407507	0.470588
10.409986	0.941177
10.412464	1.72549
10.414943	0.784314
10.417422	1.41176
10.419901	1.2549
10.422381	1.56863
10.424861	1.72549
10.427341	1.88235
10.429821	1.09804
10.432302	1.56863
10.434783	1.41176
10.437265	1.88235
10.439746	1.72549
10.442228	1.2549
10.444710	1.72549
10.447193	0.627451
10.449676	1.72549
10.452159	1.2549
10.454643	1.56863
10.457126	2.03922
10.459610	1.41176
10.462095	1.09804
10.464579	1.41176
10.467064	1.88235
10.469550	0.941177
10.472035	1.72549
10.474521	2.19608
10.477007	2.19608
10.479493	0.784314
10.481980	1.2549
10.484467	0.941177
10.486954	0.941177
10.489442	2.03922
10.491930	0.470588
10.494418	1.2549
10.496907	1.72549
10.499395	1.09804
10.501885	1.88235
10.504374	2.03922
10.506864	0.627451
10.509354	1.88235
10.511844	1.72549
10.514334	1.2549
10.516825	1.41176
10.519316	1.09804
10.521808	1.2549
10.524300	1.41176
10.526792	1.09804
10.529284	0.784314
10.531777	0.941177
10.534269	1.2549
10.536763	1.88235
10.539256	1.41176
10.541750	1.41176
10.544244	1.2549
10.546739	0.627451
10.549233	0.941177
10.551728	0.941177
10.554224	1.56863
10.556719	2.19608
10.559215	1.09804
10.561711	1.56863
10.564208	1.09804
10.566704	0.627451
10.569202	1.88235
10.571699	1.72549
10.574197	1.41176
10.576695	2.35294
10.579193	0.784314
10.581691	1.2549
10.584190	0.627451
10.586689	0.941177
10.589189	1.2549
10.591688	1.56863
10.594189	1.09804
10.596689	1.09804
10.599189	0.941177
10.601690	0.941177
10.604192	1.72549
10.606693	1.56863
10.609195	1.09804
10.611697	1.41176
10.614199	1.72549
10.616702	1.41176
10.619205	0.941177
10.621708	0.941177
10.624212	2.03922
10.626716	1.2549
10.629220	0.941177
10.631724	0.470588
10.634229	1.72549
10.636734	1.2549
10.639240	1.2549
10.641745	1.72549
10.644251	0.941177
10.646757	0.784314
10.649264	1.09804
10.651771	0.784314
10.654278	1.2549
10.656785	1.09804
10.659293	1.72549
10.661801	0.941177
10.664309	1.2549
10.666818	2.03922
10.669327	1.56863
10.671836	0.627451
10.674346	2.19608
10.676855	1.56863
10.679365	1.2549
10.681876	0.313726
10.684387	1.41176
10.686897	1.56863
10.689409	1.2549
10.691920	1.41176
10.694432	2.19608
10.696944	1.09804
10.699457	0.941177
10.701970	1.88235
10.704483	1.41176
10.706996	1.88235
10.709510	1.72549
10.712023	0.941177
10.714538	2.35294
10.717052	1.2549
10.719567	1.41176
10.722082	1.88235
10.724598	1.88235
10.727113	1.88235
10.729629	1.09804
10.732146	1.72549
10.734662	1.56863
10.737179	0.941177
10.739696	1.41176
10.742214	1.09804
10.744732	1.2549
10.747250	0.784314
10.749768	2.03922
10.752287	1.72549
10.754806	1.88235
10.757325	0.941177
10.759844	1.41176
10.762364	1.56863
10.764884	1.56863
10.767405	1.09804
10.769926	1.56863
10.772447	0.941177
10.774968	1.09804
10.777490	0.941177
10.780011	1.09804
10.782534	1.09804
10.785056	1.09804
10.787579	2.03922
10.790102	0.627451
10.792626	1.88235
10.795149	1.41176
10.797673	1.88235
10.800197	1.41176
10.802722	1.2549
10.805247	1.09804
10.807772	0.627451
10.810298	0.941177
10.812823	0.941177
10.815349	1.88235
10.817876	1.2549
10.820402	0.941177
10.822929	1.72549
10.825457	1.72549
10.827984	1.41176
10.830512	0.627451
10.833040	1.09804
10.835569	0.627451
10.838097	1.2549
10.840626	1.88235
10.843156	1.72549
10.845685	1.41176
10.848215	1.72549
10.850745	0.941177
10.853276	1.09804
10.855807	0.784314
10.858338	1.56863
10.860869	2.19608
10.863401	1.2549
10.865933	1.72549
10.868465	2.19608
10.870998	1.41176
10.873531	1.2549
10.876064	1.09804
10.878597	1.2549
10.881131	2.03922
10.883665	0.941177
10.886199	0.941177
10.888734	2.35294
10.891269	1.09804
10.893804	1.2549
10.896340	1.56863
10.898875	0.784314
10.901412	1.56863
10.903948	1.09804
10.906485	0.784314
10.909022	1.09804
10.911559	1.88235
10.914097	2.5098
10.916635	2.03922
10.919173	1.72549
10.921711	1.09804
10.924250	0.941177
10.926789	1.41176
10.929328	0.941177
10.931868	1.41176
10.934408	0.941177
10.936948	1.72549
10.939489	1.09804
10.942030	1.09804
10.944571	2.35294
10.947112	1.56863
10.949654	1.2549
10.952196	1.41176
10.954738	1.41176
10.957281	0.941177
10.959824	1.41176
10.962367	1.2549
10.964911	1.2549
10.967455	1.09804
10.969999	1.72549
10.972543	1.2549
10.975088	1.41176
10.977633	0.627451
10.980178	2.03922
10.982724	1.2549
10.985270	1.56863
10.987816	1.41176
10.990362	1.09804
10.992909	1.88235
10.995456	0.784314
10.998003	1.88235
11.000551	2.35294
11.003099	1.72549
11.005647	1.88235
11.008196	1.41176
11.010745	1.56863
11.013294	2.03922
11.015843	1.09804
11.018393	2.03922
11.020943	0.941177
11.023493	1.09804
11.026044	1.41176
11.028595	1.2549
11.031146	1.41176
11.033698	1.09804
11.036249	0.627451
11.038801	0.627451
11.041354	0.627451
11.043907	1.2549
11.046460	1.56863
11.049013	2.19608
11.051566	1.41176
11.054120	1.72549
11.056674	1.41176
11.059229	1.88235
11.061784	0.627451
11.064339	1.88235
11.066894	1.09804
11.069450	1.41176
11.072006	1.41176
11.074562	1.09804
11.077118	1.88235
11.079675	0.627451
11.082232	0.941177
11.084790	1.41176
11.087348	0.941177
11.089906	1.2549
11.092464	1.56863
11.095023	2.35294
11.097581	1.72549
11.100141	0.470588
11.102700	1.72549
11.105260	1.2549
11.107820	0.941177
11.110380	1.72549
11.112941	1.09804
11.115502	1.56863
11.118063	1.09804
11.120625	1.2549
11.123187	1.09804
11.125749	1.56863
11.128311	1.2549
11.130874	2.03922
11.133437	1.09804
11.136000	1.88235
11.138564	1.2549
11.141128	1.88235
11.143692	1.88235
11.146257	0.784314
11.148822	1.56863
11.151387	1.88235
11.153952	1.09804
11.156518	1.41176
11.159084	1.2549
11.161650	2.35294
11.164217	2.03922
11.166784	1.56863
11.169351	1.2549
11.171918	1.41176
11.174486	1.72549
11.177054	1.56863
11.179623	1.56863
11.182191	1.09804
11.184760	0.470588
11.187329	2.03922
11.189899	0.784314
11.192469	1.09804
11.195039	1.56863
11.197609	1.09804
11.200180	1.41176
11.202751	1.72549
11.205323	1.41176
11.207894	0.784314
11.210466	1.41176
11.213038	1.88235
11.215611	1.56863
11.218184	1.72549
11.220757	3.45098
11.223330	1.88235
11.225904	1.72549
11.228478	1.09804
11.231052	0.941177
11.233627	1.41176
11.236202	1.09804
11.238777	1.09804
11.241352	1.56863
11.243928	0.941177
11.246504	1.2549
11.249081	1.72549
11.251657	1.56863
11.254234	1.56863
11.256811	0.627451
11.259389	1.41176
11.261967	0.941177
11.264545	2.03922
11.267123	2.03922
11.269702	0.784314
11.272281	2.19608
11.274860	2.19608
11.277440	1.41176
11.280020	1.56863
11.282600	1.41176
11.285181	1.56863
11.287761	1.09804
11.290343	1.2549
11.292924	1.41176
11.295506	1.41176
11.298088	1.72549
11.300670	2.19608
11.303252	0.784314
11.305835	1.09804
11.308419	0.627451
11.311002	1.72549
11.313586	2.19608
11.316170	0.470588
11.318754	1.09804
11.321339	1.56863
11.323924	1.2549
11.326509	1.72549
11.329095	2.35294
11.331680	1.72549
11.334266	1.56863
11.336853	1.09804
11.339440	1.09804
11.342027	1.72549
11.344614	1.41176
11.347202	1.56863
11.349789	1.09804
11.352378	2.03922
11.354966	0.313726
11.357555	1.09804
11.360144	0.941177
11.362733	0.470588
11.365323	1.2549
11.367913	0.470588
11.370503	1.2549
11.373094	1.88235
11.375685	1.56863
11.378276	1.09804
11.380867	1.72549
11.383459	2.19608
11.386051	1.56863
11.388643	0.941177
11.391236	1.2549
11.393829	1.09804
11.396422	1.41176
11.399016	1.41176
11.401610	1.41176
11.404204	1.72549
11.406798	0.784314
11.409393	0.941177
11.411988	1.2549
11.414583	1.56863
11.417179	1.09804
11.419775	1.56863
11.422371	1.41176
11.424967	2.35294
11.427564	1.2549
11.430161	0.784314
11.432759	1.56863
11.435356	0.784314
11.437954	1.41176
11.440552	0.941177
11.443151	0.627451
11.445750	1.88235
11.448349	0.941177
11.450948	1.41176
11.453548	0.941177
11.456148	2.5098
11.458749	1.88235
11.461349	0.627451
11.463950	1.72549
11.466551	1.72549
11.469153	1.41176
11.471755	0.941177
11.474357	0.941177
11.476959	2.03922
11.479562	0.627451
11.482165	1.56863
11.484768	2.66667
11.487372	2.19608
11.489976	1.2549
11.492580	0.941177
11.495184	1.56863
11.497789	1.41176
11.500394	2.03922
11.502999	1.72549
11.505605	0.627451
11.508211	1.88235
11.510817	1.88235
11.513424	2.19608
11.516031	2.35294
11.518638	0.784314
11.521245	0.784314
11.523853	1.41176
11.526461	1.2549
11.529069	0.784314
11.531678	1.72549
11.534287	0.941177
11.536896	1.2549
11.539506	1.2549
11.542115	1.2549
11.544726	1.72549
11.547336	2.19608
11.549947	0.941177
11.552558	1.41176
11.555169	1.09804
11.557780	2.03922
11.560392	1.2549
11.563005	1.72549
11.565617	1.09804
11.568230	1.88235
11.570843	0.941177
11.573456	1.2549
11.576070	1.88235
11.578684	1.41176
11.581298	1.41176
11.583913	1.88235
11.586527	1.72549
11.589142	1.2549
11.591758	1.09804
11.594374	0.470588
11.596990	1.56863
11.599606	1.09804
11.602223	1.72549
11.604839	2.66667
11.607457	1.41176
11.610074	2.66667
11.612692	1.72549
11.615310	0.941177
11.617928	0.627451
11.620547	0.784314
11.623166	1.56863
11.625785	1.88235
11.628405	1.09804
11.631025	1.88235
11.633645	1.88235
11.636265	1.09804
11.638886	1.2549
11.641507	1.56863
11.644129	3.13725
11.646750	2.03922
11.649372	0.941177
11.651994	0.470588
11.654617	1.72549
11.657240	1.2549
11.659863	2.19608
11.662486	0.313726
11.665110	1.72549
11.667734	1.2549
11.670358	1.2549
11.672983	2.35294
11.675608	0.784314
11.678233	0.941177
11.680858	1.2549
11.683484	0.627451
11.686110	1.56863
11.688737	1.88235
11.691363	1.72549
11.693990	1.41176
11.696618	1.56863
11.699245	0.941177
11.701873	1.2549
11.704501	0.941177
11.707130	1.41176
11.709758	1.2549
11.712387	1.88235
11.715017	1.56863
11.717646	1.41176
11.720276	2.35294
11.722906	1.56863
11.725537	0.941177
11.728168	1.09804
11.730799	1.72549
11.733430	1.09804
11.736062	1.72549
11.738694	2.03922
11.741326	0.941177
11.743959	1.72549
11.746592	2.03922
11.749225	1.72549
11.751858	1.56863
11.754492	1.2549
11.757126	0.627451
11.759761	2.35294
11.762395	1.41176
11.765030	2.19608
11.767666	1.41176
11.770301	0.627451
11.772937	1.09804
11.775573	2.03922
11.778210	2.03922
11.780846	0.627451
11.783483	2.03922
11.786121	1.72549
11.788758	1.72549
11.791396	2.35294
11.794034	1.56863
11.796673	1.72549
11.799312	1.41176
11.801951	1.41176
11.804590	1.09804
11.807230	1.72549
11.809870	1.72549
11.812510	1.72549
11.815151	0.941177
11.817792	1.88235
11.820433	0.941177
11.823074	1.72549
11.825716	0.784314
11.828358	1.72549
11.831000	1.2549
11.833643	1.72549
11.836286	1.88235
11.838929	1.41176
11.841573	0.941177
11.844217	2.19608
11.846861	0.627451
11.849505	1.2549
11.852150	1.2549
11.854795	1.09804
11.857440	1.56863
11.860086	1.56863
11.862732	1.88235
11.865378	0.941177
11.868025	0.784314
11.870671	1.56863
11.873318	2.35294
11.875966	2.35294
11.878613	0.784314
11.881261	1.2549
11.883910	1.56863
11.886558	1.72549
11.889207	2.03922
11.891856	0.470588
11.894506	0.627451
11.897156	1.41176
11.899806	1.56863
11.902456	1.88235
11.905107	0.941177
11.907758	1.56863
11.910409	0.784314
11.913060	0.941177
11.915712	1.41176
11.918364	1.88235
11.921017	1.41176
11.923669	1.41176
11.926322	1.2549
11.928976	1.56863
11.931629	1.41176
11.934283	1.09804
11.936937	1.41176
11.939592	1.56863
11.942247	1.56863
11.944902	1.2549
11.947557	1.09804
11.950213	1.09804
11.952869	2.19608
11.955525	0.784314
11.958182	1.72549
11.960839	1.56863
11.963496	1.09804
11.966153	1.2549
11.968811	0.941177
11.971469	1.41176
11.974127	1.56863
11.976786	0.941177
11.979445	2.19608
11.982104	0.470588
11.984764	1.09804
11.987423	1.56863
11.990083	1.09804
11.992744	1.2549
11.995405	0.941177
11.998066	1.41176
12.000727	1.72549
12.003389	1.88235
12.006050	1.88235
12.008713	2.19608
12.011375	1.41176
12.014038	2.19608
12.016701	0.941177
12.019364	2.19608
12.022028	1.41176
12.024692	0.627451
12.027356	0.941177
12.030021	1.2549
12.032686	0.784314
12.035351	1.2549
12.038016	0.941177
12.040682	1.2549
12.043348	1.56863
12.046014	1.09804
12.048681	1.72549
12.051348	0.941177
12.054015	1.56863
12.056683	1.2549
12.059350	1.88235
12.062019	0.941177
12.064687	1.41176
12.067356	1.2549
12.070025	2.5098
12.072694	1.09804
12.075363	0.941177
12.078033	0.784314
12.080704	0.627451
12.083374	1.2549
12.086045	1.41176
12.088716	1.41176
12.091387	1.2549
12.094059	1.56863
12.096731	1.09804
12.099403	1.2549
12.102076	1.09804
12.104748	1.41176
12.107422	1.41176
12.110095	1.41176
12.112769	1.56863
12.115443	1.09804
12.118117	1.41176
12.120792	0.941177
12.123467	2.5098
12.126142	1.56863
12.128817	1.2549
12.131493	0.784314
12.134169	2.03922
12.136846	2.19608
12.139522	0.941177
12.142199	0.784314
12.144877	0.941177
12.147554	1.72549
12.150232	1.88235
12.152910	1.56863
12.155589	0.627451
12.158268	1.41176
12.160947	1.41176
12.163626	1.56863
12.166306	1.09804
12.168986	0.941177
12.171666	1.88235
12.174346	1.56863
12.177027	0.941177
12.179708	1.2549
12.182390	1.41176
12.185071	1.2549
12.187753	1.56863
12.190436	0.941177
12.193118	0.470588
12.195801	1.41176
12.198485	0.941177
12.201168	1.41176
12.203852	1.56863
12.206536	0.470588
12.209220	0.627451
12.211905	1.09804
12.214590	1.56863
12.217275	2.5098
12.219961	1.56863
12.222647	1.56863
12.225333	2.03922
12.228019	1.2549
12.230706	1.56863
12.233393	0.784314
12.236080	0.941177
12.238768	1.41176
12.241456	2.98039
12.244144	1.41176
12.246833	1.56863
12.249522	0.627451
12.252211	1.88235
12.254900	1.41176
12.257590	1.2549
12.260280	0.941177
12.262970	1.09804
12.265661	1.2549
12.268352	1.72549
12.271043	1.56863
12.273734	0.941177
12.276426	1.56863
12.279118	1.41176
12.281811	1.2549
12.284503	1.56863
12.287196	1.72549
12.289890	1.72549
12.292583	1.88235
12.295277	1.72549
12.297971	2.35294
12.300666	0.941177
12.303360	1.09804
12.306055	0.941177
12.308751	1.56863
12.311446	1.41176
12.314142	1.09804
12.316839	1.56863
12.319535	0.784314
12.322232	1.2549
12.324929	1.2549
12.327626	2.35294
12.330324	2.03922
12.333022	2.03922
12.335720	0.941177
12.338419	0.627451
12.341118	0.784314
12.343817	1.72549
12.346517	0.941177
12.349216	0.784314
12.351916	0.627451
12.354617	1.88235
12.357318	1.2549
12.360018	2.35294
12.362720	0.784314
12.365421	1.56863
12.368123	1.09804
12.370825	1.72549
12.373528	1.09804
12.376231	0.941177
12.378934	0.784314
12.381637	1.72549
12.384341	1.2549
12.387044	2.35294
12.389749	0.941177
12.392453	0.627451
12.395158	1.41176
12.397863	1.09804
12.400569	0.784314
12.403274	0.784314
12.405980	0.941177
12.408686	0.941177
12.411393	0.784314
12.414100	0.470588
12.416807	1.56863
12.419515	0.784314
12.422222	1.56863
12.424930	2.35294
12.427639	1.72549
12.430348	2.35294
12.433056	0.784314
12.435766	0.470588
12.438475	1.72549
12.441185	0.470588
12.443895	1.88235
12.446606	1.41176
12.449316	1.56863
12.452027	1.88235
12.454739	0.784314
12.457450	1.09804
12.460162	1.09804
12.462875	1.56863
12.465587	2.19608
12.468300	1.88235
12.471013	1.2549
12.473726	1.56863
12.476440	0.784314
12.479154	0.941177
12.481868	0.941177
12.484583	1.2549
12.487298	0.784314
12.490013	1.41176
12.492728	1.88235
12.495444	1.88235
12.498160	0.627451
12.500877	1.09804
12.503593	1.41176
12.506310	1.2549
12.509027	1.2549
12.511745	0.784314
12.514463	2.03922
12.517181	2.19608
12.519899	2.03922
12.522618	1.56863
12.525337	1.2549
12.528057	2.03922
12.530776	1.41176
12.533496	1.41176
12.536216	1.56863
12.538937	2.19608
12.541658	1.88235
12.544379	2.5098
12.547100	1.2549
12.549822	0.627451
12.552544	1.09804
12.555266	0.941177
12.557989	0.627451
12.560711	1.56863
12.563435	1.41176
12.566158	2.35294
12.568882	2.19608
12.571606	1.41176
12.574330	1.88235
12.577055	1.72549
12.579780	0.784314
12.582505	1.72549
12.585231	1.56863
12.587956	1.41176
12.590683	1.72549
12.593409	0.941177
12.596136	1.56863
12.598863	1.2549
12.601590	0.784314
12.604318	1.2549
12.607046	1.2549
12.609774	0.470588
12.612502	1.09804
12.615231	1.41176
12.617960	1.41176
12.620690	0.941177
12.623419	1.09804
12.626149	1.56863
12.628879	1.41176
12.631610	0.941177
12.634341	0.784314
12.637072	1.09804
12.639804	1.09804
12.642535	0.470588
12.645267	0.470588
12.648000	0.784314
12.650732	1.09804
12.653465	1.41176
12.656199	1.72549
12.658932	1.72549
12.661666	1.2549
12.664400	0.941177
12.667134	0.784314
12.669869	1.09804
12.672604	0.784314
12.675339	1.72549
12.678075	0.941177
12.680811	0.313726
12.683547	1.09804
12.686284	0.941177
12.689020	1.2549
12.691758	0.470588
12.694495	1.72549
12.697233	1.2549
12.699971	0.784314
12.702709	0.784314
12.705447	1.09804
12.708186	1.2549
12.710925	0.627451
12.713665	1.88235
12.716405	2.03922
12.719145	0.784314
12.721885	2.19608
12.724626	1.2549
12.727367	1.2549
12.730108	1.2549
12.732849	1.72549
12.735591	1.72549
12.738333	0.784314
12.741076	1.2549
12.743818	1.88235
12.746561	1.09804
12.749305	1.72549
12.752048	1.2549
12.754792	1.72549
12.757536	2.03922
12.760281	2.19608
12.763026	1.56863
12.765771	1.88235
12.768516	1.72549
12.771262	1.2549
12.774008	0.941177
12.776754	0.627451
12.779501	1.88235
12.782247	2.03922
12.784995	0.784314
12.787742	0.941177
12.790490	1.09804
12.793238	2.5098
12.795986	0.941177
12.798735	1.2549
12.801484	2.35294
12.804233	2.35294
12.806982	1.88235
12.809732	1.88235
12.812482	1.09804
12.815233	0.784314
12.817983	0.941177
12.820734	2.19608
12.823486	1.09804
12.826237	1.41176
12.828989	1.72549
12.831741	0.941177
12.834494	1.2549
12.837247	0.784314
12.840000	1.09804
12.842753	1.72549
12.845507	0.627451
12.848261	1.2549
12.851015	1.56863
12.853769	0.941177
12.856524	1.09804
12.859279	1.72549
12.862035	1.41176
12.864791	0.941177
12.867547	1.56863
12.870303	1.09804
12.873060	2.5098
12.875817	0.627451
12.878574	1.09804
12.881331	1.72549
12.884089	1.09804
12.886847	2.19608
12.889606	0.784314
12.892364	0.941177
12.895123	1.72549
12.897883	1.41176
12.900642	1.72549
12.903402	1.72549
12.906162	0.941177
12.908923	0.941177
12.911683	2.03922
12.914445	1.2549
12.917206	1.88235
12.919968	2.03922
12.922730	1.72549
12.925492	0.784314
12.928254	1.56863
12.931017	0.627451
12.933780	0.627451
12.936544	1.09804
12.939307	1.41176
12.942071	2.03922
12.944836	0.784314
12.947600	1.09804
12.950365	1.09804
12.953131	0.941177
12.955896	0.941177
12.958662	1.72549
12.961428	1.41176
12.964194	1.72549
12.966961	2.5098
12.969728	0.941177
12.972495	2.03922
12.975263	0.784314
12.978031	1.09804
12.980799	1.56863
12.983567	1.2549
12.986336	1.88235
12.989105	0.470588
12.991875	1.2549
12.994644	2.03922
12.997414	0.470588
13.000184	1.09804
13.002955	1.56863
13.005726	0.784314
13.008497	0.784314
13.011268	0.784314
13.014040	1.09804
13.016812	1.41176
13.019584	1.09804
13.022357	2.03922
13.025130	1.56863
13.027903	1.72549
13.030677	0.627451
13.033450	1.41176
13.036225	1.41176
13.038999	1.41176
13.041774	1.88235
13.044549	1.72549
13.047324	1.41176
13.050100	1.41176
13.052875	1.41176
13.055652	1.2549
13.058428	1.09804
13.061205	1.56863
13.063982	1.09804
13.066759	1.72549
13.069537	1.88235
13.072315	1.41176
13.075093	0.784314
13.077872	1.72549
13.080650	1.72549
13.083429	1.2549
13.086209	0.784314
13.088989	1.56863
13.091769	2.5098
13.094549	2.03922
13.097330	0.941177
13.100110	1.72549
13.102892	2.03922
13.105673	2.03922
13.108455	0.627451
13.111237	1.09804
13.114019	1.2549
13.116802	0.941177
13.119585	1.2549
13.122368	1.2549
13.125152	2.03922
13.127936	1.2549
13.130720	1.09804
13.133504	1.72549
13.136289	1.09804
13.139074	1.56863
13.141860	1.09804
13.144645	1.2549
13.147431	2.19608
13.150217	1.09804
13.153004	0.627451
13.155791	0.941177
13.158578	1.41176
13.161365	0.784314
13.164153	1.2549
13.166941	1.56863
13.169729	0.784314
13.172518	1.2549
13.175307	0.784314
13.178096	1.88235
13.180886	0.941177
13.183675	1.09804
13.186465	1.2549
13.189256	1.56863
13.192046	1.72549
13.194837	1.2549
13.197629	0.941177
13.200420	0.941177
13.203212	2.19608
13.206004	2.19608
13.208797	1.88235
13.211589	1.2549
13.214383	0.784314
13.217176	1.41176
13.219970	0.627451
13.222763	1.09804
13.225558	1.41176
13.228352	1.72549
13.231147	1.09804
13.233942	1.09804
13.236738	1.72549
13.239533	1.56863
13.242329	2.66667
13.245126	0.470588
13.247922	1.41176
13.250719	0.941177
13.253516	0.627451
13.256314	0.784314
13.259112	1.41176
13.261910	1.09804
13.264708	0.941177
13.267507	1.2549
13.270306	2.66667
13.273105	1.56863
13.275904	1.2549
13.278704	1.09804
13.281504	1.72549
13.284305	1.09804
13.287106	1.88235
13.289907	1.41176
13.292708	0.470588
13.295510	1.2549
13.298312	1.56863
13.301114	1.09804
13.303916	1.88235
13.306719	1.2549
13.309522	1.88235
13.312326	0.941177
13.315129	1.56863
13.317933	1.09804
13.320738	1.88235
13.323542	1.56863
13.326347	2.03922
13.329152	1.09804
13.331958	0.627451
13.334764	1.72549
13.337570	0.627451
13.340376	1.56863
13.343183	2.19608
13.345990	1.2549
13.348797	2.35294
13.351605	1.72549
13.354412	0.941177
13.357221	1.72549
13.360029	1.41176
13.362838	0.784314
13.365647	1.2549
13.368456	1.09804
13.371266	1.56863
13.374076	1.56863
13.376886	1.2549
13.379696	0.941177
13.382507	0.627451
13.385318	1.2549
13.388130	0.784314
13.390941	2.35294
13.393753	1.56863
13.396566	1.88235
13.399378	1.41176
13.402191	1.56863
13.405004	0.941177
13.407818	2.03922
13.410632	1.56863
13.413446	1.2549
13.416260	1.56863
13.419075	1.2549
13.421890	1.56863
13.424705	1.56863
13.427520	1.72549
13.430336	1.09804
13.433152	1.41176
13.435969	1.09804
13.438786	1.41176
13.441603	1.56863
13.444420	1.72549
13.447238	1.56863
13.450056	2.19608
13.452874	1.56863
13.455692	1.09804
13.458511	1.56863
13.461330	1.09804
13.464150	1.09804
13.466969	2.35294
13.469789	2.35294
13.472610	0.784314
13.475430	1.56863
13.478251	1.88235
13.481072	1.09804
13.483894	1.2549
13.486715	1.09804
13.489538	2.19608
13.492360	0.784314
13.495183	0.627451
13.498006	0.941177
13.500829	1.41176
13.503652	1.56863
13.506476	0.941177
13.509300	1.56863
13.512125	0.941177
13.514949	1.2549
13.517774	1.09804
13.520600	1.41176
13.523425	2.19608
13.526251	1.56863
13.529078	1.41176
13.531904	0.941177
13.534731	1.09804
13.537558	1.41176
13.540385	1.41176
13.543213	0.470588
13.546041	0.941177
13.548869	1.56863
13.551698	1.41176
13.554527	2.19608
13.557356	1.56863
13.560185	1.2549
13.563015	1.72549
13.565845	1.72549
13.568676	1.56863
13.571506	1.88235
13.574337	0.941177
13.577168	2.03922
13.580000	1.2549
13.582832	1.2549
13.585664	1.72549
13.588496	1.2549
13.591329	1.09804
13.594162	2.98039
13.596996	1.56863
13.599829	0.941177
13.602663	1.56863
13.605497	0.470588
13.608332	1.56863
13.611167	0.784314
13.614002	1.09804
13.616837	2.03922
13.619673	1.41176
13.622509	1.41176
13.625345	1.88235
13.628182	2.03922
13.631018	1.88235
13.633856	1.41176
13.636693	0.627451
13.639531	1.2549
13.642369	1.09804
13.645207	0.470588
13.648046	1.56863
13.650885	1.09804
13.653724	1.88235
13.656564	1.88235
13.659404	0.784314
13.662244	1.09804
13.665084	0.941177
13.667925	1.41176
13.670766	1.41176
13.673607	1.09804
13.676449	1.72549
13.679291	1.56863
13.682133	2.35294
13.684975	2.35294
13.687818	0.941177
13.690661	1.2549
13.693505	1.72549
13.696348	0.941177
13.699192	0.941177
13.702037	1.2549
13.704881	1.72549
13.707726	1.72549
13.710571	1.09804
13.713417	2.03922
13.716262	1.09804
13.719108	2.35294
13.721955	1.72549
13.724801	1.88235
13.727648	1.41176
13.730496	1.88235
13.733343	1.2549
13.736191	1.41176
13.739039	2.66667
13.741888	1.2549
13.744736	2.03922
13.747585	1.41176
13.750435	1.56863
13.753284	1.72549
13.756134	1.2549
13.758984	2.03922
13.761835	0.941177
13.764686	1.2549
13.767537	0.941177
13.770388	2.19608
13.773240	1.2549
13.776092	1.56863
13.778944	1.2549
13.781797	0.627451
13.784650	2.19608
13.787503	1.41176
13.790356	2.19608
13.793210	1.41176
13.796064	1.56863
13.798918	2.03922
13.801773	0.784314
13.804628	1.56863
13.807483	1.2549
13.810339	2.98039
13.813194	1.2549
13.816051	1.2549
13.818907	1.72549
13.821764	1.41176
13.824621	0.784314
13.827478	1.56863
13.830336	1.09804
13.833194	1.56863
13.836052	1.09804
13.838910	1.56863
13.841769	0.784314
13.844628	1.09804
13.847488	2.03922
13.850347	1.88235
13.853207	1.41176
13.856067	1.56863
13.858928	0.627451
13.861789	1.41176
13.864650	1.2549
13.867512	2.5098
13.870373	1.2549
13.873235	1.41176
13.876098	1.41176
13.878960	0.784314
13.881823	0.627451
13.884686	1.56863
13.887550	1.2549
13.890414	0.941177
13.893278	1.72549
13.896142	0.941177
13.899007	1.56863
13.901872	0.784314
13.904737	1.2549
13.907603	0.941177
13.910469	0.156863
13.913335	0.941177
13.916202	0.941177
13.919068	2.03922
13.921936	1.88235
13.924803	1.56863
13.927671	2.03922
13.930539	0.941177
13.933407	0.784314
13.936275	1.72549
13.939144	1.72549
13.942013	1.41176
13.944883	0.941177
13.947753	1.56863
13.950623	1.09804
13.953493	1.41176
13.956364	0.784314
13.959235	2.19608
13.962106	1.56863
13.964977	1.09804
13.967849	1.2549
13.970721	1.2549
13.973594	1.2549
13.976466	2.35294
13.979339	2.03922
13.982213	1.41176
13.985086	0.941177
13.987960	1.88235
13.990834	1.56863
13.993709	1.41176
13.996584	1.56863
13.999459	1.56863
14.002334	1.2549
14.005210	0.941177
14.008086	1.41176
14.010962	1.88235
14.013839	0.313726
14.016715	1.56863
14.019593	1.09804
14.022470	1.2549
14.025348	1.88235
14.028226	1.2549
14.031104	2.03922
14.033983	2.19608
14.036862	0.941177
14.039741	1.88235
14.042621	1.2549
14.045500	1.2549
14.048380	0.627451
14.051261	1.2549
14.054142	2.03922
14.057023	1.41176
14.059904	0.784314
14.062786	1.41176
14.065667	1.09804
14.068550	1.09804
14.071432	1.56863
14.074315	0.784314
14.077198	1.09804
14.080081	1.09804
14.082965	1.72549
14.085849	1.56863
14.088733	1.56863
14.091618	1.2549
14.094503	0.784314
14.097388	1.88235
14.100273	0.941177
14.103159	1.56863
14.106045	1.56863
14.108931	1.09804
14.111818	1.09804
14.114705	1.09804
14.117592	1.09804
14.120480	1.72549
14.123368	1.72549
14.126256	1.41176
14.129144	1.2549
14.132033	2.19608
14.134922	0.941177
14.137811	1.2549
14.140701	1.2549
14.143591	1.09804
14.146481	2.19608
14.149371	1.09804
14.152262	1.72549
14.155153	0.784314
14.158044	1.41176
14.160936	1.72549
14.163828	1.56863
14.166720	1.72549
14.169613	1.41176
14.172506	1.09804
14.175399	2.03922
14.178292	2.19608
14.181186	1.09804
14.184080	1.72549
14.186974	1.72549
14.189869	1.56863
14.192764	0.627451
14.195659	0.627451
14.198555	1.72549
14.201451	1.2549
14.204347	0.784314
14.207243	0.941177
14.210140	0.941177
14.213037	0.313726
14.215934	1.2549
14.218832	0.941177
14.221730	1.56863
14.224628	1.09804
14.227526	0.784314
14.230425	1.09804
14.233324	1.09804
14.236224	1.72549
14.239123	1.2549
14.242023	0.627451
14.244923	1.2549
14.247824	1.56863
14.250725	1.56863
14.253626	1.2549
14.256527	2.35294
14.259429	1.88235
14.262331	2.19608
14.265234	1.2549
14.268136	1.09804
14.271039	0.627451
14.273942	1.88235
14.276846	1.72549
14.279750	1.88235
14.282654	1.09804
14.285558	1.88235
14.288463	1.56863
14.291368	0.784314
14.294273	1.41176
14.297179	1.2549
14.300085	1.72549
14.302991	1.2549
14.305897	0.941177
14.308804	1.56863
14.311711	1.41176
14.314619	1.09804
14.317526	0.784314
14.320434	1.09804
14.323342	2.19608
14.326251	1.41176
14.329160	1.09804
14.332069	1.09804
14.334978	1.56863
14.337888	1.72549
14.340798	1.41176
14.343709	1.41176
14.346619	1.56863
14.349530	1.72549
14.352441	1.2549
14.355353	1.2549
14.358265	0.941177
14.361177	1.56863
14.364089	0.627451
14.367002	1.72549
14.369915	1.09804
14.372828	0.941177
14.375742	0.941177
14.378656	1.56863
14.381570	1.88235
14.384484	0.627451
14.387399	1.56863
14.390314	1.41176
14.393230	1.56863
14.396145	0.941177
14.399061	0.784314
14.401977	1.41176
14.404894	1.09804
14.407811	1.09804
14.410728	0.941177
14.413645	0.784314
14.416563	1.09804
14.419481	2.03922
14.422400	1.41176
14.425318	0.941177
14.428237	1.09804
14.431156	1.72549
14.434076	1.41176
14.436996	1.72549
14.439916	1.2549
14.442836	1.2549
14.445757	2.03922
14.448678	1.2549
14.451599	1.09804
14.454521	1.2549
14.457443	1.09804
14.460365	0.941177
14.463287	1.56863
14.466210	1.2549
14.469133	1.2549
14.472056	1.2549
14.474980	1.41176
14.477904	1.72549
14.480828	0.784314
14.483753	2.03922
14.486678	1.09804
14.489603	0.941177
14.492528	1.88235
14.495454	1.56863
14.498380	1.72549
14.501306	1.88235
14.504233	0
14.507160	1.56863
14.510087	1.2549
14.513015	1.72549
14.515943	1.09804
14.518871	0.470588
14.521799	1.88235
14.524728	1.72549
14.527657	1.41176
14.530586	1.56863
14.533516	1.72549
14.536446	1.72549
14.539376	1.2549
14.542306	1.09804
14.545237	2.5098
14.548168	0.313726
14.551099	1.2549
14.554031	1.41176
14.556963	2.19608
14.559895	1.09804
14.562828	0.470588
14.565761	1.72549
14.568694	0.470588
14.571627	1.09804
14.574561	1.09804
14.577495	0.784314
14.580429	0.941177
14.583364	1.72549
14.586299	1.41176
14.589234	1.41176
14.592170	1.09804
14.595105	1.56863
14.598042	1.56863
14.600978	1.41176
14.603915	2.19608
14.606852	1.2549
14.609789	1.41176
14.612727	1.41176
14.615664	1.56863
14.618603	0.784314
14.621541	0.941177
14.624480	1.09804
14.627419	1.09804
14.630358	1.2549
14.633298	2.19608
14.636238	1.88235
14.639178	1.72549
14.642119	2.03922
14.645060	1.09804
14.648001	2.35294
14.650942	0.627451
14.653884	1.41176
14.656826	0.470588
14.659768	1.41176
14.662711	1.72549
14.665654	1.2549
14.668597	1.09804
14.671540	1.56863
14.674484	0.941177
14.677428	2.19608
14.680373	2.03922
14.683317	1.56863
14.686262	0.941177
14.689208	2.03922
14.692153	1.2549
14.695099	1.56863
14.698045	1.09804
14.700992	1.09804
14.703939	2.03922
14.706886	0.784314
14.709833	0.627451
14.712781	1.09804
14.715729	0.941177
14.718677	2.03922
14.721626	1.2549
14.724574	1.2549
14.727524	1.2549
14.730473	0.470588
14.733423	1.41176
14.736373	1.09804
14.739323	1.56863
14.742274	0.784314
14.745225	1.09804
14.748176	0.784314
14.751127	0.784314
14.754079	1.2549
14.757031	1.09804
14.759984	1.09804
14.762936	2.19608
14.765889	1.56863
14.768843	2.03922
14.771796	1.72549
14.774750	0.784314
14.777704	0.941177
14.780659	1.2549
14.783614	1.09804
14.786569	1.41176
14.789524	1.2549
14.792480	2.03922
14.795436	0.627451
14.798392	0.941177
14.801348	0.941177
14.804305	1.72549
14.807262	1.09804
14.810220	0.627451
14.813178	1.41176
14.816136	1.09804
14.819094	0.784314
14.822053	1.88235
14.825011	0.941177
14.827971	1.2549
14.830930	2.19608
14.833890	1.72549
14.836850	0.313726
14.839810	1.09804
14.842771	1.2549
14.845732	0.627451
14.848693	0.470588
14.851655	1.2549
14.854617	1.2549
14.857579	1.09804
14.860542	1.72549
14.863504	2.19608
14.866467	1.41176
14.869431	1.2549
14.872394	1.56863
14.875358	1.09804
14.878323	1.41176
14.881287	1.2549
14.884252	1.2549
14.887217	1.72549
14.890183	0.784314
14.893148	1.88235
14.896114	1.72549
14.899081	1.09804
14.902047	1.41176
14.905014	2.35294
14.907981	0.941177
14.910949	1.88235
14.913917	1.2549
14.916885	1.56863
14.919853	1.88235
14.922822	0.941177
14.925791	1.72549
14.928760	1.09804
14.931730	0.627451
14.934700	1.09804
14.937670	0.784314
14.940640	1.41176
14.943611	0.784314
14.946582	1.09804
14.949554	1.56863
14.952525	2.19608
14.955497	1.2549
14.958469	1.41176
14.961442	1.88235
14.964415	1.41176
14.967388	2.03922
14.970361	0.941177
14.973335	2.03922
14.976309	1.2549
14.979284	1.2549
14.982258	1.41176
14.985233	0.941177
14.988208	1.88235
14.991184	2.03922
14.994160	1.56863
14.997136	1.09804
15.000112	1.72549
15.003089	0.941177
15.006066	1.56863
15.009043	2.03922
15.012021	1.2549
15.014999	0.627451
15.017977	1.09804
15.020955	0.784314
15.023934	1.2549
15.026913	1.09804
15.029892	2.03922
15.032872	1.56863
15.035852	0.627451
15.038832	6.7451
15.041813	14.2745
15.044794	11.2941
15.047775	2.98039
15.050756	1.41176
15.053738	2.82353
15.056720	2.19608
15.059702	2.19608
15.062685	1.56863
15.065668	0.941177
15.068651	1.41176
15.071635	2.5098
15.074618	1.72549
15.077603	1.56863
15.080587	2.19608
15.083572	1.09804
15.086557	1.2549
15.089542	1.72549
15.092528	1.88235
15.095513	1.09804
15.098500	1.09804
15.101486	1.56863
15.104473	0.784314
15.107460	1.41176
15.110447	2.03922
15.113435	2.03922
15.116423	2.03922
15.119411	1.09804
15.122400	1.56863
15.125389	1.56863
15.128378	0.784314
15.131367	0.784314
15.134357	1.88235
15.137347	2.35294
15.140337	0.941177
15.143328	1.09804
15.146319	1.72549
15.149310	0.470588
15.152301	2.82353
15.155293	1.09804
15.158285	0.627451
15.161278	0.941177
15.164270	1.41176
15.167263	1.88235
15.170257	3.45098
15.173250	9.72549
15.176244	11.9216
15.179238	4.54902
15.182233	1.2549
15.185228	2.19608
15.188223	2.82353
15.191218	2.03922
15.194214	2.19608
15.197210	1.88235
15.200206	1.88235
15.203203	1.56863
15.206199	1.41176
15.209197	1.41176
15.212194	1.41176
15.215192	0.627451
15.218190	0.941177
15.221188	1.2549
15.224187	1.2549
15.227186	1.56863
15.230185	0.470588
15.233184	1.72549
15.236184	1.09804
15.239184	1.41176
15.242185	1.09804
15.245185	2.03922
15.248186	1.09804
15.251188	1.2549
15.254189	1.72549
15.257191	1.2549
15.260193	1.09804
15.263196	1.88235
15.266199	2.35294
15.269202	2.19608
15.272205	1.41176
15.275209	1.41176
15.278213	1.88235
15.281217	2.19608
15.284221	0.941177
15.287226	0.941177
15.290231	0.313726
15.293237	0.627451
15.296243	1.72549
15.299249	1.56863
15.302255	1.56863
15.305262	1.09804
15.308268	1.09804
15.311276	2.03922
15.314283	1.56863
15.317291	1.56863
15.320299	1.72549
15.323308	0.470588
15.326316	1.41176
15.329325	1.09804
15.332335	1.72549
15.335344	1.56863
15.338354	2.5098
15.341364	1.2549
15.344375	2.19608
15.347385	1.2549
15.350396	1.72549
15.353408	3.29412
15.356420	1.09804
15.359431	1.56863
15.362444	1.56863
15.365456	1.09804
15.368469	1.09804
15.371482	1.56863
15.374496	1.2549
15.377509	1.72549
15.380523	1.09804
15.383538	1.2549
15.386552	1.72549
15.389567	1.41176
15.392583	1.2549
15.395598	1.09804
15.398614	1.88235
15.401630	1.2549
15.404646	1.09804
15.407663	1.56863
15.410680	1.2549
15.413697	0.784314
15.416715	1.2549
15.419733	2.66667
15.422751	1.41176
15.425770	1.72549
[truncated: 73,264 more rows]
