# Supplementary material for: Microcystin-LR Detected in a Low Molecular Weight Fraction from a Crude Extract of Zoanthus sociatus
Source: Toxins (Basel). 2017 Mar 1;9(3):89. doi: 10.3390/toxins9030089 (PMC5371844; doi:10.3390/toxins9030089)
Supplement: Supplementary file 1 [file toxins-09-00089-s001.zip › toxins-159662 supplementary/Rawdataset S1/MS_Matrix/Matrix.txt]

TITLE "<<f8>> TOF/TOF� Reflector Spec #1[BP = 706.2, 1514]"
TYPE MASSSPEC
699.941495	9.80392
699.957802	38.273
699.974109	76.546
699.990416	103.318
700.006724	101.81
700.023031	69.0045
700.039339	68.6274
700.055647	103.695
700.071956	98.9819
700.088264	59.2006
700.104573	63.7255
700.120882	110.671
700.137191	160.822
700.153500	196.267
700.169810	225.302
700.186119	225.113
700.202429	197.021
700.218739	157.051
700.235049	101.433
700.251360	63.537
700.267670	52.4133
700.283981	52.2247
700.300292	47.8884
700.316603	42.4208
700.332914	36.7647
700.349226	26.7722
700.365538	25.0754
700.381850	30.1659
700.398162	28.4691
700.414474	32.2398
700.430786	45.2489
700.447099	49.7738
700.463412	40.9125
700.479725	39.2157
700.496038	39.9698
700.512352	31.4857
700.528665	20.9276
700.544979	12.632
700.561293	12.8205
700.577607	31.8627
700.593922	46.5686
700.610236	38.8386
700.626551	26.9608
700.642866	23.5671
700.659181	26.7722
700.675496	29.0347
700.691812	26.7722
700.708128	24.8869
700.724444	18.6652
700.740760	8.48416
700.757076	3.95928
700.773392	6.41026
700.789709	15.6486
700.806026	24.8869
700.822343	28.8462
700.838660	34.3137
700.854978	31.8627
700.871295	20.1735
700.887613	10.9351
700.903931	10.9351
700.920249	12.0664
700.936568	13.9517
700.952886	18.6652
700.969205	21.4932
700.985524	22.813
701.001843	30.9201
701.018162	41.8552
701.034482	38.8386
701.050802	39.5928
701.067121	58.4465
701.083441	66.9306
701.099762	56.184
701.116082	67.1192
701.132403	107.278
701.148724	132.164
701.165045	146.87
701.181366	167.609
701.197687	164.593
701.214009	150.264
701.230331	129.336
701.246653	83.3333
701.262975	52.4133
701.279297	49.5852
701.295620	51.8477
701.311943	53.5445
701.328265	51.6591
701.344589	41.2896
701.360912	42.7979
701.377235	47.5113
701.393559	35.822
701.409883	29.7888
701.426207	37.3303
701.442531	40.3469
701.458856	33.9367
701.475180	26.0181
701.491505	18.2881
701.507830	13.5747
701.524155	13.7632
701.540481	14.5173
701.556806	10.7466
701.573132	15.6486
701.589458	19.7964
701.605784	15.2715
701.622111	12.2549
701.638437	16.2142
701.654764	14.8944
701.671091	6.22172
701.687418	3.20513
701.703745	13.3861
701.720073	28.8462
701.736400	35.2564
701.752728	27.7149
701.769056	15.083
701.785385	10.3695
701.801713	18.8537
701.818042	24.8869
701.834371	22.813
701.850700	20.362
701.867029	24.3213
701.883358	36.0106
701.899688	40.3469
701.916018	29.7888
701.932347	17.911
701.948678	14.8944
701.965008	23.7557
701.981338	33.7481
701.997669	33.1825
702.014000	35.6335
702.030331	37.7074
702.046663	40.724
702.062994	57.3152
702.079326	72.5867
702.095658	83.5219
702.111990	83.5219
702.128322	79.9397
702.144654	119.155
702.160987	200.226
702.177320	249.246
702.193653	212.858
702.209986	135.935
702.226319	81.825
702.242653	78.997
702.258987	97.2851
702.275321	84.8416
702.291655	58.4465
702.307989	39.0271
702.324323	28.092
702.340658	32.4284
702.356993	42.6094
702.373328	33.371
702.389663	20.5505
702.405999	19.4193
702.422335	14.7059
702.438670	9.04977
702.455006	16.9683
702.471343	27.5264
702.487679	30.9201
702.504016	24.1327
702.520353	16.0256
702.536690	24.1327
702.553027	27.7149
702.569364	24.5098
702.585702	30.3545
702.602039	27.1493
702.618377	17.5339
702.634715	18.4766
702.651054	18.8537
702.667392	13.1976
702.683731	13.5747
702.700070	12.8205
702.716409	14.7059
702.732748	18.6652
702.749088	20.5505
702.765427	24.1327
702.781767	30.1659
702.798107	28.4691
702.814447	15.2715
702.830788	9.80392
702.847128	20.1735
702.863469	30.7315
702.879810	24.8869
702.896151	11.1237
702.912493	8.48416
702.928834	19.9849
702.945176	46.5686
702.961518	58.4465
702.977860	39.4042
702.994202	29.2232
703.010545	31.6742
703.026888	25.8296
703.043230	22.0588
703.059573	34.5023
703.075917	47.8884
703.092260	59.7662
703.108604	102.564
703.124948	153.658
703.141292	158.183
703.157636	146.305
703.173980	180.995
703.190325	190.045
703.206670	119.91
703.223015	68.4389
703.239360	72.7753
703.255705	79.5626
703.272051	62.2172
703.288396	39.5928
703.304742	30.543
703.321088	36.0106
703.337435	39.4042
703.353781	37.3303
703.370128	31.4857
703.386475	30.1659
703.402822	36.0106
703.419169	40.3469
703.435516	28.4691
703.451864	13.9517
703.468212	19.0422
703.484560	23.9442
703.500908	20.5505
703.517256	16.7798
703.533605	13.7632
703.549954	16.4027
703.566303	19.4193
703.582652	13.3861
703.599001	8.10709
703.615351	13.1976
703.631701	18.0995
703.648050	12.632
703.664401	7.54148
703.680751	15.46
703.697101	25.264
703.713452	31.4857
703.729803	30.543
703.746154	16.4027
703.762505	8.48416
703.778857	19.9849
703.795208	22.4359
703.811560	12.2549
703.827912	13.7632
703.844264	27.7149
703.860616	31.6742
703.876969	19.4193
703.893322	20.9276
703.909675	32.8054
703.926028	40.3469
703.942381	35.822
703.958735	28.2805
703.975088	26.0181
703.991442	19.6078
704.007796	21.3047
704.024151	47.6999
704.040505	72.5867
704.056860	78.6199
704.073215	90.8748
704.089570	114.065
704.105925	122.172
704.122280	134.238
704.138636	152.903
704.154992	173.077
704.171348	224.17
704.187704	239.442
704.204060	178.167
704.220417	131.976
704.236774	118.024
704.253131	89.3665
704.269488	65.2338
704.285845	69.9472
704.302202	68.2504
704.318560	49.2081
704.334918	46.7572
704.351276	66.5535
704.367634	69.7587
704.383993	49.3967
704.400351	40.1584
704.416710	47.1342
704.433069	62.4057
704.449429	74.095
704.465788	55.9955
704.482148	30.543
704.498507	21.3047
704.514867	18.4766
704.531227	29.9774
704.547588	33.9367
704.563948	25.8296
704.580309	39.2157
704.596670	49.2081
704.613031	28.6576
704.629392	9.42685
704.645754	12.4434
704.662116	12.2549
704.678478	7.54148
704.694840	15.46
704.711202	34.3137
704.727564	49.9623
704.743927	38.8386
704.760290	12.4434
704.776653	17.911
704.793016	50.1508
704.809379	51.4706
704.825743	24.5098
704.842107	11.3122
704.858471	12.0664
704.874835	12.8205
704.891199	14.8944
704.907564	24.3213
704.923928	23.9442
704.940293	23.5671
704.956658	29.2232
704.973024	26.5837
704.989389	25.264
705.005755	28.6576
705.022121	26.9608
705.038487	25.264
705.054853	36.5762
705.071220	47.3228
705.087586	68.6274
705.103953	119.91
705.120320	216.252
705.136687	343.137
705.153055	428.922
705.169422	462.104
705.185790	437.217
705.202158	320.136
705.218526	175.339
705.234894	110.294
705.251263	112.179
705.267632	105.581
705.284000	92.006
705.300370	82.2021
705.316739	70.1357
705.333108	60.8974
705.349478	63.3484
705.365848	79.5626
705.382218	77.1116
705.398588	52.4133
705.414959	28.8462
705.431329	18.2881
705.447700	23.7557
705.464071	32.8054
705.480442	29.6003
705.496813	34.1252
705.513185	57.6923
705.529557	56.7496
705.545929	25.4525
705.562301	16.9683
705.578673	36.9532
705.595046	54.1101
705.611418	54.2986
705.627791	43.552
705.644164	31.6742
705.660538	25.264
705.676911	23.3786
705.693285	19.2308
705.709659	21.3047
705.726033	24.3213
705.742407	20.5505
705.758781	33.371
705.775156	54.2986
705.791531	41.8552
705.807906	17.1569
705.824281	14.1403
705.840656	19.7964
705.857032	18.0995
705.873408	15.083
705.889783	16.5913
705.906160	24.5098
705.922536	33.9367
705.938912	28.4691
705.955289	22.4359
705.971666	30.543
705.988043	43.552
706.004420	55.6184
706.020798	72.2097
706.037175	70.7014
706.053553	62.5943
706.069931	78.8084
706.086309	94.8341
706.102688	107.278
706.119066	156.109
706.135445	267.911
706.151824	608.786
706.168203	1183.07
706.184583	1513.95
706.200962	1230.02
706.217342	689.103
706.233722	362.18
706.250102	267.157
706.266482	252.074
706.282863	208.145
706.299244	140.271
706.315624	115.008
706.332005	112.934
706.348387	99.1704
706.364768	92.3831
706.381150	95.9653
706.397532	90.6863
706.413914	73.7179
706.430296	57.5038
706.446678	47.6999
706.463061	31.2971
706.479444	25.0754
706.495827	36.0106
706.512210	54.4872
706.528593	49.0196
706.544977	22.0588
706.561360	13.5747
706.577744	26.9608
706.594128	38.4615
706.610513	37.1418
706.626897	28.8462
706.643282	24.6983
706.659667	30.543
706.676052	37.5189
706.692437	42.0437
706.708822	38.6501
706.725208	30.3545
706.741594	23.0015
706.757980	20.1735
706.774366	20.9276
706.790752	21.1161
706.807139	19.6078
706.823526	22.813
706.839913	39.4042
706.856300	53.9216
706.872687	52.0362
706.889075	42.0437
706.905462	40.9125
706.921850	51.8477
706.938238	56.9382
706.954627	53.9216
706.971015	49.7738
706.987404	60.7089
707.003793	80.5053
707.020182	104.449
707.036571	98.4163
707.052960	81.825
707.069350	91.629
707.085740	127.074
707.102130	191.365
707.118520	261.124
707.134910	333.333
707.151301	506.787
707.167692	798.643
707.184083	975.113
707.200474	869.721
707.216865	586.161
707.233256	312.594
707.249648	193.062
707.266040	178.922
707.282432	159.879
707.298824	121.606
707.315217	97.2851
707.331610	79.1855
707.348002	72.2097
707.364395	74.6606
707.380789	62.5943
707.397182	51.4706
707.413576	57.8808
707.429969	61.8401
707.446363	52.6018
707.462758	45.2489
707.479152	43.7406
707.495547	36.9532
707.511941	27.1493
707.528336	20.362
707.544731	17.5339
707.561127	17.911
707.577522	18.0995
707.593918	24.8869
707.610314	32.2398
707.626710	28.092
707.643106	20.1735
707.659502	18.2881
707.675899	16.9683
707.692296	31.4857
707.708693	40.1584
707.725090	36.3876
707.741488	35.822
707.757885	30.7315
707.774283	22.0588
707.790681	24.1327
707.807079	35.6335
707.823477	34.8793
707.839876	30.3545
707.856275	31.8627
707.872674	26.7722
707.889073	26.2066
707.905472	40.3469
707.921872	46.9457
707.938271	39.9698
707.954671	46.1916
707.971071	48.6425
707.987471	33.1825
708.003872	36.5762
708.020272	51.6591
708.036673	53.9216
708.053074	59.3891
708.069475	83.8989
708.085877	98.0392
708.102278	122.172
708.118680	186.275
708.135082	285.633
708.151484	401.018
708.167887	539.404
708.184289	597.662
708.200692	522.624
708.217095	378.771
708.233498	252.64
708.249901	176.282
708.266305	147.247
708.282708	133.673
708.299112	106.9
708.315516	86.9155
708.331921	76.7345
708.348325	53.1674
708.364730	28.8462
708.381134	35.2564
708.397539	57.6923
708.413945	48.0769
708.430350	30.7315
708.446756	26.9608
708.463161	26.2066
708.479567	16.7798
708.495973	9.04977
708.512380	13.3861
708.528786	23.7557
708.545193	29.7888
708.561600	37.3303
708.578007	48.6425
708.594414	37.7074
708.610822	18.8537
708.627229	14.5173
708.643637	15.8371
708.660045	11.3122
708.676453	9.80392
708.692862	9.80392
708.709270	10.5581
708.725679	14.8944
708.742088	21.1161
708.758497	27.1493
708.774907	27.9035
708.791316	26.0181
708.807726	18.4766
708.824136	16.4027
708.840546	37.5189
708.856956	51.0935
708.873367	48.8311
708.889778	46.7572
708.906189	46.3801
708.922600	44.1176
708.939011	53.356
708.955422	76.546
708.971834	94.2685
708.988246	100.679
709.004658	91.4404
709.021070	71.267
709.037483	71.0784
709.053895	82.5792
709.070308	109.351
709.086721	141.78
709.103134	187.594
709.119547	273.567
709.135961	384.992
709.152375	490.008
709.168789	536.388
709.185203	502.074
709.201617	387.066
709.218032	260.558
709.234446	185.709
709.250861	152.715
709.267276	127.262
709.283691	97.8507
709.300107	64.2911
709.316523	49.5852
709.332938	49.0196
709.349354	39.9698
709.365771	28.092
709.382187	31.4857
709.398604	55.2413
709.415020	59.0121
709.431437	43.9291
709.447854	53.9216
709.464272	56.9382
709.480689	38.8386
709.497107	28.6576
709.513525	26.7722
709.529943	21.8703
709.546361	12.4434
709.562780	13.9517
709.579199	24.6983
709.595617	31.6742
709.612037	36.0106
709.628456	35.822
709.644875	24.6983
709.661295	18.8537
709.677715	23.7557
709.694135	25.8296
709.710555	18.8537
709.726975	13.3861
709.743396	10.3695
709.759817	6.03318
709.776238	4.33635
709.792659	9.42685
709.809080	20.7391
709.825502	37.5189
709.841923	40.5354
709.858345	28.092
709.874767	18.8537
709.891190	18.2881
709.907612	24.1327
709.924035	50.3394
709.940458	64.4796
709.956881	48.454
709.973304	42.7979
709.989727	51.6591
710.006151	50.7164
710.022575	54.8643
710.038999	70.5128
710.055423	73.3409
710.071847	71.267
710.088272	93.7029
710.104697	122.926
710.121122	151.772
710.137547	201.546
710.153972	253.582
710.170398	295.249
710.186823	332.391
710.203249	286.388
710.219675	173.454
710.236101	110.483
710.252528	102.187
710.268955	87.8582
710.285381	65.6109
710.301808	53.356
710.318236	41.1011
710.334663	31.8627
710.351091	32.8054
710.367519	44.4947
710.383947	48.8311
710.400375	35.2564
710.416803	34.8793
710.433232	38.0845
710.449660	30.3545
710.466089	29.4118
710.482518	40.1584
710.498948	55.8069
710.515377	62.2172
710.531807	40.3469
710.548237	20.362
710.564667	22.2474
710.581097	22.4359
710.597528	11.8778
710.613958	6.78733
710.630389	14.3288
710.646820	28.8462
710.663251	35.0679
710.679683	40.1584
710.696114	45.8145
710.712546	33.9367
710.728978	14.5173
710.745410	11.6893
710.761843	17.7225
710.778275	17.1569
710.794708	15.2715
710.811141	24.5098
710.827574	40.1584
710.844007	52.0362
710.860441	45.2489
710.876874	30.9201
710.893308	32.6169
710.909742	54.8643
710.926177	62.7828
710.942611	37.8959
710.959046	21.6817
710.975481	22.813
710.991916	19.2308
711.008351	23.3786
711.024786	41.1011
711.041222	54.8643
711.057658	68.816
711.074094	103.13
711.090530	152.903
711.106966	226.244
711.123403	353.507
711.139839	493.213
711.156276	543.741
711.172713	463.424
711.189151	354.072
711.205588	269.608
711.222026	195.136
711.238464	141.403
711.254902	105.204
711.271340	87.6697
711.287778	78.0543
711.304217	72.7753
711.320656	72.2097
711.337095	66.1765
711.353534	57.3152
711.369973	54.6757
711.386413	49.3967
711.402853	41.6667
711.419293	43.3635
711.435733	40.3469
711.452173	23.9442
711.468614	19.4193
711.485054	39.5928
711.501495	48.0769
711.517936	34.8793
711.534378	32.0513
711.550819	32.0513
711.567261	35.6335
711.583703	43.7406
711.600145	45.2489
711.616587	37.8959
711.633029	32.8054
711.649472	32.994
711.665915	36.7647
711.682358	34.6908
711.698801	25.641
711.715244	22.4359
711.731688	21.3047
711.748132	13.7632
711.764576	9.61539
711.781020	19.7964
711.797464	35.2564
711.813909	43.552
711.830353	44.3062
711.846798	36.1991
711.863243	24.5098
711.879689	15.6486
711.896134	15.46
711.912580	26.3952
711.929026	30.9201
711.945472	25.264
711.961918	16.7798
711.978364	14.7059
711.994811	29.2232
712.011258	40.9125
712.027705	35.6335
712.044152	36.5762
712.060599	57.8808
712.077047	94.6456
712.093494	166.667
712.109942	240.762
712.126390	261.312
712.142839	266.78
712.159287	304.864
712.175736	318.627
712.192185	277.338
712.208634	227.187
712.225083	172.7
712.241533	125
712.257982	99.359
712.274432	77.8658
712.290882	86.3499
712.307332	110.106
712.323783	94.6456
712.340233	61.086
712.356684	55.9955
712.373135	74.6606
712.389586	82.3906
712.406038	61.6516
712.422489	36.0106
712.438941	47.1342
712.455393	55.9955
712.471845	38.0845
712.488297	20.362
712.504750	17.5339
712.521202	26.9608
712.537655	28.2805
712.554108	23.7557
712.570562	25.8296
712.587015	22.6244
712.603469	11.5008
712.619923	6.22172
712.636377	12.8205
712.652831	20.7391
712.669285	16.7798
712.685740	20.1735
712.702194	32.8054
712.718649	39.4042
712.735105	34.5023
712.751560	22.2474
712.768015	19.9849
712.784471	19.2308
712.800927	10.3695
712.817383	7.91855
712.833840	10.3695
712.850296	14.7059
712.866753	19.0422
712.883210	26.2066
712.899667	36.7647
712.916124	39.5928
712.932581	42.9864
712.949039	37.7074
712.965497	24.3213
712.981955	24.3213
712.998413	27.5264
713.014871	31.4857
713.031330	45.6259
713.047789	57.3152
713.064248	68.0618
713.080707	76.1689
713.097166	90.1207
713.113626	163.839
713.130085	320.136
713.146545	420.06
713.163005	389.517
713.179466	313.16
713.195926	250.566
713.212387	202.866
713.228848	163.084
713.245309	128.959
713.261770	115.385
713.278231	100.49
713.294693	67.3077
713.311155	44.3062
713.327617	55.2413
713.344079	69.1931
713.360541	68.2504
713.377004	71.4555
713.393467	68.816
713.409929	64.6682
713.426393	63.1599
713.442856	52.6018
713.459319	39.5928
713.475783	38.6501
713.492247	31.2971
713.508711	19.0422
713.525175	20.9276
713.541640	30.7315
713.558104	33.371
713.574569	27.7149
713.591034	18.4766
713.607500	10.5581
713.623965	10.181
713.640431	16.5913
713.656896	19.4193
713.673362	21.8703
713.689829	19.6078
713.706295	14.5173
713.722761	29.0347
713.739228	49.0196
713.755695	43.7406
713.772162	30.3545
713.788630	31.8627
713.805097	29.4118
713.821565	23.3786
713.838033	32.0513
713.854501	41.2896
713.870969	36.7647
713.887437	38.6501
713.903906	49.5852
713.920375	38.8386
713.936844	30.543
713.953313	44.6833
713.969783	42.7979
713.986252	29.9774
714.002722	34.3137
714.019192	33.1825
714.035662	18.8537
714.052132	23.5671
714.068603	50.1508
714.085074	93.1373
714.101545	126.885
714.118016	168.364
714.134487	263.386
714.150958	357.278
714.167430	378.017
714.183902	324.284
714.200374	245.287
714.216846	173.643
714.233319	106.335
714.249791	65.6109
714.266264	61.8401
714.282737	81.0709
714.299210	85.5958
714.315684	65.9879
714.332157	61.463
714.348631	67.4962
714.365105	60.3318
714.381579	49.2081
714.398054	52.9789
714.414528	53.1674
714.431003	42.6094
714.447478	38.4615
714.463953	36.1991
714.480428	26.7722
714.496904	24.6983
714.513379	31.8627
714.529855	35.0679
714.546331	38.8386
714.562807	36.1991
714.579284	33.371
714.595761	25.641
714.612237	20.1735
714.628714	29.9774
714.645192	29.7888
714.661669	21.1161
714.678146	29.6003
714.694624	35.6335
714.711102	22.4359
714.727580	25.0754
714.744059	31.8627
714.760537	24.8869
714.777016	28.4691
714.793495	32.6169
714.809974	22.0588
714.826453	16.2142
714.842933	24.3213
714.859412	35.822
714.875892	34.1252
714.892372	16.4027
714.908852	6.97587
714.925333	9.61539
714.941813	21.3047
714.958294	39.4042
714.974775	43.3635
714.991256	29.2232
715.007738	19.2308
715.024219	32.8054
715.040701	44.6833
715.057183	44.8718
715.073665	52.2247
715.090147	58.8235
715.106630	82.9563
715.123113	160.822
715.139596	256.787
715.156079	324.284
715.172562	359.729
715.189045	327.112
715.205529	242.836
715.222013	182.315
715.238497	140.083
715.254981	105.958
715.271466	105.392
715.287950	98.4163
715.304435	72.5867
715.320920	55.0528
715.337405	49.9623
715.353890	39.5928
715.370376	29.7888
715.386862	27.3379
715.403348	35.2564
715.419834	37.8959
715.436320	23.9442
715.452807	8.10709
715.469293	4.52489
715.485780	17.911
715.502267	44.8718
715.518754	60.1433
715.535242	39.4042
715.551730	13.0091
715.568217	19.6078
715.584705	36.9532
715.601194	33.1825
715.617682	17.7225
715.634171	11.3122
715.650659	14.7059
715.667148	23.19
715.683638	38.8386
715.700127	52.2247
715.716616	49.7738
715.733106	35.6335
715.749596	22.0588
715.766086	17.911
715.782576	20.1735
715.799067	21.4932
715.815558	17.911
715.832049	19.9849
715.848540	23.19
715.865031	23.7557
715.881522	25.264
715.898014	34.3137
715.914506	35.2564
715.930998	19.9849
715.947490	13.9517
715.963982	26.3952
715.980475	30.7315
715.996968	33.1825
716.013461	36.0106
716.029954	43.175
716.046447	58.2579
716.062941	79.3741
716.079434	125.377
716.095928	159.691
716.112422	156.109
716.128917	164.781
716.145411	211.161
716.161906	231.712
716.178401	285.445
716.194896	409.879
716.211391	412.707
716.227886	282.051
716.244382	194.382
716.260878	157.24
716.277374	109.729
716.293870	75.2262
716.310366	65.2338
716.326863	56.184
716.343360	52.2247
716.359857	51.8477
716.376354	55.6184
716.392851	61.6516
716.409349	51.6591
716.425846	42.2323
716.442344	41.8552
716.458842	33.371
716.475341	28.6576
716.491839	36.9532
716.508338	37.1418
716.524837	29.2232
716.541336	22.6244
716.557835	22.0588
716.574334	33.7481
716.590834	44.4947
716.607334	33.1825
716.623834	23.5671
716.640334	30.1659
716.656834	31.8627
716.673335	24.6983
716.689835	22.4359
716.706336	17.1569
716.722838	15.2715
716.739339	24.6983
716.755840	32.994
716.772342	27.3379
716.788844	26.0181
716.805346	24.1327
716.821848	18.8537
716.838351	21.6817
716.854853	23.3786
716.871356	16.5913
716.887859	27.9035
716.904362	57.1267
716.920866	70.7014
716.937369	54.2986
716.953873	25.4525
716.970377	12.8205
716.986881	18.4766
717.003386	28.6576
717.019890	34.6908
717.036395	39.4042
717.052900	52.0362
717.069405	68.0618
717.085910	84.8416
717.102416	104.261
717.118922	128.394
717.135427	190.988
717.151934	266.403
717.168440	301.471
717.184946	339.555
717.201453	348.039
717.217960	245.852
717.234467	133.296
717.250974	94.8341
717.267481	77.6772
717.283989	51.8477
717.300497	46.003
717.317005	62.4057
717.333513	66.1765
717.350021	61.6516
717.366530	50.905
717.383038	34.3137
717.399547	37.3303
717.416056	47.5113
717.432566	47.3228
717.449075	32.4284
717.465585	16.2142
717.482095	29.6003
717.498605	42.9864
717.515115	32.0513
717.531625	22.0588
717.548136	34.3137
717.564647	45.0603
717.581158	31.6742
717.597669	21.3047
717.614181	28.8462
717.630692	24.6983
717.647204	17.5339
717.663716	31.8627
717.680228	44.1176
717.696740	35.822
717.713253	26.0181
717.729766	26.7722
717.746278	41.1011
717.762792	47.8884
717.779305	37.3303
717.795818	45.0603
717.812332	53.1674
717.828846	42.6094
717.845360	32.6169
717.861874	31.1086
717.878389	33.9367
717.894903	30.9201
717.911418	28.2805
717.927933	24.8869
717.944448	24.8869
717.960964	33.371
717.977479	33.7481
717.993995	27.3379
718.010511	33.5596
718.027027	44.8718
718.043543	66.7421
718.060060	89.5551
718.076576	105.015
718.093093	133.484
718.109610	164.781
718.126128	180.43
718.142645	189.857
718.159163	229.261
718.175681	371.041
718.192199	601.998
718.208717	660.068
718.225235	473.039
718.241754	265.837
718.258273	167.798
718.274792	132.353
718.291311	102.941
718.307830	83.1448
718.324350	74.095
718.340870	61.6516
718.357390	50.905
718.373910	61.086
718.390430	56.184
718.406950	40.9125
718.423471	37.1418
718.439992	44.8718
718.456513	60.5204
718.473034	57.8808
718.489556	32.8054
718.506077	13.5747
718.522599	13.9517
718.539121	19.9849
718.555644	23.9442
718.572166	23.19
718.588689	28.8462
718.605211	40.9125
718.621734	35.0679
718.638257	19.7964
718.654781	13.9517
718.671304	15.2715
718.687828	12.2549
718.704352	6.03318
718.720876	10.9351
718.737400	23.9442
718.753925	29.7888
718.770450	27.7149
718.786974	32.2398
718.803500	35.2564
718.820025	27.5264
718.836550	21.4932
718.853076	24.8869
718.869602	28.092
718.886128	31.8627
718.902654	47.3228
718.919180	49.0196
718.935707	32.4284
718.952234	24.8869
718.968761	39.7813
718.985288	50.7164
719.001815	39.5928
719.018343	40.5354
719.034870	58.635
719.051398	78.8084
719.067926	95.9653
719.084455	98.0392
719.100983	92.3831
719.117512	115.573
719.134041	171.569
719.150570	237.557
719.167099	291.855
719.183628	363.499
719.200158	410.445
719.216688	368.024
719.233218	271.87
719.249748	167.609
719.266278	99.359
719.282809	83.7104
719.299340	82.2021
719.315871	81.0709
719.332402	76.7345
719.348933	55.9955
719.365465	39.9698
719.381996	35.2564
719.398528	46.5686
719.415060	66.1765
719.431593	68.816
719.448125	49.9623
719.464658	31.1086
719.481191	19.7964
719.497724	17.911
719.514257	22.2474
719.530790	25.8296
719.547324	24.5098
719.563858	29.2232
719.580392	31.1086
719.596926	18.4766
719.613460	6.78733
719.629995	16.4027
719.646530	40.724
719.663065	51.0935
719.679600	30.9201
719.696135	15.8371
719.712671	21.1161
719.729206	24.3213
719.745742	16.5913
719.762278	8.86124
719.778815	5.27903
719.795351	8.29563
719.811888	29.7888
719.828425	46.5686
719.844962	31.8627
719.861499	12.632
719.878036	8.86124
719.894574	13.7632
719.911112	17.1569
719.927650	15.2715
719.944188	20.362
719.960726	30.7315
719.977265	23.7557
719.993803	26.9608
720.010342	57.1267
720.026882	68.816
720.043421	47.1342
720.059960	32.2398
720.076500	54.2986
720.093040	71.8326
720.109580	70.7014
720.126120	101.056
720.142661	203.054
720.159201	317.685
720.175742	379.525
720.192283	367.081
720.208824	302.225
720.225366	247.738
720.241907	202.489
720.258449	144.796
720.274991	90.4977
720.291533	74.2836
720.308076	78.0543
720.324618	68.2504
720.341161	56.3726
720.357704	61.086
720.374247	61.463
720.390790	43.552
720.407334	24.5098
720.423877	20.1735
720.440421	25.641
720.456965	31.4857
720.473510	20.7391
720.490054	13.3861
720.506599	24.5098
720.523144	39.0271
720.539689	37.5189
720.556234	22.6244
720.572779	15.2715
720.589325	19.2308
720.605870	23.3786
720.622416	16.9683
720.638963	14.3288
720.655509	13.3861
720.672055	9.61539
720.688602	15.083
720.705149	30.543
720.721696	36.7647
720.738243	23.7557
720.754791	14.5173
720.771339	14.8944
720.787887	14.7059
720.804435	8.29563
720.820983	9.80392
720.837531	21.4932
720.854080	31.2971
720.870629	33.9367
720.887178	26.9608
720.903727	18.0995
720.920276	14.7059
720.936826	9.61539
720.953376	15.6486
720.969926	36.9532
720.986476	42.7979
721.003026	28.8462
721.019577	31.8627
721.036127	55.8069
721.052678	77.8658
721.069229	92.3831
721.085780	104.638
721.102332	102.564
721.118884	113.876
721.135435	188.725
721.151988	254.336
721.168540	266.026
721.185092	273.567
721.201645	285.068
721.218198	252.64
721.234751	192.308
721.251304	148.944
721.267857	108.409
721.284411	75.4148
721.300964	63.3484
721.317518	62.2172
721.334073	55.6184
721.350627	48.2655
721.367181	35.822
721.383736	26.0181
721.400291	16.9683
721.416846	11.8778
721.433401	18.2881
721.449957	26.5837
721.466512	37.3303
721.483068	47.5113
721.499624	42.0437
721.516180	23.19
721.532737	21.4932
721.549293	39.7813
721.565850	41.6667
721.582407	32.8054
721.598964	22.813
721.615522	12.2549
721.632079	7.91855
721.648637	10.7466
721.665195	10.3695
721.681753	6.97587
721.698311	4.33635
721.714870	7.1644
721.731429	11.3122
721.747988	14.1403
721.764547	17.911
721.781106	14.8944
721.797665	11.8778
721.814225	24.5098
721.830785	38.4615
721.847345	35.0679
721.863905	35.4449
721.880465	35.0679
721.897026	19.9849
721.913587	19.4193
721.930148	30.9201
721.946709	25.641
721.963270	12.632
721.979832	9.80392
721.996394	14.7059
722.012955	27.1493
722.029518	35.4449
722.046080	27.9035
722.062642	28.2805
722.079205	44.6833
722.095768	69.7587
722.112331	98.7934
722.128894	114.065
722.145458	128.959
722.162021	170.626
722.178585	225.867
722.195149	243.401
722.211713	209.276
722.228278	154.412
722.244842	111.614
722.261407	102.941
722.277972	112.934
722.294537	95.7768
722.311102	55.0528
722.327668	34.8793
722.344234	40.9125
722.360800	41.4781
722.377366	33.371
722.393932	23.9442
722.410498	27.9035
722.427065	55.8069
722.443632	68.6274
722.460199	49.5852
722.476766	42.0437
722.493334	38.0845
722.509901	34.3137
722.526469	26.7722
722.543037	14.1403
722.559605	16.7798
722.576174	28.2805
722.592742	37.5189
722.609311	38.8386
722.625880	27.1493
722.642449	15.46
722.659018	11.8778
722.675588	11.5008
722.692158	17.5339
722.708728	27.5264
722.725298	20.9276
722.741868	18.0995
722.758438	29.4118
722.775009	29.7888
722.791580	22.813
722.808151	24.5098
722.824722	23.3786
722.841294	24.1327
722.857865	26.7722
722.874437	19.7964
722.891009	13.3861
722.907581	15.8371
722.924154	21.1161
722.940726	28.2805
722.957299	35.822
722.973872	33.9367
722.990445	29.4118
723.007018	24.5098
723.023592	33.7481
723.040165	51.8477
723.056739	64.6682
723.073313	96.3424
723.089888	156.109
723.106462	180.807
723.123037	175.905
723.139612	227.564
723.156187	319.005
723.172762	323.906
723.189337	258.484
723.205913	239.065
723.222489	224.925
723.239065	162.33
723.255641	97.8507
723.272217	70.7014
723.288794	77.1116
723.305370	81.448
723.321947	72.2097
723.338525	54.4872
723.355102	36.7647
723.371679	39.2157
723.388257	57.5038
723.404835	66.365
723.421413	60.5204
723.437991	51.6591
723.454570	42.9864
723.471148	34.5023
723.487727	26.3952
723.504306	21.1161
723.520885	20.7391
723.537465	24.5098
723.554044	27.5264
723.570624	25.641
723.587204	27.9035
723.603784	29.2232
723.620365	23.7557
723.636945	28.4691
723.653526	39.9698
723.670107	30.9201
723.686688	15.083
723.703269	16.2142
723.719851	40.1584
723.736432	47.8884
723.753014	31.4857
723.769596	17.911
723.786179	17.911
723.802761	22.0588
723.819344	18.6652
723.835926	15.2715
723.852509	16.9683
723.869093	25.4525
723.885676	37.7074
723.902260	43.9291
723.918843	50.7164
723.935427	50.7164
723.952011	46.3801
723.968596	42.6094
723.985180	34.6908
724.001765	35.2564
724.018350	46.1916
724.034935	59.0121
724.051520	81.448
724.068106	112.745
724.084691	132.353
724.101277	130.468
724.117863	155.354
724.134450	256.033
724.151036	388.575
724.167623	579.374
724.184209	845.588
724.200796	897.624
724.217384	627.64
724.233971	343.514
724.250559	222.474
724.267146	185.143
724.283734	171.003
724.300322	151.772
724.316911	132.73
724.333499	107.466
724.350088	94.8341
724.366677	96.7195
724.383266	81.2594
724.399855	53.1674
724.416445	39.5928
724.433034	44.3062
724.449624	54.8643
724.466214	41.4781
724.482804	30.543
724.499395	42.9864
724.515985	51.8477
724.532576	40.9125
724.549167	35.822
724.565758	47.3228
724.582350	52.7903
724.598941	43.9291
724.615533	37.7074
724.632125	47.5113
724.648717	43.3635
724.665309	30.543
724.681902	26.9608
724.698495	22.6244
724.715088	18.8537
724.731681	16.9683
724.748274	13.1976
724.764867	14.3288
724.781461	27.1493
724.798055	40.9125
724.814649	30.7315
724.831243	18.4766
724.847837	16.2142
724.864432	21.8703
724.881027	29.9774
724.897622	23.3786
724.914217	9.99246
724.930812	15.6486
724.947408	32.6169
724.964004	39.0271
724.980600	48.0769
724.997196	63.914
725.013792	63.7255
725.030388	60.3318
725.046985	71.267
725.063582	70.5128
725.080179	60.5204
725.096776	81.0709
725.113374	119.532
725.129971	162.896
725.146569	228.884
725.163167	382.541
725.179765	608.597
725.196364	672.134
725.212962	490.762
725.229561	280.166
725.246160	172.7
725.262759	142.722
725.279359	132.73
725.295958	103.695
725.312558	92.006
725.329158	103.884
725.345758	81.6365
725.362358	45.4374
725.378959	32.4284
725.395559	36.0106
725.412160	34.5023
725.428761	28.6576
725.445363	28.6576
725.461964	32.0513
725.478566	32.6169
725.495167	25.4525
725.511769	17.911
725.528372	12.0664
725.544974	11.5008
725.561577	15.46
725.578179	26.9608
725.594782	32.4284
725.611385	31.1086
725.627989	33.5596
725.644592	26.0181
725.661196	15.083
725.677800	22.4359
725.694404	35.822
725.711008	37.1418
725.727613	31.1086
725.744217	28.092
725.760822	31.8627
725.777427	26.9608
725.794033	18.0995
725.810638	10.5581
725.827244	15.6486
725.843849	29.4118
725.860455	39.7813
725.877062	37.5189
725.893668	27.3379
725.910275	17.7225
725.926881	14.8944
725.943488	24.6983
725.960095	35.4449
725.976703	42.0437
725.993310	43.7406
726.009918	52.2247
726.026526	69.5701
726.043134	85.7843
726.059742	84.4646
726.076351	79.5626
726.092959	78.4314
726.109568	78.997
726.126177	117.647
726.142786	203.054
726.159396	328.054
726.176005	453.054
726.192615	500.943
726.209225	436.652
726.225835	294.683
726.242446	170.249
726.259056	119.532
726.275667	100.679
726.292278	84.4646
726.308889	72.9638
726.325500	64.4796
726.342112	64.1026
726.358724	67.8733
726.375336	67.3077
726.391948	48.0769
726.408560	28.6576
726.425172	31.4857
726.441785	45.6259
726.458398	59.3891
726.475011	49.2081
726.491624	34.5023
726.508237	33.1825
726.524851	34.3137
726.541465	50.1508
726.558079	65.6109
726.574693	47.5113
726.591307	29.7888
726.607922	40.724
726.624537	45.6259
726.641151	34.8793
726.657767	23.7557
726.674382	15.46
726.690997	12.4434
726.707613	18.4766
726.724229	22.4359
726.740845	18.2881
726.757461	17.7225
726.774078	31.4857
726.790694	36.5762
726.807311	27.5264
726.823928	22.6244
726.840545	29.6003
726.857163	34.3137
726.873780	33.1825
726.890398	29.9774
726.907016	19.2308
726.923634	15.2715
726.940253	19.2308
726.956871	16.2142
726.973490	16.5913
726.990109	24.1327
727.006728	22.6244
727.023347	36.7647
727.039967	75.6033
727.056586	94.8341
727.073206	96.5309
727.089826	95.5882
727.106446	100.302
727.123067	142.722
727.139688	227.941
727.156308	314.857
727.172929	385.181
727.189551	445.136
727.206172	409.691
727.222793	279.223
727.239415	176.659
727.256037	121.229
727.272659	84.6531
727.289282	65.4223
727.305904	65.9879
727.322527	73.3409
727.339150	65.4223
727.355773	59.3891
727.372396	62.5943
727.389020	58.0694
727.405643	61.6516
727.422267	65.2338
727.438891	50.5279
727.455515	36.0106
727.472140	39.5928
727.488764	44.1176
727.505389	35.2564
727.522014	31.1086
727.538639	23.0015
727.555265	21.8703
727.571890	22.6244
727.588516	13.3861
727.605142	12.2549
727.621768	18.2881
727.638395	23.0015
727.655021	25.264
727.671648	38.0845
727.688275	49.0196
727.704902	43.175
727.721529	31.4857
727.738156	29.0347
727.754784	29.9774
727.771412	23.5671
727.788040	16.5913
727.804668	15.46
727.821297	15.083
727.837925	22.0588
727.854554	39.0271
727.871183	47.1342
727.887812	29.6003
727.904441	13.9517
727.921071	24.3213
727.937701	34.5023
727.954331	28.4691
727.970961	29.2232
727.987591	33.7481
728.004222	25.264
728.020852	25.4525
728.037483	50.905
728.054114	88.9894
728.070746	107.466
728.087377	99.5475
728.104009	93.5143
728.120640	144.042
728.137272	272.059
728.153905	406.674
728.170537	452.866
728.187170	440.045
728.203802	405.92
728.220435	302.979
728.237069	178.922
728.253702	119.91
728.270336	110.483
728.286969	111.991
728.303603	110.106
728.320237	89.7436
728.336872	62.5943
728.353506	67.3077
728.370141	67.4962
728.386776	52.0362
728.403411	47.3228
728.420046	54.6757
728.436681	53.9216
728.453317	49.2081
728.469953	49.7738
728.486589	57.3152
728.503225	56.9382
728.519861	44.8718
728.536498	41.4781
728.553135	48.8311
728.569772	47.3228
728.586409	27.9035
728.603046	15.083
728.619684	17.1569
728.636321	28.6576
728.652959	39.2157
728.669597	36.3876
728.686236	20.362
728.702874	12.8205
728.719513	14.8944
728.736152	18.4766
728.752791	12.8205
728.769430	9.61539
728.786069	16.7798
728.802709	22.4359
728.819349	26.7722
728.835989	32.6169
728.852629	30.3545
728.869269	18.0995
728.885910	22.2474
728.902551	37.3303
728.919192	36.7647
728.935833	38.6501
728.952474	39.2157
728.969116	32.8054
728.985757	23.19
729.002399	15.2715
729.019041	22.4359
729.035684	30.9201
729.052326	47.5113
729.068969	89.178
729.085612	110.671
729.102255	102.753
729.118898	123.492
729.135541	200.226
729.152185	314.291
729.168829	368.024
729.185473	360.483
729.202117	371.606
729.218761	319.759
729.235406	185.897
729.252051	101.433
729.268696	97.2851
729.285341	93.3258
729.301986	83.7104
729.318632	85.0302
729.335277	83.8989
729.351923	79.5626
729.368569	71.0784
729.385215	44.4947
729.401862	30.9201
729.418509	46.9457
729.435155	55.9955
729.451802	41.4781
729.468450	25.264
729.485097	31.6742
729.501745	45.2489
729.518392	38.273
729.535040	28.092
729.551689	34.6908
729.568337	40.9125
729.584986	28.6576
729.601634	17.3454
729.618283	28.092
729.634932	31.6742
729.651582	28.8462
729.668231	33.371
729.684881	29.4118
729.701531	20.9276
729.718181	33.1825
729.734831	47.8884
729.751481	44.8718
729.768132	29.6003
729.784783	16.5913
729.801434	11.6893
729.818085	11.8778
729.834737	23.3786
729.851388	42.0437
729.868040	36.9532
729.884692	21.3047
729.901344	18.6652
729.917996	33.371
729.934649	43.9291
729.951302	35.4449
729.967955	24.3213
729.984608	24.8869
730.001261	37.5189
730.017914	44.6833
730.034568	44.1176
730.051222	40.724
730.067876	52.4133
730.084530	97.2851
730.101185	155.166
730.117839	206.637
730.134494	311.652
730.151149	580.128
730.167804	910.445
730.184460	983.409
730.201115	780.543
730.217771	545.249
730.234427	355.392
730.251083	221.154
730.267740	169.306
730.284396	141.591
730.301053	114.253
730.317710	97.6621
730.334367	90.8748
730.351024	73.5294
730.367682	56.184
730.384339	46.5686
730.400997	36.9532
730.417655	35.822
730.434313	43.552
730.450972	48.0769
730.467630	40.9125
730.484289	35.4449
730.500948	25.4525
730.517607	20.7391
730.534267	29.9774
730.550926	33.9367
730.567586	23.19
730.584246	29.0347
730.600906	44.6833
730.617567	39.5928
730.634227	29.2232
730.650888	29.2232
730.667549	36.5762
730.684210	36.7647
730.700871	22.6244
730.717533	20.7391
730.734194	36.1991
730.750856	50.5279
730.767518	51.6591
730.784180	32.4284
730.800843	15.2715
730.817505	18.8537
730.834168	23.7557
730.850831	18.0995
730.867494	14.5173
730.884158	14.7059
730.900821	22.4359
730.917485	32.6169
730.934149	32.2398
730.950813	27.1493
730.967477	24.1327
730.984142	24.1327
731.000807	26.5837
731.017471	31.6742
731.034137	40.1584
731.050802	53.9216
731.067467	65.4223
731.084133	76.3575
731.100799	111.991
731.117465	173.643
731.134131	254.713
731.150797	346.719
731.167464	439.48
731.184131	500.943
731.200798	471.531
731.217465	362.745
731.234132	247.36
731.250800	163.462
731.267468	110.483
731.284135	82.0136
731.300804	64.6682
731.317472	57.5038
731.334140	93.8914
731.350809	119.344
731.367478	87.6697
731.384147	43.552
731.400816	24.1327
731.417486	21.3047
731.434155	32.0513
731.450825	49.9623
731.467495	50.3394
731.484165	37.3303
731.500836	25.641
731.517506	32.0513
731.534177	54.4872
731.550848	58.4465
731.567519	47.1342
731.584191	38.0845
731.600862	39.9698
731.617534	36.7647
731.634206	28.092
731.650878	30.1659
731.667550	29.9774
731.684223	20.7391
731.700895	18.2881
731.717568	18.0995
731.734241	15.46
731.750915	19.0422
731.767588	32.994
731.784262	40.3469
731.800935	35.0679
731.817609	35.0679
731.834284	33.371
731.850958	22.4359
731.867633	13.0091
731.884307	13.0091
731.900982	17.3454
731.917657	17.3454
731.934333	19.4193
731.951008	21.3047
731.967684	24.5098
731.984360	32.2398
732.001036	40.5354
732.017712	33.7481
732.034389	23.3786
732.051065	36.9532
732.067742	74.2836
732.084419	98.7934
732.101097	116.893
732.117774	181.75
732.134452	301.282
732.151129	490.573
732.167807	719.834
732.184486	837.858
732.201164	727.564
732.217843	474.359
732.234521	292.609
732.251200	239.63
732.267879	201.546
732.284559	151.018
732.301238	105.581
732.317918	75.7919
732.334598	53.733
732.351278	49.3967
732.367958	43.9291
732.384639	27.5264
732.401319	26.7722
732.418000	42.6094
732.434681	54.8643
732.451362	53.733
732.468044	41.1011
732.484725	31.2971
732.501407	41.4781
732.518089	41.1011
732.534771	21.1161
732.551454	16.5913
732.568136	21.3047
732.584819	20.362
732.601502	27.7149
732.618185	32.2398
732.634868	32.994
732.651552	41.1011
732.668236	39.2157
732.684920	26.5837
732.701604	23.19
732.718288	17.911
732.734972	9.23831
732.751657	5.65611
732.768342	13.7632
732.785027	32.8054
732.801712	38.8386
732.818397	24.8869
732.835083	14.3288
732.851769	29.2232
732.868455	58.8235
732.885141	49.3967
[truncated: 184,002 more rows]
