# Supplementary material for: Microcystin-LR Detected in a Low Molecular Weight Fraction from a Crude Extract of Zoanthus sociatus
Source: Toxins (Basel). 2017 Mar 1;9(3):89. doi: 10.3390/toxins9030089 (PMC5371844; doi:10.3390/toxins9030089)
Supplement: Supplementary file 1 [file toxins-09-00089-s001.zip › toxins-159662 supplementary/Rawdataset S1/MS_Zs G50-III/MS_Zs G50-III.txt]

TITLE "<<b8>> TOF/TOF� Reflector Spec #1[BP = 877.0, 3940]"
TYPE MASSSPEC
699.938965	69.1176
699.955272	73.9216
699.971580	65.9804
699.987888	59.1176
700.004196	67.2549
700.020504	84.8039
700.036813	100.98
700.053122	95.1961
700.069430	87.549
700.085740	94.2157
700.102049	89.3137
700.118358	85.098
700.134668	81.6667
700.150978	75.8824
700.167288	69.0196
700.183598	65.9804
700.199908	78.0392
700.216219	95.098
700.232530	103.137
700.248841	103.039
700.265152	107.549
700.281463	94.4118
700.297775	77.7451
700.314087	72.2549
700.330398	78.0392
700.346711	83.6274
700.363023	88.9216
700.379335	89.3137
700.395648	83.5294
700.411961	71.9608
700.428274	67.549
700.444587	76.8627
700.460901	72.8431
700.477214	62.3529
700.493528	59.8039
700.509842	52.9412
700.526156	50.5882
700.542471	55.3922
700.558785	55.3922
700.575100	48.5294
700.591415	46.9608
700.607730	47.6471
700.624046	57.1569
700.640361	54.6078
700.656677	50.8824
700.672993	49.1176
700.689309	54.7059
700.705625	57.8431
700.721942	61.4706
700.738258	62.451
700.754575	59.6078
700.770892	62.7451
700.787210	66.0784
700.803527	67.7451
700.819845	60.6863
700.836162	51.3726
700.852480	50.4902
700.868799	59.5098
700.885117	80
700.901436	78.4314
700.917754	67.9412
700.934073	69.7059
700.950392	79.6078
700.966712	75.8824
700.983031	67.451
700.999351	61.7647
701.015671	72.1569
701.031991	92.451
701.048311	95.4902
701.064632	80.6863
701.080952	81.1765
701.097273	88.1373
701.113594	79.0196
701.129916	69.4118
701.146237	73.3333
701.162559	82.3529
701.178880	78.8235
701.195202	83.0392
701.211525	87.2549
701.227847	73.4314
701.244170	58.8235
701.260492	57.549
701.276815	61.7647
701.293138	70.3922
701.309462	78.9216
701.325785	82.1569
701.342109	74.4118
701.358433	61.8627
701.374757	60.8824
701.391081	66.5686
701.407406	60.1961
701.423730	57.8431
701.440055	57.1569
701.456380	63.6275
701.472705	69.0196
701.489031	66.6667
701.505356	58.6274
701.521682	55.7843
701.538008	58.3333
701.554334	57.451
701.570661	51.6667
701.586987	48.2353
701.603314	53.1373
701.619641	55.3922
701.635968	53.9216
701.652295	58.9216
701.668623	61.7647
701.684951	62.1569
701.701279	66.5686
701.717607	60.098
701.733935	57.7451
701.750263	61.4706
701.766592	61.6667
701.782921	60.2941
701.799250	57.549
701.815579	51.9608
701.831908	53.5294
701.848238	55.098
701.864568	64.2157
701.880898	69.4118
701.897228	65.8824
701.913558	74.0196
701.929889	95.6863
701.946220	100.196
701.962551	90.8824
701.978882	82.2549
701.995213	87.3529
702.011544	83.1373
702.027876	70
702.044208	70.7843
702.060540	73.7255
702.076872	72.2549
702.093205	79.7059
702.109537	89.2157
702.125870	91.2745
702.142203	82.9412
702.158536	74.2157
702.174870	78.0392
702.191203	97.7451
702.207537	114.02
702.223871	112.059
702.240205	91.8627
702.256540	68.8235
702.272874	61.0784
702.289209	69.4118
702.305544	80.7843
702.321879	82.7451
702.338214	75.3922
702.354550	69.8039
702.370885	60.7843
702.387221	62.2549
702.403557	65.1961
702.419894	59.902
702.436230	52.7451
702.452567	62.1569
702.468903	75.9804
702.485240	77.2549
702.501578	63.2353
702.517915	48.3333
702.534253	44.0196
702.550590	46.5686
702.566928	57.2549
702.583266	63.5294
702.599605	56.6667
702.615943	50.1961
702.632282	54.8039
702.648621	63.3333
702.664960	72.9412
702.681299	75.6863
702.697639	65.4902
702.713978	60.5882
702.730318	57.8431
702.746658	63.6274
702.762999	67.9412
702.779339	63.4314
702.795680	63.6275
702.812020	66.6667
702.828361	61.2745
702.844703	57.0588
702.861044	61.3726
702.877386	61.5686
702.893727	64.8039
702.910069	77.7451
702.926411	85.2941
702.942754	92.3529
702.959096	99.3137
702.975439	90.2941
702.991782	77.0588
703.008125	65
703.024468	69.8039
703.040812	88.2353
703.057155	94.7059
703.073499	90.1961
703.089843	85.6863
703.106187	82.2549
703.122532	87.451
703.138876	103.824
703.155221	114.608
703.171566	108.529
703.187911	91.5686
703.204257	74.3137
703.220602	62.1569
703.236948	78.4314
703.253294	99.5098
703.269640	98.2353
703.285986	81.3726
703.302333	72.451
703.318680	75.4902
703.335027	93.3333
703.351374	106.078
703.367721	95.7843
703.384068	77.2549
703.400416	77.3529
703.416764	77.9412
703.433112	71.7647
703.449460	55.9804
703.465808	52.6471
703.482157	55.1961
703.498506	58.3333
703.514855	58.5294
703.531204	62.8431
703.547553	71.9608
703.563903	69.4118
703.580253	66.5686
703.596602	70.3922
703.612953	71.9608
703.629303	65.6863
703.645653	57.6471
703.662004	70.3922
703.678355	92.451
703.694706	103.824
703.711057	104.314
703.727409	102.745
703.743760	95.9804
703.760112	97.8431
703.776464	91.1765
703.792816	80.5882
703.809169	81.1765
703.825521	84.0196
703.841874	84.902
703.858227	104.51
703.874580	172.451
703.890934	362.157
703.907287	698.137
703.923641	1003.04
703.939995	1019.02
703.956349	763.922
703.972703	496.765
703.989058	352.647
704.005412	285.392
704.021767	258.333
704.038122	220.686
704.054477	175.588
704.070833	158.333
704.087189	183.627
704.103544	198.039
704.119900	175.098
704.136257	139.314
704.152613	114.51
704.168970	112.255
704.185326	115.588
704.201683	105.784
704.218040	106.078
704.234398	108.431
704.250755	99.0196
704.267113	84.1176
704.283471	93.3333
704.299829	103.431
704.316187	108.333
704.332546	112.549
704.348904	100.686
704.365263	80.7843
704.381622	73.2353
704.397981	70.098
704.414341	64.8039
704.430701	59.902
704.447060	65.3922
704.463420	57.6471
704.479780	61.3726
704.496141	81.0784
704.512501	86.8627
704.528862	80.4902
704.545223	81.5686
704.561584	81.2745
704.577946	82.3529
704.594307	80
704.610669	76.1765
704.627031	68.5294
704.643393	58.2353
704.659755	62.2549
704.676118	74.902
704.692480	81.5686
704.708843	83.0392
704.725206	87.8431
704.741569	93.6274
704.757933	89.2157
704.774296	83.0392
704.790660	81.0784
704.807024	82.2549
704.823388	80.7843
704.839753	89.3137
704.856117	93.4314
704.872482	111.863
704.888847	147.549
704.905212	242.353
704.921577	358.529
704.937943	383.235
704.954308	317.353
704.970674	245.196
704.987040	179.412
705.003407	138.627
705.019773	129.608
705.036140	131.667
705.052507	119.412
705.068874	112.353
705.085241	106.078
705.101608	112.745
705.117976	113.137
705.134344	106.471
705.150712	90.098
705.167080	77.8431
705.183448	74.7059
705.199817	83.8235
705.216185	88.2353
705.232554	82.6471
705.248923	78.9216
705.265293	94.7059
705.281662	111.176
705.298032	101.373
705.314402	85.4902
705.330772	83.2353
705.347142	83.7255
705.363512	78.9216
705.379883	68.9216
705.396254	61.2745
705.412625	62.7451
705.428996	88.9216
705.445368	107.549
705.461739	102.059
705.478111	93.2353
705.494483	81.6667
705.510855	69.5098
705.527227	64.0196
705.543600	66.1765
705.559973	69.1176
705.576346	77.2549
705.592719	77.8431
705.609092	71.9608
705.625465	68.6274
705.641839	57.1569
705.658213	52.7451
705.674587	50.8824
705.690961	56.0784
705.707336	62.451
705.723710	65.1961
705.740085	73.8235
705.756460	74.8039
705.772835	59.2157
705.789211	45.098
705.805586	44.2157
705.821962	58.0392
705.838338	81.5686
705.854714	105.392
705.871090	120.882
705.887467	145.392
705.903844	220.588
705.920221	328.922
705.936598	366.961
705.952975	309.118
705.969352	214.902
705.985730	162.157
706.002108	137.255
706.018486	131.667
706.034864	121.765
706.051243	116.275
706.067621	116.863
706.084000	107.353
706.100379	103.235
706.116758	113.431
706.133138	123.431
706.149517	115.784
706.165897	112.843
706.182277	114.314
706.198657	103.235
706.215037	89.902
706.231418	73.3333
706.247798	67.3529
706.264179	86.6667
706.280560	113.824
706.296942	108.627
706.313323	90.2941
706.329705	81.6667
706.346087	79.902
706.362469	70.9804
706.378851	70.2941
706.395233	68.5294
706.411616	60.3922
706.427999	57.9412
706.444382	67.9412
706.460765	71.9608
706.477148	66.8627
706.493532	64.0196
706.509916	68.7255
706.526299	76.4706
706.542684	72.549
706.559068	63.2353
706.575452	66.2745
706.591837	73.7255
706.608222	74.3137
706.624607	68.7255
706.640992	60.5882
706.657378	57.7451
706.673763	64.4118
706.690149	65.9804
706.706535	71.7647
706.722921	72.1569
706.739308	67.3529
706.755694	67.8431
706.772081	67.7451
706.788468	65.5882
706.804855	60.8824
706.821243	49.8039
706.837630	55.7843
706.854018	60.9804
706.870406	64.5098
706.886794	74.8039
706.903182	117.647
706.919571	156.078
706.935960	152.843
706.952348	131.078
706.968737	121.471
706.985127	123.431
707.001516	118.529
707.017906	121.373
707.034296	118.824
707.050686	98.3333
707.067076	87.6471
707.083466	85.3922
707.099857	86.9608
707.116248	90.4902
707.132638	97.3529
707.149030	81.6667
707.165421	73.6275
707.181813	78.6274
707.198204	85.5882
707.214596	89.8039
707.230988	95.8824
707.247381	84.5098
707.263773	73.8235
707.280166	79.1176
707.296559	88.4314
707.312952	76.8627
707.329345	59.8039
707.345738	76.1765
707.362132	98.4314
707.378526	91.3726
707.394920	81.2745
707.411314	84.1177
707.427708	84.6078
707.444103	72.549
707.460498	66.5686
707.476893	62.3529
707.493288	59.3137
707.509683	66.9608
707.526079	73.4314
707.542474	71.4706
707.558870	67.3529
707.575266	63.7255
707.591663	58.2353
707.608059	54.8039
707.624456	51.7647
707.640852	48.0392
707.657250	46.1765
707.673647	49.0196
707.690044	61.0784
707.706442	72.549
707.722840	70
707.739238	64.4118
707.755636	68.7255
707.772034	71.6667
707.788433	75.5882
707.804831	76.6667
707.821230	75.3922
707.837630	73.8235
707.854029	78.3333
707.870428	96.1765
707.886828	134.412
707.903228	222.941
707.919628	417.255
707.936028	650.686
707.952429	706.961
707.968829	538.137
707.985230	343.333
708.001631	252.451
708.018032	227.941
708.034434	197.157
708.050835	154.51
708.067237	133.235
708.083639	144.51
708.100041	162.157
708.116444	162.059
708.132846	132.157
708.149249	110.588
708.165652	106.961
708.182055	108.922
708.198458	99.4118
708.214862	102.059
708.231266	111.667
708.247670	93.7255
708.264074	72.451
708.280478	78.4314
708.296882	84.0196
708.313287	83.6274
708.329692	86.5686
708.346097	93.2353
708.362502	87.549
708.378907	78.1373
708.395313	68.6274
708.411719	66.1765
708.428125	64.8039
708.444531	65.1961
708.460937	74.3137
708.477344	72.6471
708.493750	62.9412
708.510157	58.4314
708.526565	58.5294
708.542972	60.8824
708.559379	50.4902
708.575787	44.0196
708.592195	50.098
708.608603	57.8431
708.625011	54.6078
708.641420	41.1765
708.657828	35.9804
708.674237	40.6863
708.690646	45.4902
708.707055	57.6471
708.723465	67.9412
708.739874	61.3726
708.756284	45.4902
708.772694	40.6863
708.789104	46.6667
708.805514	55.2941
708.821925	61.4706
708.838336	68.3333
708.854747	67.549
708.871158	64.0196
708.887569	77.1569
708.903980	112.941
708.920392	187.353
708.936804	289.706
708.953216	315.098
708.969628	245.882
708.986041	188.137
709.002453	167.157
709.018866	136.078
709.035279	125
709.051692	120.098
709.068106	105.882
709.084519	106.275
709.100933	110.49
709.117347	98.7255
709.133761	87.8431
709.150175	89.6078
709.166590	89.4118
709.183005	85.1961
709.199420	84.0196
709.215835	78.9216
709.232250	75.2941
709.248665	73.3333
709.265081	82.9412
709.281497	78.5294
709.297913	60.8824
709.314329	52.0588
709.330746	67.0588
709.347162	83.8235
709.363579	82.1569
709.379996	69.4118
709.396413	60.7843
709.412831	62.7451
709.429248	68.6275
709.445666	65
709.462084	66.8627
709.478502	70.7843
709.494920	65.8824
709.511339	66.9608
709.527757	66.7647
709.544176	61.5686
709.560595	66.2745
709.577015	66.5686
709.593434	56.8627
709.609854	52.451
709.626274	60.4902
709.642694	66.4706
709.659114	80.8824
709.675534	83.1373
709.691955	83.0392
709.708376	76.0784
709.724797	70.3922
709.741218	63.6274
709.757639	67.1569
709.774061	66.7647
709.790482	61.2745
709.806904	64.902
709.823327	72.6471
709.839749	77.0588
709.856171	74.1176
709.872594	68.8235
709.889017	98.0392
709.905440	187.843
709.921863	325.882
709.938287	420.294
709.954710	413.137
709.971134	335.882
709.987558	268.824
710.003982	213.137
710.020407	162.255
710.036831	132.843
710.053256	131.667
710.069681	126.569
710.086106	131.078
710.102532	139.412
710.118957	132.451
710.135383	115.49
710.151809	107.157
710.168235	92.3529
710.184661	89.8039
710.201088	89.4118
710.217514	88.5294
710.233941	81.3726
710.250368	81.5686
710.266796	82.3529
710.283223	77.9412
710.299651	79.4118
710.316078	75.098
710.332506	70.6863
710.348935	74.8039
710.365363	76.3726
710.381792	75.5882
710.398220	69.4118
710.414649	62.451
710.431078	54.0196
710.447508	60
710.463937	68.6275
710.480367	69.8039
710.496797	59.4118
710.513227	57.8431
710.529657	61.7647
710.546088	55.098
710.562518	55.6863
710.578949	57.0588
710.595380	61.6667
710.611812	73.1373
710.628243	78.1373
710.644675	74.8039
710.661106	85.6863
710.677538	83.5294
710.693971	68.0392
710.710403	55.5882
710.726836	53.0392
710.743268	63.1373
710.759701	81.4706
710.776134	82.549
710.792568	72.0588
710.809001	70.3922
710.825435	77.7451
710.841869	81.5686
710.858303	78.4314
710.874737	73.3333
710.891172	73.0392
710.907606	96.0784
710.924041	157.353
710.940476	227.353
710.956911	240.294
710.973347	193.235
710.989783	157.941
711.006218	142.059
711.022654	119.314
711.039090	106.667
711.055527	109.51
711.071963	119.412
711.088400	117.451
711.104837	112.745
711.121274	118.431
711.137712	124.902
711.154149	132.941
711.170587	126.863
711.187025	98.6275
711.203463	81.7647
711.219901	86.2745
711.236339	88.7255
711.252778	90.7843
711.269217	90.8824
711.285656	99.8039
711.302095	115.098
711.318535	102.549
711.334974	93.9216
711.351414	86.2745
711.367854	88.0392
711.384294	88.5294
711.400734	78.8235
711.417175	61.7647
711.433616	62.549
711.450057	63.5294
711.466498	66.7647
711.482939	62.9412
711.499381	71.6667
711.515822	87.3529
711.532264	86.1765
711.548706	69.4118
711.565148	66.4706
711.581591	65.2941
711.598034	64.3137
711.614476	62.6471
711.630919	63.4314
711.647363	62.9412
711.663806	60.098
711.680250	53.9216
711.696693	59.1176
711.713137	64.902
711.729581	72.0588
711.746026	73.5294
711.762470	62.8431
711.778915	56.6667
711.795360	52.2549
711.811805	58.8235
711.828250	69.0196
711.844696	73.9216
711.861142	86.6667
711.877587	93.6275
711.894033	97.2549
711.910480	118.333
711.926926	173.824
711.943373	221.275
711.959820	216.863
711.976267	155.882
711.992714	116.667
712.009161	114.51
712.025609	118.333
712.042057	108.039
712.058504	97.3529
712.074953	84.8039
712.091401	90.6863
712.107849	93.6275
712.124298	103.235
712.140747	112.157
712.157196	98.7255
712.173646	85.4902
712.190095	87.2549
712.206545	87.1569
712.222994	96.4706
712.239445	106.373
712.255895	98.9216
712.272345	89.3137
712.288796	85.7843
712.305247	80.9804
712.321698	71.6667
712.338149	64.1176
712.354600	62.2549
712.371052	68.4314
712.387504	67.9412
712.403955	58.2353
712.420408	57.8431
712.436860	58.0392
712.453312	66.7647
712.469765	73.5294
712.486218	58.5294
712.502671	47.8431
712.519124	48.3333
712.535578	48.6274
712.552032	54.3137
712.568485	57.7451
712.584939	50.8824
712.601394	47.0588
712.617848	48.0392
712.634303	49.8039
712.650757	49.8039
712.667212	55.6863
712.683668	66.0784
712.700123	73.2353
712.716579	69.6078
712.733034	72.8431
712.749490	74.902
712.765946	71.1765
712.782403	65.098
712.798859	67.6471
712.815316	77.2549
712.831773	66.3726
712.848230	50
712.864687	52.9412
712.881145	70.4902
712.897602	74.7059
712.914060	85.3922
712.930518	115.098
712.946976	134.608
712.963435	128.333
712.979893	127.451
712.996352	123.529
713.012811	127.647
713.029270	150.196
713.045730	161.275
713.062189	160.49
713.078649	175.686
713.095109	159.216
713.111569	134.314
713.128029	130.882
713.144490	132.647
713.160950	101.863
713.177411	79.902
713.193872	86.1765
713.210334	94.4118
713.226795	94.2157
713.243257	90.7843
713.259718	78.4314
713.276180	62.8431
713.292643	64.6078
713.309105	72.1569
713.325568	71.7647
713.342030	77.451
713.358493	72.451
713.374957	61.9608
713.391420	64.3137
713.407883	78.8235
713.424347	81.3726
713.440811	76.9608
713.457275	72.9412
713.473739	71.6667
713.490204	70.6863
713.506669	66.2745
713.523133	62.7451
713.539599	69.7059
713.556064	70
713.572529	59.4118
713.588995	60.9804
713.605461	75.098
713.621927	65.3922
713.638393	57.3529
713.654859	61.8627
713.671326	60.5882
713.687793	59.1176
713.704260	61.8627
713.720727	70.1961
713.737194	67.9412
713.753662	49.8039
713.770129	41.9608
713.786597	47.2549
713.803065	54.4118
713.819534	54.0196
713.836002	55.8824
713.852471	55.6863
713.868940	61.6667
713.885409	67.451
713.901878	77.549
713.918347	85.5882
713.934817	88.1373
713.951287	85.098
713.967757	98.5294
713.984227	134.608
714.000697	155.294
714.017168	132.745
714.033639	113.824
714.050109	124.314
714.066581	149.118
714.083052	190.784
714.099523	265.588
714.115995	315.392
714.132467	292.647
714.148939	221.176
714.165411	166.275
714.181884	141.961
714.198357	135.588
714.214829	115.392
714.231302	98.8235
714.247776	95.7843
714.264249	94.4118
714.280723	94.4118
714.297196	101.667
714.313670	94.7059
714.330145	92.6471
714.346619	96.7647
714.363094	107.157
714.379568	102.843
714.396043	78.4314
714.412518	63.9216
714.428994	60.2941
714.445469	67.8431
714.461945	68.9216
714.478421	64.0196
714.494897	46.5686
714.511373	40.6863
714.527850	49.6078
714.544326	59.0196
714.560803	60.5882
714.577280	48.0392
714.593757	41.6667
714.610235	42.7451
714.626712	54.7059
714.643190	69.902
714.659668	69.2157
714.676146	53.8235
714.692624	53.7255
714.709103	67.9412
714.725582	72.549
714.742061	61.0784
714.758540	48.7255
714.775019	51.2745
714.791499	63.5294
714.807978	76.2745
714.824458	75.8824
714.840938	65
714.857418	55
714.873899	60.3922
714.890380	76.3726
714.906860	86.7647
714.923341	95.3922
714.939823	89.902
714.956304	87.451
714.972786	89.2157
714.989267	88.2353
715.005749	85.6863
715.022231	93.1373
715.038714	115.392
715.055196	132.255
715.071679	138.922
715.088162	167.549
715.104645	208.431
715.121128	226.275
715.137612	211.471
715.154096	177.353
715.170579	135.392
715.187063	115.588
715.203548	112.745
715.220032	107.647
715.236517	101.569
715.253002	96.0784
715.269487	89.8039
715.285972	85.7843
715.302457	86.1765
715.318943	90.5882
715.335428	88.5294
715.351914	79.902
715.368401	70.5882
715.384887	67.1569
715.401373	71.0784
715.417860	70.1961
715.434347	61.4706
715.450834	60.7843
715.467321	63.9216
715.483809	67.8431
715.500297	67.2549
715.516784	74.7059
715.533272	86.7647
715.549761	89.0196
715.566249	88.0392
715.582738	77.0588
715.599227	55.4902
715.615716	49.2157
715.632205	56.8627
715.648694	68.1373
715.665184	72.6471
715.681673	69.902
715.698163	59.3137
715.714653	59.0196
715.731144	63.9216
715.747634	78.2353
715.764125	83.0392
715.780616	70.7843
715.797107	58.6275
715.813598	57.9412
715.830090	61.6667
715.846581	62.0588
715.863073	60.5882
715.879565	59.1176
715.896057	54.8039
715.912550	57.549
715.929042	75.7843
715.945535	105.294
715.962028	119.902
715.978521	115.49
715.995015	102.745
716.011508	97.451
716.028002	90.3922
716.044496	93.9216
716.060990	98.4314
716.077484	110.294
716.093979	127.941
716.110474	154.804
716.126969	160.294
716.143464	138.137
716.159959	107.549
716.176454	99.2157
716.192950	99.902
716.209446	100.392
716.225942	93.0392
716.242438	82.9412
716.258934	79.5098
716.275431	87.2549
716.291928	88.7255
716.308425	90.3922
716.324922	83.7255
716.341419	76.9608
716.357917	82.9412
716.374415	76.2745
716.390913	66.9608
716.407411	60
716.423909	63.2353
716.440407	70.5882
716.456906	67.0588
716.473405	49.2157
716.489904	38.6274
716.506403	45.3922
716.522903	49.902
716.539402	49.1176
716.555902	46.9608
716.572402	52.3529
716.588902	59.0196
716.605403	47.9412
716.621903	47.7451
716.638404	62.7451
716.654905	73.9216
716.671406	70.3922
716.687908	46.4706
716.704409	34.7059
716.720911	37.2549
716.737413	47.6471
716.753915	48.6275
716.770417	59.4118
716.786920	75.7843
716.803422	74.0196
716.819925	56.1765
716.836428	62.3529
716.852931	76.5686
716.869435	72.9412
716.885939	65.4902
716.902442	65.7843
716.918946	80
716.935451	89.5098
716.951955	96.9608
716.968459	84.6078
716.984964	75.6863
717.001469	72.1569
717.017974	79.3137
717.034480	101.569
717.050985	126.176
717.067491	130.882
717.083997	122.941
717.100503	126.078
717.117009	137.353
717.133516	128.333
717.150022	111.078
717.166529	95.098
717.183036	75.3922
717.199543	63.7255
717.216051	74.902
717.232558	85.9804
717.249066	82.7451
717.265574	65.8824
717.282082	62.451
717.298591	69.8039
717.315099	76.5686
717.331608	69.8039
717.348117	57.3529
717.364626	52.2549
717.381136	61.5686
717.397645	67.1569
717.414155	58.6275
717.430665	54.0196
717.447175	58.4314
717.463685	60.4902
717.480195	61.8627
717.496706	65.098
717.513217	57.8431
717.529728	52.7451
717.546239	50.9804
717.562751	55.3922
717.579262	54.7059
717.595774	50.098
717.612286	53.1373
717.628798	56.7647
717.645311	58.8235
717.661823	61.1765
717.678336	62.1569
717.694849	54.0196
717.711362	56.3726
717.727875	64.8039
717.744389	59.3137
717.760902	43.1373
717.777416	31.9608
717.793930	39.3137
717.810445	58.0392
717.826959	75.3922
717.843474	59.4118
717.859989	48.3333
717.876504	60.9804
717.893019	88.3333
717.909534	92.451
717.926050	82.7451
717.942566	76.7647
717.959081	90.1961
717.975598	102.059
717.992114	102.843
718.008631	86.6667
718.025147	72.451
718.041664	68.9216
718.058181	78.5294
718.074699	101.471
718.091216	120.392
718.107734	106.765
718.124252	78.6274
718.140770	63.5294
718.157288	65.7843
718.173806	64.1176
718.190325	65.1961
718.206844	74.1176
718.223363	82.549
718.239882	81.8627
718.256401	76.1765
718.272921	83.7255
718.289441	86.0784
718.305961	72.7451
718.322481	64.4118
718.339001	59.0196
718.355522	68.7255
718.372042	74.4118
718.388563	72.0588
718.405085	60.5882
718.421606	53.8235
718.438127	54.8039
718.454649	65.5882
718.471171	71.2745
718.487693	73.0392
718.504215	74.8039
718.520738	71.7647
718.537260	62.2549
718.553783	55.3922
718.570306	53.1373
718.586829	52.3529
718.603353	53.8235
718.619876	59.0196
718.636400	62.6471
718.652924	65
718.669448	65.6863
718.685972	61.0784
718.702497	58.1373
718.719022	59.1176
718.735546	60.098
718.752072	73.3333
718.768597	80.7843
718.785122	70
718.801648	66.3726
718.818174	70
718.834700	74.5098
718.851226	69.6078
718.867752	54.0196
718.884279	54.1176
718.900806	62.451
718.917333	63.9216
718.933860	63.8235
718.950387	70.5882
718.966915	71.4706
718.983443	65
718.999971	73.0392
719.016499	83.6274
719.033027	80.3922
719.049556	75.2941
719.066084	71.8627
719.082613	80.098
719.099142	94.902
719.115672	96.1765
719.132201	87.3529
719.148731	95.3922
719.165261	118.627
719.181791	135.294
719.198321	131.176
719.214851	116.373
719.231382	109.216
719.247913	113.333
719.264444	117.941
719.280975	111.078
719.297506	97.1569
719.314038	98.0392
719.330569	89.6078
719.347101	90.1961
719.363633	92.9412
719.380166	88.1373
719.396698	77.7451
719.413231	68.2353
719.429764	59.4118
719.446297	56.6667
719.462830	53.6274
719.479364	50.098
719.495897	51.1765
719.512431	53.8235
719.528965	55.8824
719.545499	58.0392
719.562034	57.7451
719.578568	53.9216
719.595103	52.9412
719.611638	49.902
719.628173	44.5098
719.644709	46.9608
719.661244	50.9804
719.677780	49.902
719.694316	47.3529
719.710852	52.8431
719.727388	52.7451
719.743925	56.7647
719.760461	61.7647
719.776998	67.0588
719.793535	64.4118
719.810072	66.9608
719.826610	63.3333
719.843148	61.1765
719.859685	73.3333
719.876223	132.549
719.892762	195.294
719.909300	217.255
719.925839	185
719.942377	153.137
719.958916	141.863
719.975455	138.922
719.991995	131.569
720.008534	125.392
720.025074	120.098
720.041614	110
720.058154	94.0196
720.074694	81.8627
720.091235	82.7451
720.107775	90
720.124316	83.4314
720.140857	76.7647
720.157399	82.2549
720.173940	97.0588
720.190482	111.569
720.207023	101.667
720.223565	79.6078
720.240108	72.9412
720.256650	77.9412
720.273193	85.5882
720.289735	92.3529
720.306278	82.7451
720.322821	69.5098
720.339365	79.902
720.355908	92.0588
720.372452	90
720.388996	73.8235
720.405540	72.1569
720.422084	75.2941
720.438629	67.1569
720.455173	51.4706
720.471718	50.3922
720.488263	55.1961
720.504809	64.4118
720.521354	63.5294
720.537900	63.8235
720.554445	58.7255
720.570991	60.2941
720.587538	69.7059
720.604084	74.5098
720.620630	70.7843
720.637177	61.6667
720.653724	62.549
720.670271	50.4902
720.686819	41.5686
720.703366	50.2941
720.719914	60
720.736462	53.3333
720.753010	42.549
720.769558	45.8824
720.786106	52.7451
720.802655	51.0784
720.819204	48.2353
720.835753	45.9804
720.852302	40.5882
720.868852	46.1765
720.885401	64.2157
720.901951	94.6078
720.918501	106.471
720.935051	96.9608
720.951602	85.3922
720.968152	80.8824
720.984703	73.1373
721.001254	82.3529
721.017805	102.255
721.034356	110.098
721.050908	89.2157
721.067459	74.7059
721.084011	68.4314
721.100563	80.4902
721.117116	88.7255
721.133668	86.1765
721.150221	86.3726
721.166773	78.8235
721.183326	61.4706
721.199880	58.7255
721.216433	62.7451
721.232987	69.8039
721.249540	74.0196
721.266094	81.3726
721.282649	84.0196
721.299203	95.3922
721.315757	99.902
721.332312	95.1961
721.348867	92.0588
721.365422	89.5098
721.381978	82.1569
721.398533	79.7059
721.415089	78.1373
721.431645	70
721.448201	67.3529
721.464757	82.7451
721.481313	88.1373
721.497870	67.2549
721.514427	56.5686
721.530984	77.3529
721.547541	86.2745
721.564098	73.0392
721.580656	69.6078
721.597214	67.0588
721.613772	63.2353
721.630330	68.3333
721.646888	70.2941
721.663447	63.9216
721.680005	48.1373
721.696564	46.2745
721.713123	53.5294
721.729683	57.7451
721.746242	47.549
721.762802	45.6863
721.779362	48.9216
721.795922	51.6667
721.812482	56.0784
721.829042	66.7647
721.845603	66.3726
721.862164	74.4118
721.878725	102.843
721.895286	129.51
721.911847	130.098
721.928409	114.02
721.944971	103.235
721.961533	103.824
721.978095	93.4314
721.994657	87.6471
722.011220	102.157
722.027782	116.176
722.044345	119.216
722.060908	120
722.077472	117.451
722.094035	117.843
722.110599	117.941
722.127163	108.529
722.143727	89.8039
722.160291	83.6274
722.176855	81.4706
722.193420	72.549
722.209985	72.8431
722.226550	83.1373
722.243115	82.8431
722.259680	77.9412
722.276246	83.2353
722.292811	71.2745
722.309377	60.5882
722.325944	68.6275
722.342510	79.7059
722.359076	73.4314
722.375643	64.2157
722.392210	61.5686
722.408777	61.1765
722.425344	63.9216
722.441912	64.0196
722.458479	61.0784
722.475047	70.098
722.491615	77.549
722.508183	68.0392
722.524752	62.7451
722.541320	69.8039
722.557889	72.9412
722.574458	68.9216
722.591027	56.8627
722.607597	47.3529
722.624166	54.3137
722.640736	54.8039
722.657306	51.0784
722.673876	54.4118
722.690446	60.7843
722.707017	63.4314
722.723588	49.2157
722.740158	45.9804
722.756730	51.6667
722.773301	60.3922
722.789872	66.0784
722.806444	60.1961
722.823016	52.6471
722.839588	53.5294
722.856160	58.1373
722.872732	74.5098
722.889305	99.2157
722.905878	93.3333
722.922451	74.1176
722.939024	73.5294
722.955597	82.7451
722.972171	84.7059
722.988744	107.451
723.005318	116.961
723.021892	105.294
723.038467	95.8824
723.055041	99.5098
723.071616	92.8431
723.088191	84.3137
723.104766	90.7843
723.121341	105.392
723.137917	110.294
723.154492	115.98
723.171068	103.627
723.187644	90.3922
723.204220	97.2549
723.220797	110.588
723.237373	107.157
723.253950	92.3529
723.270527	95.9804
723.287104	97.451
723.303681	79.902
723.320259	71.1765
723.336837	72.1569
723.353414	78.4314
723.369993	83.8235
723.386571	80.4902
723.403149	75.2941
723.419728	64.8039
723.436307	57.7451
723.452886	56.3726
723.469465	58.1373
723.486045	67.3529
723.502624	74.902
723.519204	69.5098
723.535784	68.9216
723.552364	77.0588
723.568945	79.6078
723.585525	73.4314
723.602106	65.098
723.618687	66.5686
723.635268	66.7647
723.651849	56.3726
723.668431	56.1765
723.685013	60.1961
723.701594	63.2353
723.718177	59.5098
723.734759	58.0392
723.751341	49.7059
723.767924	48.8235
723.784507	65.3922
723.801090	75.1961
723.817673	70
723.834256	63.4314
723.850840	79.4118
723.867424	133.725
723.884008	267.647
723.900592	514.314
723.917176	742.059
723.933761	695.49
723.950346	454.412
723.966931	281.667
723.983516	216.078
724.000101	193.725
724.016687	174.412
724.033272	142.255
724.049858	118.333
724.066444	122.059
724.083030	136.176
724.099617	139.118
724.116204	133.137
724.132790	112.451
724.149377	96.2745
724.165965	81.0784
724.182552	71.1765
724.199140	72.7451
724.215727	83.4314
724.232315	92.549
724.248904	101.765
724.265492	106.176
724.282080	97.2549
724.298669	76.3726
724.315258	73.5294
724.331847	79.3137
724.348437	80.1961
724.365026	78.3333
724.381616	71.9608
724.398206	73.0392
724.414796	72.8431
724.431386	67.7451
724.447976	58.1373
724.464567	53.8235
724.481158	53.9216
724.497749	53.9216
724.514340	51.9608
724.530931	51.8627
724.547523	53.0392
724.564115	51.0784
724.580707	46.0784
724.597299	50.4902
724.613891	50.1961
724.630484	49.902
724.647077	56.5686
724.663669	61.9608
724.680263	58.1373
724.696856	61.2745
724.713449	79.1176
724.730043	76.7647
724.746637	64.7059
724.763231	63.4314
724.779825	76.8627
724.796420	73.8235
724.813014	61.4706
724.829609	56.9608
724.846204	63.1373
724.862799	83.8235
724.879395	135.98
724.895990	234.608
724.912586	367.255
724.929182	405.882
724.945778	313.039
724.962374	195.098
724.978971	140.98
724.995568	135.686
725.012165	140.588
725.028762	153.529
725.045359	144.314
725.061956	104.314
725.078554	86.1765
725.095152	104.02
725.111750	131.373
725.128348	134.706
725.144947	115.49
725.161545	99.3137
725.178144	90
725.194743	84.2157
725.211342	82.7451
725.227942	74.0196
725.244541	85.8824
725.261141	97.451
725.277741	88.3333
725.294341	77.451
725.310941	75.098
725.327542	72.451
725.344143	80.3922
725.360743	88.1373
725.377345	80.1961
725.393946	74.8039
725.410547	62.9412
725.427149	57.9412
725.443751	67.9412
725.460353	66.7647
725.476955	70.6863
725.493557	75.9804
725.510160	81.7647
725.526763	74.2157
725.543366	65.5882
725.559969	69.8039
725.576572	81.3726
725.593176	70.2941
725.609780	51.7647
725.626384	40.4902
725.642988	49.6078
725.659592	62.7451
725.676197	66.8627
725.692801	60.6863
725.709406	56.5686
725.726011	62.9412
725.742616	74.1176
725.759222	85.4902
725.775828	92.0588
725.792433	76.9608
725.809039	62.0588
725.825646	66.3726
725.842252	72.6471
725.858859	81.8627
725.875465	161.667
725.892072	333.235
725.908680	501.667
725.925287	526.667
725.941894	416.765
725.958502	302.353
725.975110	245.49
725.991718	204.804
726.008327	170.098
726.024935	154.51
726.041544	152.843
726.058153	137.255
726.074762	111.863
726.091371	110.49
726.107980	117.647
726.124590	115.49
726.141200	107.745
726.157810	91.8627
726.174420	70
726.191030	62.8431
726.207641	70.7843
726.224252	71.0784
726.240863	76.8627
726.257474	77.7451
726.274085	71.9608
726.290697	70.7843
726.307309	80
726.323920	81.4706
726.340533	82.6471
726.357145	94.2157
726.373757	106.863
726.390370	102.549
726.406983	87.0588
726.423596	70.9804
726.440209	64.1176
726.456823	61.9608
726.473436	66.9608
726.490050	61.6667
726.506664	68.1373
726.523278	82.0588
726.539893	76.8627
726.556507	59.1176
726.573122	56.9608
726.589737	65.8824
726.606352	61.5686
726.622967	56.7647
726.639583	52.549
726.656199	57.8431
726.672815	68.6275
726.689431	69.3137
726.706047	61.5686
726.722663	63.9216
726.739280	67.3529
726.755897	57.0588
726.772514	65.2941
726.789131	75.098
726.805749	67.7451
726.822366	58.5294
726.838984	66.4706
726.855602	78.1373
726.872220	85.7843
726.888839	124.902
726.905457	208.529
726.922076	268.725
726.938695	260.392
726.955314	204.804
726.971933	147.059
726.988553	120.686
727.005172	117.647
727.021792	128.235
727.038412	142.745
727.055033	122.843
727.071653	101.961
727.088274	92.9412
727.104895	96.5686
727.121516	97.9412
727.138137	98.5294
727.154758	99.902
727.171380	91.2745
727.188002	82.451
727.204624	92.6471
727.221246	107.843
727.237868	101.373
727.254491	77.3529
727.271114	70
727.287737	58.6274
727.304360	57.8431
727.320983	73.7255
727.337606	89.2157
727.354230	96.0784
727.370854	101.275
727.387478	91.8627
727.404102	74.3137
727.420727	63.2353
727.437351	61.8627
727.453976	64.1176
727.470601	65.4902
727.487227	60.2941
727.503852	58.7255
727.520478	56.9608
727.537103	55.8824
727.553729	64.3137
727.570355	61.7647
727.586982	55.098
727.603608	60.6863
727.620235	66.6667
727.636862	64.7059
727.653489	51.8627
727.670116	50.2941
727.686744	50.1961
727.703372	56.1765
727.719999	52.0588
727.736628	53.2353
727.753256	61.9608
727.769884	69.3137
727.786513	65.1961
727.803142	55.9804
727.819771	53.0392
727.836400	58.4314
727.853029	70.098
727.869659	92.549
727.886289	139.118
727.902919	201.275
727.919549	231.961
727.936179	231.667
727.952810	212.255
727.969440	176.275
727.986071	150.196
728.002702	131.765
728.019334	124.118
728.035965	125.784
728.052597	124.216
728.069229	119.608
728.085861	116.667
728.102493	126.078
728.119125	132.451
728.135758	128.725
728.152391	114.118
728.169024	102.941
728.185657	92.9412
728.202290	86.8627
728.218924	90.7843
728.235558	96.1765
728.252192	95.2941
728.268826	93.7255
728.285460	92.2549
728.302095	85.5882
728.318729	76.9608
728.335364	80.3922
728.351999	80.6863
728.368635	83.0392
728.385270	89.1176
728.401906	86.0784
728.418542	72.1569
728.435178	65.9804
728.451814	57.9412
728.468450	59.2157
728.485087	62.2549
728.501724	53.7255
728.518361	45.9804
728.534998	61.8627
728.551635	82.1569
728.568273	85.4902
728.584911	84.4118
728.601549	79.3137
728.618187	63.6274
728.634825	53.8235
728.651464	58.6275
728.668102	65.5882
728.684741	65.4902
728.701380	69.0196
728.718020	79.3137
728.734659	67.0588
728.751299	49.8039
728.767938	53.1373
728.784579	58.1373
728.801219	60.098
728.817859	53.5294
728.834500	59.1176
728.851141	70.098
728.867782	83.6274
728.884423	101.078
728.901064	119.412
728.917706	143.333
728.934347	169.902
728.950989	182.745
728.967631	163.235
728.984274	148.039
729.000916	170.98
729.017559	186.373
729.034202	170.98
729.050845	149.804
729.067488	131.176
729.084132	118.824
729.100775	132.549
729.117419	143.431
729.134063	125.49
729.150707	96.3726
729.167352	83.5294
729.183996	77.549
729.200641	82.451
729.217286	84.7059
729.233931	76.0784
729.250577	69.3137
729.267222	70.7843
729.283868	73.1373
729.300514	86.6667
729.317160	92.8431
729.333806	83.1373
729.350453	74.1176
729.367099	80.098
729.383746	79.902
729.400393	72.9412
729.417041	62.0588
729.433688	60.6863
729.450336	64.5098
729.466983	71.3726
729.483631	70.8824
729.500280	64.7059
729.516928	51.7647
729.533577	51.6667
729.550225	59.0196
729.566874	69.1176
729.583523	67.7451
729.600173	59.3137
729.616822	55.9804
729.633472	74.3137
729.650122	79.0196
729.666772	68.3333
729.683422	59.4118
729.700073	66.6667
729.716724	70.6863
729.733374	68.8235
729.750025	67.2549
729.766677	60.2941
729.783328	59.7059
729.799980	67.1569
729.816632	66.3726
729.833284	64.7059
729.849936	66.8627
729.866588	80.098
729.883241	91.0784
729.899893	113.137
729.916546	167.451
729.933200	212.353
729.949853	202.255
729.966506	178.627
729.983160	165.392
729.999814	145.49
730.016468	119.51
730.033122	111.961
730.049777	133.235
730.066431	188.137
730.083086	247.941
730.099741	269.314
730.116397	233.431
730.133052	185.98
730.149708	152.157
730.166363	123.137
730.183019	107.941
730.199676	106.078
730.216332	92.2549
730.232989	85.8824
730.249645	85.4902
730.266302	89.5098
730.282959	90.4902
730.299617	78.3333
730.316274	72.6471
730.332932	84.902
730.349590	105.588
730.366248	101.961
730.382906	90.6863
730.399565	80.5882
730.416223	70.8824
730.432882	74.4118
730.449541	73.5294
730.466200	73.0392
730.482860	70.8824
730.499519	74.0196
730.516179	66.5686
730.532839	59.7059
730.549499	55.7843
730.566160	57.0588
730.582820	72.2549
730.599481	87.549
730.616142	90.4902
730.632803	85
730.649464	85.4902
730.666126	75.9804
730.682788	58.8235
730.699449	55.2941
730.716111	63.3333
730.732774	70.4902
730.749436	72.9412
730.766099	67.0588
730.782762	47.9412
730.799425	46.4706
730.816088	58.0392
730.832751	58.0392
730.849415	60.7843
730.866079	67.6471
730.882743	72.9412
730.899407	89.5098
730.916071	98.2353
730.932736	94.902
730.949400	102.843
730.966065	104.804
730.982730	98.2353
730.999396	104.51
731.016061	104.118
731.032727	100.882
731.049393	131.667
731.066059	195.882
731.082725	236.078
731.099392	250.588
731.116058	301.961
731.132725	361.569
731.149392	352.255
731.166059	271.471
731.182727	200.49
731.199394	173.725
731.216062	148.824
731.232730	123.725
731.249398	127.941
731.266066	138.039
731.282735	121.863
731.299404	109.02
731.316073	106.667
731.332742	103.431
731.349411	99.8039
731.366080	98.1373
731.382750	87.7451
731.399420	70.9804
731.416090	63.0392
731.432760	74.8039
731.449431	81.3725
731.466101	74.902
731.482772	69.5098
731.499443	69.6078
731.516114	62.549
731.532786	51.1765
731.549457	63.4314
731.566129	85.2941
731.582801	89.5098
731.599473	79.0196
731.616145	65
731.632818	66.0784
731.649491	60.8824
731.666164	56.1765
731.682837	53.6275
731.699510	56.3726
731.716183	53.5294
731.732857	58.0392
731.749531	62.3529
731.766205	63.4314
731.782879	63.6274
731.799554	62.3529
731.816228	62.6471
731.832903	60.8824
731.849578	65.5882
731.866253	70.5882
731.882929	83.1373
731.899604	85.098
731.916280	99.8039
731.932956	130.196
731.949632	140.294
731.966308	136.176
731.982985	124.902
731.999661	115.196
732.016338	107.549
732.033015	105
732.049693	104.804
732.066370	130.588
732.083048	156.471
732.099726	186.275
732.116404	233.431
732.133082	260.98
732.149760	225.98
732.166439	174.608
732.183118	141.765
732.199797	116.176
732.216476	94.4118
732.233155	88.0392
732.249835	90.9804
732.266514	103.529
732.283194	101.863
732.299874	99.0196
732.316555	88.6274
732.333235	80.8824
732.349916	75.5882
732.366597	74.902
732.383278	75.098
732.399959	77.2549
732.416641	77.3529
732.433322	68.9216
732.450004	54.902
732.466686	49.8039
732.483368	44.902
732.500051	43.1373
732.516733	45.3922
732.533416	47.3529
732.550099	47.451
732.566782	51.6667
732.583466	58.5294
732.600149	56.8627
732.616833	49.5098
732.633517	54.5098
732.650201	52.0588
732.666885	44.6078
732.683570	47.7451
732.700254	57.6471
732.716939	58.0392
732.733624	60.3922
732.750310	69.6078
732.766995	61.8627
732.783681	62.549
732.800366	68.3333
732.817052	63.3333
732.833739	61.6667
732.850425	61.9608
732.867112	70
732.883798	81.8627
[truncated: 117,685 more rows]
