# Supplementary material for: Microcystin-LR Detected in a Low Molecular Weight Fraction from a Crude Extract of Zoanthus sociatus
Source: Toxins (Basel). 2017 Mar 1;9(3):89. doi: 10.3390/toxins9030089 (PMC5371844; doi:10.3390/toxins9030089)
Supplement: Supplementary file 1 [file toxins-09-00089-s001.zip › toxins-159662 supplementary/Rawdataset S1/Peak 1/MS_peak 1.txt]

TITLE "<<1 b15>> TOF/TOF� Reflector Spec #1[BP = 765.3, 10569]"
TYPE MASSSPEC
699.945867	822.157
699.962175	896.667
699.978483	944.706
699.994791	946.863
700.011099	1002.75
700.027408	1144.71
700.043716	1240
700.060025	1281.96
700.076334	1441.96
700.092644	1702.75
700.108953	2059.22
700.125263	2572.16
700.141572	3118.63
700.157882	3629.61
700.174193	4356.47
700.190503	5286.47
700.206814	5927.84
700.223124	6026.27
700.239435	6007.25
700.255746	5976.86
700.272058	5690.78
700.288369	5169.41
700.304681	4520
700.320993	3865.1
700.337305	3343.92
700.353617	2887.84
700.369930	2469.61
700.386242	2141.57
700.402555	1836.47
700.418868	1542.75
700.435181	1345.49
700.451495	1226.08
700.467808	1117.06
700.484122	1028.63
700.500436	967.059
700.516750	899.412
700.533065	849.02
700.549379	862.941
700.565694	867.843
700.582009	797.647
700.598324	748.824
700.614639	746.667
700.630955	706.667
700.647271	637.647
700.663587	578.824
700.679903	567.255
700.696219	591.961
700.712535	586.667
700.728852	648.039
700.745169	753.726
700.761486	724.314
700.777803	644.706
700.794120	654.118
700.810438	727.255
700.826756	786.275
700.843074	815.294
700.859392	841.373
700.875710	836.863
700.892029	817.647
700.908348	802.353
700.924667	784.118
700.940986	776.275
700.957305	762.549
700.973625	791.373
700.989944	868.431
701.006264	995.294
701.022584	1142.35
701.038904	1253.14
701.055225	1340.78
701.071545	1507.06
701.087866	1802.55
701.104187	2088.43
701.120509	2402.35
701.136830	2785.88
701.153152	3404.12
701.169473	4260.59
701.185795	5025.29
701.202117	5530.2
701.218440	5861.57
701.234762	6089.02
701.251085	6108.04
701.267408	5724.12
701.283731	5143.14
701.300054	4441.37
701.316378	3650.78
701.332701	3053.92
701.349025	2726.67
701.365349	2406.08
701.381674	2045.69
701.397998	1743.14
701.414323	1549.22
701.430648	1428.82
701.446973	1277.45
701.463298	1115.88
701.479623	1019.02
701.495949	947.451
701.512274	930.588
701.528600	910.784
701.544927	817.255
701.561253	749.216
701.577579	770.98
701.593906	768.824
701.610233	672.745
701.626560	585.294
701.642887	568.627
701.659215	581.176
701.675543	590
701.691870	587.451
701.708198	601.373
701.724527	642.157
701.740855	675.686
701.757184	681.176
701.773513	693.137
701.789842	749.804
701.806171	792.941
701.822500	743.726
701.838830	725.294
701.855159	749.804
701.871489	734.314
701.887820	681.373
701.904150	688.431
701.920480	756.275
701.936811	846.863
701.953142	860
701.969473	838.039
701.985804	863.137
702.002136	916.471
702.018467	937.255
702.034799	992.941
702.051131	1148.24
702.067464	1386.47
702.083796	1544.31
702.100129	1720.59
702.116461	2141.76
702.132794	2689.22
702.149128	3248.24
702.165461	3961.76
702.181794	4762.75
702.198128	5303.53
702.214462	5632.16
702.230796	6018.82
702.247131	6189.22
702.263465	5826.47
702.279800	5165.1
702.296135	4534.71
702.312470	4043.53
702.328805	3511.96
702.345140	2949.61
702.361476	2531.18
702.377812	2131.57
702.394148	1747.84
702.410484	1511.18
702.426821	1354.31
702.443157	1177.25
702.459494	1006.67
702.475831	944.51
702.492168	958.235
702.508506	869.804
702.524843	730.392
702.541181	640.588
702.557519	656.863
702.573857	654.902
702.590195	622.745
702.606534	596.275
702.622872	543.529
702.639211	555.882
702.655550	620.392
702.671890	661.765
702.688229	674.118
702.704569	636.275
702.720908	596.863
702.737248	593.529
702.753589	618.824
702.769929	647.059
702.786270	665.686
702.802610	679.216
702.818951	725.098
702.835293	746.667
702.851634	732.353
702.867975	733.529
702.884317	745.882
702.900659	733.137
702.917001	758.039
702.933343	858.431
702.949686	927.255
702.966029	867.059
702.982371	817.059
702.998715	877.255
703.015058	987.647
703.031401	1065.88
703.047745	1173.14
703.064089	1366.67
703.080433	1578.04
703.096777	1788.24
703.113121	2166.08
703.129466	2707.25
703.145811	3282.75
703.162156	3782.55
703.178501	4429.8
703.194846	5315.49
703.211192	6025.49
703.227537	6401.76
703.243883	6542.55
703.260229	6366.47
703.276576	5838.82
703.292922	5157.06
703.309269	4464.31
703.325616	3805.29
703.341963	3212.55
703.358310	2648.24
703.374657	2114.71
703.391005	1811.96
703.407353	1703.33
703.423701	1527.45
703.440049	1255.29
703.456397	1036.47
703.472746	956.863
703.489095	940.588
703.505443	907.255
703.521793	860
703.538142	825.686
703.554491	757.255
703.570841	704.902
703.587191	714.118
703.603541	759.804
703.619891	787.451
703.636242	761.765
703.652593	717.059
703.668943	697.647
703.685294	697.059
703.701646	685.294
703.717997	617.255
703.734349	584.314
703.750700	629.608
703.767052	694.51
703.783405	703.333
703.799757	665.098
703.816110	644.314
703.832462	666.275
703.848815	726.078
703.865168	773.922
703.881522	737.059
703.897875	705.098
703.914229	751.569
703.930583	801.373
703.946937	804.51
703.963291	836.471
703.979646	923.726
703.996000	1000.59
704.012355	992.157
704.028710	1028.24
704.045065	1229.41
704.061421	1432.35
704.077776	1546.86
704.094132	1756.27
704.110488	2124.31
704.126844	2569.22
704.143201	3159.02
704.159557	3878.04
704.175914	4493.14
704.192271	5039.41
704.208628	5670.39
704.224985	6121.57
704.241343	6307.65
704.257700	6192.94
704.274058	5577.84
704.290416	4752.35
704.306775	4100.78
704.323133	3609.02
704.339492	3120.98
704.355850	2549.02
704.372209	2001.37
704.388569	1717.06
704.404928	1574.12
704.421288	1461.37
704.437647	1347.84
704.454007	1222.75
704.470368	1085.88
704.486728	969.608
704.503088	842.549
704.519449	781.373
704.535810	819.412
704.552171	814.706
704.568532	787.255
704.584894	787.647
704.601256	765.49
704.617617	710.588
704.633979	727.647
704.650342	754.51
704.666704	708.431
704.683067	650.392
704.699430	645.294
704.715793	663.726
704.732156	691.569
704.748519	719.608
704.764883	706.667
704.781247	683.726
704.797610	688.431
704.813975	710
704.830339	702.353
704.846703	700.392
704.863068	703.333
704.879433	730.196
704.895798	762.941
704.912163	782.745
704.928529	760.588
704.944895	752.157
704.961260	778.235
704.977627	782.157
704.993993	787.647
705.010359	896.863
705.026726	1085.29
705.043093	1304.12
705.059460	1565.69
705.075827	1780.59
705.092194	1905.49
705.108562	2149.22
705.124929	2556.47
705.141297	3083.53
705.157666	3772.94
705.174034	4508.43
705.190402	5046.47
705.206771	5533.53
705.223140	6007.84
705.239509	6152.75
705.255878	5994.51
705.272248	5588.24
705.288617	4904.9
705.304987	4192.16
705.321357	3568.43
705.337728	3016.86
705.354098	2546.86
705.370469	2207.84
705.386839	1909.02
705.403210	1640
705.419582	1438.82
705.435953	1308.82
705.452324	1185.88
705.468696	1062.94
705.485068	993.529
705.501440	966.863
705.517813	919.216
705.534185	860.392
705.550558	834.902
705.566931	765.294
705.583304	690
705.599677	714.51
705.616050	716.667
705.632424	629.608
705.648798	580.588
705.665172	635.49
705.681546	685.686
705.697921	665.882
705.714295	636.863
705.730670	655.294
705.747045	673.529
705.763420	665.686
705.779795	629.804
705.796171	616.275
705.812547	635.098
705.828923	629.804
705.845299	655.49
705.861675	765.882
705.878052	838.627
705.894428	846.078
705.910805	812.157
705.927182	759.804
705.943559	757.647
705.959937	817.451
705.976314	882.157
705.992692	932.353
706.009070	941.177
706.025448	951.569
706.041827	1064.9
706.058205	1334.71
706.074584	1656.67
706.090963	1901.18
706.107342	2165.1
706.123722	2600.2
706.140101	3231.18
706.156481	3969.02
706.172861	4626.27
706.189241	5208.63
706.205621	5747.45
706.222002	6173.92
706.238382	6249.41
706.254763	5822.94
706.271144	5250.39
706.287526	4781.18
706.303907	4269.61
706.320289	3688.04
706.336670	3090.39
706.353052	2565.69
706.369435	2155.88
706.385817	1870.59
706.402200	1645.88
706.418582	1459.8
706.434965	1308.24
706.451348	1178.24
706.467732	1061.57
706.484115	968.039
706.500499	897.451
706.516883	870.98
706.533267	871.569
706.549651	811.765
706.566036	711.961
706.582420	675.49
706.598805	716.078
706.615190	709.804
706.631576	672.745
706.647961	699.216
706.664347	726.078
706.680732	696.863
706.697118	632.549
706.713505	564.902
706.729891	570
706.746278	631.373
706.762664	644.51
706.779051	626.667
706.795438	640.196
706.811826	725.686
706.828213	782.549
706.844601	778.039
706.860989	770.588
706.877377	799.216
706.893765	809.02
706.910154	818.627
706.926542	824.118
706.942931	840
706.959320	912.745
706.975709	1034.9
706.992099	1127.45
707.008488	1145.1
707.024878	1138.43
707.041268	1192.94
707.057658	1327.84
707.074049	1509.8
707.090439	1719.8
707.106830	2078.04
707.123221	2584.31
707.139612	3085.49
707.156003	3682.75
707.172395	4349.22
707.188787	4952.16
707.205178	5440.39
707.221570	5886.27
707.237963	6064.9
707.254355	5698.24
707.270748	5310.59
707.287141	5071.18
707.303534	4529.22
707.319927	3796.08
707.336320	3166.08
707.352714	2593.53
707.369108	2125.88
707.385502	1881.37
707.401896	1724.9
707.418290	1470
707.434685	1225.1
707.451079	1071.76
707.467474	972.353
707.483869	867.647
707.500265	804.314
707.516660	785.49
707.533056	767.843
707.549452	703.333
707.565848	621.765
707.582244	603.529
707.598641	635.686
707.615037	656.471
707.631434	683.137
707.647831	655.294
707.664228	593.726
707.680626	570.196
707.697023	563.137
707.713421	565.686
707.729819	552.353
707.746217	553.137
707.762615	601.765
707.779014	640.196
707.795413	633.726
707.811812	623.529
707.828211	639.804
707.844610	680.196
707.861009	741.961
707.877409	743.922
707.893809	735.49
707.910209	784.51
707.926609	789.608
707.943010	751.961
707.959410	803.726
707.975811	896.078
707.992212	938.039
708.008613	950.98
708.025015	1048.82
708.041416	1201.96
708.057818	1344.31
708.074220	1496.67
708.090622	1745.29
708.107024	2052.35
708.123427	2418.04
708.139830	2934.9
708.156233	3547.25
708.172636	4098.43
708.189039	4765.88
708.205442	5587.65
708.221846	6051.37
708.238250	6005.69
708.254654	5840.2
708.271058	5593.73
708.287463	5087.45
708.303867	4469.8
708.320272	3930.78
708.336677	3422.75
708.353082	2893.33
708.369488	2384.31
708.385893	1989.41
708.402299	1735.29
708.418705	1540.2
708.435111	1349.22
708.451517	1145.49
708.467924	957.843
708.484331	891.569
708.500737	889.02
708.517145	860.196
708.533552	790.784
708.549959	754.902
708.566367	766.471
708.582775	741.176
708.599183	652.353
708.615591	604.902
708.631999	631.373
708.648408	673.726
708.664817	639.804
708.681226	581.569
708.697635	533.137
708.714044	511.569
708.730454	559.02
708.746864	626.275
708.763274	655.098
708.779684	679.412
708.796094	688.039
708.812504	642.941
708.828915	605.294
708.845326	635.686
708.861737	688.039
708.878148	720.588
708.894560	748.627
708.910971	774.902
708.927383	784.902
708.943795	818.627
708.960208	886.471
708.976620	951.569
708.993033	969.412
709.009445	1050.78
709.025858	1179.41
709.042271	1257.25
709.058685	1394.12
709.075098	1627.84
709.091512	1845.88
709.107926	2188.24
709.124340	2705.29
709.140754	3220.2
709.157169	3718.24
709.173584	4267.45
709.189998	4890.39
709.206413	5546.86
709.222829	6048.24
709.239244	6158.63
709.255660	5862.75
709.272076	5423.73
709.288492	4867.84
709.304908	4234.12
709.321324	3595.69
709.337741	2987.06
709.354158	2522.75
709.370575	2215.29
709.386992	1954.9
709.403409	1713.14
709.419827	1457.65
709.436244	1200.59
709.452662	1040.59
709.469080	999.412
709.485499	932.549
709.501917	819.804
709.518336	736.078
709.534755	725.49
709.551174	730
709.567593	704.314
709.584012	684.902
709.600432	727.255
709.616852	721.961
709.633272	642.745
709.649692	622.157
709.666112	663.726
709.682533	686.667
709.698954	663.726
709.715375	631.765
709.731796	612.157
709.748217	614.51
709.764639	626.863
709.781060	593.726
709.797482	584.902
709.813904	637.451
709.830327	671.765
709.846749	646.078
709.863172	627.255
709.879595	644.314
709.896018	717.059
709.912441	759.02
709.928864	766.667
709.945288	778.235
709.961712	879.02
709.978136	927.647
709.994560	907.647
710.010984	956.275
710.027409	1030.39
710.043834	1095.88
710.060258	1247.25
710.076684	1431.37
710.093109	1728.04
710.109534	2010.98
710.125960	2207.65
710.142386	2646.86
710.158812	3416.47
710.175238	4155.49
710.191665	4819.02
710.208091	5416.86
710.224518	5824.71
710.240945	6057.84
710.257373	6051.57
710.273800	5646.27
710.290228	4974.9
710.306655	4236.67
710.323083	3585.1
710.339511	3107.84
710.355940	2703.33
710.372368	2277.45
710.388797	1911.18
710.405226	1630.2
710.421655	1421.37
710.438084	1260.59
710.454514	1170.78
710.470944	1102.35
710.487374	1063.33
710.503804	989.804
710.520234	842.745
710.536664	708.824
710.553095	718.039
710.569526	763.333
710.585957	763.529
710.602388	749.608
710.618819	737.451
710.635251	701.765
710.651683	649.804
710.668115	608.824
710.684547	654.902
710.700979	677.843
710.717412	655.294
710.733845	661.961
710.750277	679.216
710.766711	689.412
710.783144	706.078
710.799577	699.804
710.816011	650.784
710.832445	631.961
710.848879	684.314
710.865313	717.059
710.881748	694.902
710.898182	715.686
710.914617	838.235
710.931052	894.902
710.947487	818.431
710.963923	760.196
710.980358	831.177
710.996794	896.078
711.013230	884.706
711.029666	947.647
711.046103	1125.49
711.062539	1319.02
711.078976	1467.45
711.095413	1653.73
711.111850	2059.22
711.128287	2531.76
711.144725	2995.49
711.161162	3676.08
711.177600	4417.45
711.194038	4934.9
711.210476	5291.96
711.226915	5649.61
711.243353	5909.02
711.259792	5800.39
711.276231	5302.16
711.292670	4626.27
711.309110	4055.1
711.325549	3562.55
711.341989	3077.65
711.358429	2537.84
711.374869	2076.08
711.391310	1842.16
711.407750	1752.75
711.424191	1546.67
711.440632	1311.76
711.457073	1138.43
711.473514	1003.14
711.489955	964.314
711.506397	989.02
711.522839	935.294
711.539281	840.588
711.555723	769.412
711.572166	716.471
711.588608	669.608
711.605051	634.118
711.621494	598.039
711.637937	587.059
711.654381	608.431
711.670824	625.098
711.687268	596.078
711.703712	583.333
711.720156	554.902
711.736600	540.392
711.753045	632.157
711.769490	718.627
711.785934	710
711.802379	697.255
711.818825	685.49
711.835270	708.039
711.851716	762.157
711.868162	790.196
711.884608	763.922
711.901054	738.824
711.917500	745.098
711.933947	798.627
711.950394	809.804
711.966841	824.118
711.983288	854.314
711.999735	850.196
712.016183	855.294
712.032631	978.235
712.049078	1170.78
712.065527	1323.53
712.081975	1485.1
712.098423	1816.67
712.114872	2149.02
712.131321	2368.24
712.147770	2866.27
712.164219	3605.49
712.180669	4181.57
712.197118	4627.65
712.213568	5103.14
712.230018	5541.76
712.246468	5720.39
712.262919	5511.37
712.279369	5030.78
712.295820	4541.37
712.312271	4055.88
712.328722	3427.65
712.345174	2818.24
712.361625	2355.49
712.378077	2003.14
712.394529	1736.47
712.410981	1537.06
712.427433	1366.27
712.443886	1244.12
712.460338	1099.02
712.476791	999.02
712.493244	933.333
712.509698	843.726
712.526151	786.078
712.542605	787.843
712.559058	803.333
712.575512	756.667
712.591967	676.667
712.608421	640.784
712.624876	674.118
712.641330	666.275
712.657785	597.451
712.674241	593.137
712.690696	671.569
712.707151	759.608
712.723607	769.02
712.740063	694.51
712.756519	624.51
712.772975	640.196
712.789432	691.961
712.805889	677.451
712.822345	669.216
712.838802	670.784
712.855260	646.667
712.871717	680.196
712.888175	774.314
712.904633	806.275
712.921091	746.667
712.937549	701.373
712.954007	752.157
712.970466	842.549
712.986924	846.863
713.003383	829.804
713.019843	887.255
713.036302	968.235
713.052761	1066.67
713.069221	1226.86
713.085681	1428.24
713.102141	1683.73
713.118601	2072.35
713.135062	2570.39
713.151522	3122.55
713.167983	3705.88
713.184444	4388.82
713.200906	5087.65
713.217367	5587.84
713.233829	5750.2
713.250290	5577.65
713.266752	5278.82
713.283215	4936.47
713.299677	4417.84
713.316139	3807.84
713.332602	3294.31
713.349065	2921.76
713.365528	2543.33
713.381992	2081.96
713.398455	1716.08
713.414919	1538.24
713.431383	1433.33
713.447847	1286.47
713.464311	1123.14
713.480776	1024.51
713.497240	972.157
713.513705	895.882
713.530170	803.137
713.546635	724.118
713.563101	678.039
713.579566	666.275
713.596032	625.49
713.612498	567.451
713.628964	540.392
713.645431	554.706
713.661897	573.529
713.678364	577.843
713.694831	567.843
713.711298	547.843
713.727765	533.529
713.744233	570.196
713.760700	574.118
713.777168	531.961
713.793636	520
713.810105	590.98
713.826573	722.353
713.843042	819.804
713.859510	770.784
713.875979	691.569
713.892449	689.412
713.908918	744.51
713.925388	807.255
713.941857	865.686
713.958327	903.137
713.974798	882.941
713.991268	839.216
714.007738	861.569
714.024209	956.078
714.040680	1098.63
714.057151	1266.08
714.073623	1419.02
714.090094	1590.78
714.106566	1820.39
714.123038	2111.37
714.139510	2522.75
714.155982	3091.18
714.172454	3753.53
714.188927	4361.76
714.205400	4986.27
714.221873	5540
714.238346	5700.59
714.254819	5452.35
714.271293	5124.31
714.287767	4744.12
714.304241	4228.63
714.320715	3604.9
714.337189	3038.24
714.353664	2620.2
714.370138	2316.67
714.386613	1982.55
714.403088	1698.63
714.419564	1546.27
714.436039	1423.53
714.452515	1249.61
714.468991	1050.2
714.485467	937.255
714.501943	886.275
714.518419	808.431
714.534896	755.294
714.551373	729.804
714.567850	700
714.584327	674.118
714.600804	652.941
714.617282	655.49
714.633760	682.157
714.650238	669.412
714.666716	671.373
714.683194	736.275
714.699673	715.686
714.716151	652.157
714.732630	653.137
714.749109	666.275
714.765589	647.451
714.782068	641.765
714.798548	654.706
714.815028	659.216
714.831508	710.392
714.847988	768.039
714.864468	753.529
714.880949	729.412
714.897430	738.824
714.913911	748.039
714.930392	775.098
714.946873	843.922
714.963355	906.863
714.979836	941.961
714.996318	977.255
715.012800	984.902
715.029283	1034.51
715.045765	1108.82
715.062248	1274.12
715.078731	1524.71
715.095214	1749.41
715.111697	1970.98
715.128181	2311.37
715.144664	2813.14
715.161148	3427.25
715.177632	4005.29
715.194116	4480.2
715.210601	4871.76
715.227085	5208.24
715.243570	5319.8
715.260055	5165.88
715.276540	4820.2
715.293026	4354.31
715.309511	3868.04
715.325997	3386.67
715.342483	2844.9
715.358969	2426.86
715.375455	2200.78
715.391942	1910
715.408429	1570.2
715.424915	1360.39
715.441402	1183.73
715.457890	1041.37
715.474377	1030.98
715.490865	1045.49
715.507353	963.333
715.523841	826.863
715.540329	728.627
715.556817	690.98
715.573306	684.314
715.589795	690.588
715.606284	709.412
715.622773	728.627
715.639262	709.804
715.655752	733.333
715.672241	732.941
715.688731	672.353
715.705221	630.784
715.721712	625.49
715.738202	620.98
715.754693	594.902
715.771184	586.078
715.787675	619.412
715.804166	661.961
715.820657	696.275
715.837149	736.667
715.853641	782.941
715.870133	817.451
715.886625	860.784
715.903117	855.882
715.919610	860.392
715.936103	910.98
715.952596	913.922
715.969089	840.98
715.985582	864.118
716.002076	990
716.018569	1180.98
716.035063	1391.76
716.051557	1464.9
716.068052	1408.24
716.084546	1486.86
716.101041	1765.88
716.117536	2159.8
716.134031	2627.84
716.150526	3117.45
716.167021	3565.88
716.183517	4068.04
716.200013	4655.29
716.216509	5223.14
716.233005	5580.98
716.249501	5567.25
716.265998	5278.82
716.282495	4922.75
716.298992	4451.18
716.315489	3809.22
716.331986	3161.18
716.348484	2666.08
716.364981	2330.2
716.381479	2083.33
716.397977	1738.04
716.414476	1416.86
716.430974	1253.92
716.447473	1155.88
716.463972	1066.47
716.480471	1028.63
716.496970	937.255
716.513469	808.627
716.529969	739.412
716.546469	746.275
716.562969	744.706
716.579469	733.922
716.595969	725.294
716.612470	702.157
716.628970	644.51
716.645471	635.49
716.661973	718.235
716.678474	790.196
716.694975	760.196
716.711477	655.098
716.727979	561.569
716.744481	560.196
716.760983	597.451
716.777486	651.373
716.793988	696.667
716.810491	659.804
716.826994	597.451
716.843497	629.412
716.860001	698.431
716.876504	721.569
716.893008	736.078
716.909512	775.098
716.926016	763.137
716.942521	771.177
716.959025	822.941
716.975530	870.392
716.992035	902.745
717.008540	937.451
717.025045	963.333
717.041551	1070.98
717.058057	1213.53
717.074562	1340.98
717.091068	1575.69
717.107575	1919.8
717.124081	2229.41
717.140588	2561.57
717.157095	3028.82
717.173602	3730.98
717.190109	4610.39
717.206616	5352.94
717.223124	5776.47
717.239632	5903.14
717.256140	5772.94
717.272648	5382.75
717.289156	4751.96
717.305665	4145.29
717.322173	3611.18
717.338682	3092.94
717.355191	2630.2
717.371701	2274.31
717.388210	1962.75
717.404720	1665.69
717.421230	1457.84
717.437740	1310.2
717.454250	1119.22
717.470760	990.588
717.487271	944.902
717.503782	899.216
717.520293	874.314
717.536804	850.392
717.553315	774.118
717.569827	689.804
717.586339	708.235
717.602851	786.863
717.619363	788.824
717.635875	719.608
717.652388	676.667
717.668900	670.98
717.685413	686.471
717.701926	695.686
717.718440	675.686
717.734953	675.49
717.751467	682.353
717.767981	679.804
717.784495	705.098
717.801009	724.706
717.817523	704.314
717.834038	686.275
717.850553	716.275
717.867068	748.039
717.883583	728.824
717.900098	724.706
717.916614	755.882
717.933130	777.255
717.949646	816.078
717.966162	897.451
717.982678	897.255
717.999195	863.726
718.015711	938.431
718.032228	1086.67
718.048745	1197.84
718.065263	1297.65
718.081780	1463.33
718.098298	1646.86
718.114816	1901.76
718.131334	2303.14
718.147852	2852.35
718.164370	3520.39
718.180889	4182.55
718.197408	4649.41
718.213927	5061.96
718.230446	5403.73
718.246965	5412.75
718.263485	5182.75
718.280004	4837.25
718.296524	4328.43
718.313044	3730
718.329565	3263.14
718.346085	2915.88
718.362606	2573.53
718.379127	2197.25
718.395648	1798.63
718.412169	1463.33
718.428691	1262.75
718.445212	1133.53
718.461734	1034.9
718.478256	978.235
718.494778	914.902
718.511301	850.196
718.527823	874.314
718.544346	937.647
718.560869	925.098
718.577392	868.824
718.593916	872.353
718.610439	855.686
718.626963	779.412
718.643487	709.804
718.660011	666.863
718.676535	612.157
718.693060	636.667
718.709584	667.451
718.726109	644.314
718.742634	652.549
718.759160	690.196
718.775685	700.784
718.792211	664.314
718.808737	601.961
718.825263	612.157
718.841789	681.569
718.858315	688.235
718.874842	640.392
718.891368	611.765
718.907895	650
718.924423	727.059
718.940950	744.118
718.957477	712.745
718.974005	722.941
718.990533	769.608
719.007061	877.451
719.023590	1041.37
719.040118	1126.08
719.056647	1154.71
719.073176	1269.22
719.089705	1456.86
719.106234	1764.71
719.122763	2201.96
719.139293	2692.55
719.155823	3235.29
719.172353	3916.86
719.188883	4592.55
719.205413	4974.12
719.221944	5178.82
719.238475	5400.39
719.255006	5579.8
719.271537	5464.31
719.288068	5005.49
719.304600	4340.78
719.321131	3670.98
719.337663	3127.65
719.354195	2685.49
719.370728	2334.31
719.387260	2002.55
719.403793	1676.27
719.420326	1460.2
719.436859	1302.94
719.453392	1167.84
719.469925	1058.63
719.486459	992.353
719.502993	918.824
719.519527	847.647
719.536061	765.882
719.552595	674.314
719.569130	630.784
719.585665	659.216
719.602199	665.49
719.618735	628.431
719.635270	595.294
719.651805	611.176
719.668341	649.216
719.684877	667.255
719.701413	672.157
719.717949	636.078
719.734486	582.353
719.751023	557.843
719.767559	603.137
719.784096	653.333
719.800634	671.176
719.817171	675.098
719.833709	663.333
719.850246	691.373
719.866784	745.882
719.883323	752.549
719.899861	697.451
719.916399	658.431
719.932938	674.51
719.949477	766.471
719.966016	863.529
719.982556	898.431
719.999095	936.078
720.015635	1028.24
720.032175	1054.31
720.048715	1083.33
720.065255	1202.94
720.081795	1399.02
720.098336	1620.2
720.114877	1902.94
720.131418	2313.33
720.147959	2790
720.164501	3292.75
720.181042	3866.47
720.197584	4477.06
720.214126	5145.1
720.230668	5613.92
720.247210	5532.94
720.263753	5130
720.280296	4883.92
720.296839	4538.63
720.313382	3912.16
720.329925	3373.33
720.346469	2906.67
720.363012	2386.47
720.379556	2033.33
720.396100	1861.76
720.412644	1686.47
720.429189	1448.82
720.445733	1242.94
720.462278	1080.2
720.478823	991.373
720.495369	934.314
720.511914	863.333
720.528459	751.569
720.545005	672.549
720.561551	657.843
720.578097	613.922
720.594644	556.863
720.611190	603.529
720.627737	661.569
720.644284	649.216
720.660831	631.569
720.677378	655.686
720.693926	633.726
720.710473	596.863
720.727021	591.765
720.743569	635.686
720.760118	660.784
720.776666	640.196
720.793215	599.412
720.809763	615.882
720.826312	685.686
720.842862	698.824
720.859411	689.02
720.875961	748.235
720.892510	768.824
720.909060	709.216
720.925610	692.157
720.942161	753.726
720.958711	775.882
720.975262	766.863
720.991813	801.177
721.008364	868.431
721.024915	951.177
721.041467	1035.69
721.058018	1209.61
721.074570	1441.18
721.091122	1592.55
721.107675	1803.33
721.124227	2238.24
721.140780	2736.08
721.157332	3196.86
721.173885	3703.33
721.190439	4307.84
721.206992	4889.02
721.223545	5292.94
721.240099	5522.35
721.256653	5528.24
721.273207	5317.45
721.289762	4958.82
721.306316	4394.71
721.322871	3741.37
721.339426	3122.35
721.355981	2582.55
721.372536	2231.57
721.389092	1996.86
721.405647	1739.8
721.422203	1455.88
721.438759	1275.88
721.455315	1169.8
721.471872	1049.22
721.488428	937.059
721.504985	844.706
721.521542	799.608
721.538099	773.137
721.554657	755.882
721.571214	698.431
721.587772	642.353
721.604330	675.294
721.620888	777.843
721.637446	817.843
721.654005	750.98
721.670563	740.98
721.687122	735.294
721.703681	653.922
721.720241	604.902
721.736800	651.765
721.753360	679.216
721.769920	650.784
721.786480	665.098
721.803040	716.078
721.819600	754.902
721.836161	761.961
721.852722	749.412
721.869283	782.353
721.885844	842.941
721.902405	820.98
721.918967	758.627
721.935528	767.059
721.952090	780.588
721.968652	770
721.985215	818.627
722.001777	894.902
722.018340	869.412
722.034903	850.588
722.051466	1006.47
722.068029	1287.65
722.084592	1489.8
722.101156	1643.53
722.117720	1847.06
722.134284	2176.08
722.150848	2721.96
722.167413	3360.78
722.183977	3937.25
722.200542	4581.37
722.217107	5147.06
722.233672	5434.71
722.250237	5478.43
722.266803	5298.82
722.283369	4882.75
722.299935	4426.08
722.316501	3979.8
722.333067	3385.69
722.349633	2793.53
722.366200	2330.78
722.382767	1921.96
722.399334	1633.73
722.415901	1495.49
722.432469	1379.41
722.449036	1195.1
722.465604	1031.76
722.482172	964.51
722.498740	937.255
722.515309	871.373
722.531877	806.471
722.548446	752.549
722.565015	707.647
722.581584	689.02
722.598153	686.078
722.614723	652.353
722.631293	668.235
722.647863	715.686
722.664433	706.275
722.681003	689.608
722.697573	740.588
722.714144	734.51
722.730715	648.824
722.747286	578.431
722.763857	566.863
722.780429	611.961
722.797000	707.255
722.813572	795.882
722.830144	810.98
722.846716	784.902
722.863289	751.765
722.879861	710.392
722.896434	680.196
722.913007	670.784
722.929580	679.216
722.946153	685.49
722.962727	725.686
722.979300	804.118
722.995874	852.941
723.012448	897.451
723.029023	971.765
723.045597	1049.8
723.062172	1176.86
723.078747	1375.69
723.095322	1600
723.111897	1873.53
723.128472	2233.33
723.145048	2613.73
723.161624	3144.71
723.178200	3779.41
723.194776	4412.55
723.211352	5048.63
723.227929	5504.31
723.244505	5513.53
723.261082	5240.59
723.277660	4929.61
723.294237	4497.25
723.310814	3965.69
723.327392	3427.84
723.343970	2909.41
723.360548	2457.65
723.377126	2070
723.393705	1771.76
723.410283	1600
723.426862	1416.27
723.443441	1177.84
723.460020	1035.29
723.476600	1007.65
723.493179	977.059
723.509759	926.078
723.526339	835.686
723.542919	724.706
723.559500	693.333
723.576080	688.039
723.592661	660.588
723.609242	636.275
723.625823	612.549
723.642404	616.078
723.658986	690.196
723.675567	721.765
723.692149	625.294
723.708731	559.412
723.725314	579.608
723.741896	623.726
723.758479	641.176
723.775061	637.255
723.791644	637.059
723.808228	617.647
723.824811	605.294
723.841395	603.726
723.857978	646.078
723.874562	700
723.891147	755.686
723.907731	778.235
723.924315	783.529
723.940900	826.078
723.957485	821.177
723.974070	770.588
723.990655	807.255
724.007241	942.157
724.023827	1048.04
724.040412	1104.71
724.056998	1215.69
724.073585	1376.86
724.090171	1565.1
724.106758	1778.04
724.123345	2038.24
724.139932	2466.47
724.156519	3143.92
724.173106	3937.65
724.189694	4533.33
724.206281	4965.88
724.222869	5385.69
724.239458	5518.24
724.256046	5326.08
724.272634	5076.08
724.289223	4765.88
724.305812	4309.22
724.322401	3736.67
724.338990	3122.55
724.355580	2647.25
724.372170	2286.08
724.388759	1939.02
724.405349	1654.71
724.421940	1469.41
724.438530	1307.65
724.455121	1201.18
724.471711	1141.37
724.488302	1034.31
724.504894	899.608
724.521485	873.726
724.538077	856.471
724.554668	819.02
724.571260	838.431
724.587852	850.784
724.604445	795.882
724.621037	768.235
724.637630	757.843
724.654223	715.686
724.670816	668.824
724.687409	605.294
724.704003	535.294
724.720596	562.353
724.737190	603.726
724.753784	618.627
724.770378	662.549
724.786973	684.706
724.803567	636.078
724.820162	640.784
724.836757	648.039
724.853352	670.784
724.869948	721.569
724.886543	736.863
724.903139	692.157
724.919735	696.667
724.936331	788.627
724.952927	858.824
724.969524	882.549
724.986120	910
725.002717	953.333
725.019314	1001.18
725.035912	1011.57
725.052509	1030.39
725.069107	1125.69
725.085705	1254.31
725.102303	1375.88
725.118901	1636.47
725.135499	2196.67
725.152098	2970.78
725.168697	3720
725.185296	4390.78
725.201895	4826.08
725.218494	5022.16
725.235094	5253.92
725.251693	5389.61
725.268293	5196.86
725.284893	4866.47
725.301494	4390.59
725.318094	3727.06
725.334695	3090.98
725.351296	2593.33
725.367897	2199.8
725.384498	1915.49
725.401099	1646.47
725.417701	1400
725.434303	1231.37
725.450905	1137.45
725.467507	1011.96
725.484109	893.137
725.500712	793.137
725.517315	767.451
725.533918	762.941
725.550521	710.392
725.567124	695.882
725.583728	736.863
725.600332	714.314
725.616935	657.451
725.633540	663.726
725.650144	667.255
725.666748	614.51
725.683353	593.529
725.699958	603.529
725.716563	601.176
725.733168	575.686
725.749774	589.02
725.766379	593.333
725.782985	598.235
725.799591	645.686
725.816197	698.235
725.832804	706.275
725.849410	698.235
725.866017	721.176
725.882624	746.863
725.899231	738.235
725.915838	749.608
725.932446	774.706
725.949053	811.765
725.965661	839.804
725.982269	884.314
725.998878	921.569
726.015486	951.961
726.032095	996.471
726.048704	1110
726.065313	1285.88
726.081922	1487.45
726.098531	1660.98
726.115141	1927.25
726.131751	2222.55
726.148361	2522.35
726.164971	3088.04
726.181581	3938.82
726.198192	4696.27
726.214803	5225.69
726.231414	5534.71
726.248025	5565.29
726.264636	5373.53
726.281248	4944.12
726.297859	4388.04
726.314471	3812.35
726.331083	3221.37
726.347695	2764.9
726.364308	2413.73
726.380921	2088.63
726.397533	1807.84
726.414146	1578.24
726.430760	1301.76
726.447373	1132.35
726.463987	1070.59
726.480600	963.922
726.497214	880.588
726.513829	886.863
726.530443	901.569
726.547058	863.726
726.563672	782.157
726.580287	764.902
726.596902	770.98
726.613518	690.588
726.630133	636.863
726.646749	644.314
726.663365	658.824
726.679981	648.824
726.696597	659.02
726.713213	674.51
726.729830	660.588
726.746447	622.549
726.763064	565.882
726.779681	574.314
726.796299	656.275
726.812916	666.275
726.829534	582.745
726.846152	561.569
726.862770	628.627
726.879388	693.529
726.896007	706.471
726.912626	713.137
726.929245	702.549
726.945864	705.882
726.962483	790
726.979102	869.216
726.995722	873.529
727.012342	907.451
727.028962	1027.06
727.045582	1098.63
727.062203	1131.96
727.078823	1300.2
727.095444	1554.71
727.112065	1717.45
727.128686	1934.31
727.145308	2412.94
727.161929	3087.65
727.178551	3777.06
727.195173	4195.88
727.211795	4587.25
727.228418	5140.59
727.245040	5396.08
727.261663	5219.22
727.278286	4885.69
727.294909	4469.8
727.311532	3980
727.328156	3509.22
727.344779	2987.45
727.361403	2462.35
727.378027	2163.53
727.394651	1965.1
727.411276	1689.41
727.427900	1402.35
727.444525	1239.22
727.461150	1109.8
727.477775	989.608
727.494401	861.569
727.511026	816.275
727.527652	850.784
727.544278	831.961
727.560904	731.373
727.577531	656.471
727.594157	661.961
727.610784	707.059
727.627411	716.275
727.644038	661.961
727.660665	627.647
727.677292	619.02
727.693920	591.765
727.710548	570
727.727176	587.451
727.743804	584.902
727.760433	562.745
727.777061	588.627
727.793690	598.235
727.810319	594.902
727.826948	628.431
727.843578	712.941
727.860207	771.177
727.876837	759.608
727.893467	740.98
727.910097	771.765
727.926727	788.431
727.943358	788.824
727.959988	769.02
727.976619	764.706
727.993250	846.863
728.009882	930.588
728.026513	965.294
728.043145	1068.63
728.059777	1200
728.076409	1277.45
728.093041	1402.94
728.109673	1707.65
728.126306	2113.14
728.142939	2634.9
728.159572	3347.84
728.176205	4048.82
728.192838	4498.24
728.209472	4780.39
728.226105	5057.06
728.242739	5210.39
728.259374	5121.37
728.276008	4919.61
728.292642	4620.59
728.309277	4043.73
728.325912	3349.41
728.342547	2844.9
728.359182	2509.22
728.375818	2205.88
728.392453	1900.59
728.409089	1617.45
728.425725	1407.65
728.442361	1303.53
728.458998	1252.35
728.475634	1150.59
728.492271	1056.67
728.508908	984.118
728.525545	902.745
728.542183	809.608
728.558820	699.216
728.575458	648.235
728.592096	692.157
728.608734	689.02
728.625372	621.765
728.642011	621.373
728.658649	649.216
728.675288	655.098
728.691927	627.255
728.708566	619.608
728.725206	633.137
728.741846	637.843
728.758485	627.843
728.775125	613.922
728.791766	589.608
728.808406	609.804
728.825047	650.392
728.841687	682.353
728.858328	709.804
728.874969	784.118
728.891611	854.706
728.908252	843.529
728.924894	791.765
728.941536	765.882
728.958178	789.216
728.974820	919.412
728.991463	1027.84
729.008105	1034.71
729.024748	1014.9
729.041391	1075.1
729.058035	1145.88
729.074678	1225.29
729.091322	1367.45
729.107965	1621.96
729.124609	1972.75
729.141254	2403.53
729.157898	2958.43
729.174543	3682.35
729.191187	4361.76
729.207832	4822.16
729.224477	5211.57
729.241123	5527.25
729.257768	5542.35
729.274414	5217.84
729.291060	4544.31
729.307706	3782.94
729.324352	3279.02
729.340999	2855.29
729.357645	2404.9
729.374292	2081.76
729.390939	1833.92
729.407586	1576.67
729.424234	1332.35
729.440881	1190.78
729.457529	1116.08
729.474177	1010.2
729.490825	885.098
729.507474	817.059
729.524122	820
729.540771	780
729.557420	709.216
729.574069	698.431
729.590718	727.647
729.607368	705.49
729.624018	669.804
729.640667	668.431
729.657318	637.451
729.673968	620.98
729.690618	606.471
729.707269	571.176
729.723920	538.039
729.740571	558.627
729.757222	599.412
729.773873	607.647
729.790525	568.824
729.807177	559.216
729.823829	598.627
729.840481	651.373
729.857133	699.412
729.873786	680.784
729.890439	641.765
729.907091	657.843
729.923745	687.843
729.940398	736.471
729.957051	808.039
729.973705	845.882
729.990359	846.078
730.007013	902.745
730.023667	960
730.040322	998.627
730.056976	1052.75
730.073631	1216.27
730.090286	1448.82
730.106941	1725.88
730.123597	2086.08
730.140252	2526.08
730.156908	2916.47
730.173564	3382.94
730.190220	4044.71
730.206877	4684.31
730.223533	5012.94
730.240190	5095.88
730.256847	5104.9
730.273504	5017.45
730.290161	4559.02
730.306819	3844.31
730.323476	3234.12
730.340134	2807.06
730.356792	2432.35
730.373451	2132.94
730.390109	1860.39
730.406768	1566.86
730.423426	1351.57
730.440085	1270.59
730.456745	1183.53
730.473404	1045.29
730.490064	929.608
730.506723	868.039
730.523383	843.333
730.540043	801.177
730.556704	720.98
730.573364	685.49
730.590025	684.51
730.606686	675.686
730.623347	637.451
730.640008	603.726
730.656670	613.137
730.673331	671.176
730.689993	669.02
730.706655	605.098
730.723318	602.745
730.739980	609.804
730.756643	573.137
730.773305	607.059
730.789968	661.176
730.806632	648.235
730.823295	625.882
730.839959	623.333
730.856622	650.392
730.873286	675.686
730.889950	715.49
730.906615	744.314
730.923279	767.843
730.939944	803.137
730.956609	817.647
730.973274	839.804
730.989939	854.706
731.006605	858.039
731.023270	911.373
731.039936	1038.82
731.056602	1233.53
731.073268	1413.14
731.089935	1511.18
731.106601	1696.47
731.123268	2022.94
731.139935	2455.88
731.156602	3040
731.173270	3670.39
731.189937	4162.16
731.206605	4630.98
731.223273	5074.71
731.239941	5275.29
731.256609	5219.41
731.273278	4996.08
731.289947	4580.59
731.306615	4070.59
731.323285	3591.18
731.339954	3093.14
731.356623	2581.18
731.373293	2197.65
731.389963	1877.65
731.406633	1612.75
731.423303	1488.63
731.439973	1456.08
731.456644	1366.08
731.473315	1188.24
731.489986	982.353
731.506657	869.412
731.523328	824.314
731.540000	807.451
731.556672	814.706
731.573343	833.529
731.590016	815.49
731.606688	745.686
731.623360	658.627
731.640033	640.588
731.656706	660.98
731.673379	700.392
731.690052	720.784
731.706726	671.373
731.723399	600
731.740073	566.471
731.756747	523.922
731.773421	523.137
731.790096	568.627
731.806770	618.039
731.823445	646.078
731.840120	638.235
731.856795	611.569
731.873471	642.157
731.890146	680.588
731.906822	677.059
731.923498	708.235
731.940174	812.157
731.956850	874.118
731.973527	849.608
731.990203	837.843
732.006880	919.412
732.023557	980
732.040234	992.745
732.056912	1003.33
732.073590	1125.69
732.090267	1439.41
732.106945	1819.8
732.123624	2217.84
732.140302	2662.94
732.156980	3126.47
732.173659	3643.33
732.190338	4045.29
732.207017	4284.9
732.223697	4721.57
732.240376	5271.96
732.257056	5326.86
732.273736	4954.9
732.290416	4521.76
732.307096	4037.65
732.323777	3573.33
732.340457	3107.65
732.357138	2476.67
732.373819	1956.27
732.390500	1767.45
732.407182	1614.31
732.423864	1328.63
732.440545	1113.33
732.457227	1030.98
732.473909	1022.75
732.490592	995.882
732.507274	928.627
732.523957	854.706
732.540640	782.157
732.557323	680.392
732.574007	590.588
732.590690	573.333
732.607374	602.549
732.624058	588.431
732.640742	606.667
732.657426	643.137
732.674111	637.255
732.690795	621.373
732.707480	630.392
732.724165	615.686
732.740850	600.98
732.757536	590.784
732.774221	588.235
732.790907	578.039
732.807593	584.902
732.824279	614.51
732.840966	635.294
732.857652	648.431
732.874339	690.196
732.891026	706.078
[truncated: 117,684 more rows]
