# Supplementary material for: Microcystin-LR Detected in a Low Molecular Weight Fraction from a Crude Extract of Zoanthus sociatus
Source: Toxins (Basel). 2017 Mar 1;9(3):89. doi: 10.3390/toxins9030089 (PMC5371844; doi:10.3390/toxins9030089)
Supplement: Supplementary file 1 [file toxins-09-00089-s001.zip › toxins-159662 supplementary/Rawdataset S1/Peak 2/MS peak 2.txt]

TITLE "<<ms b4>> TOF/TOF� Reflector Spec #1[BP = 995.5, 33247]"
TYPE MASSSPEC
699.934217	1602.55
699.950524	1673.53
699.966832	1666.67
699.983139	1700
699.999447	1829.22
700.015756	1878.43
700.032064	1856.47
700.048373	2073.33
700.064681	2402.94
700.080990	2588.43
700.097300	2806.67
700.113609	3292.35
700.129918	4044.12
700.146228	4897.25
700.162538	5659.41
700.178848	6427.25
700.195158	7147.45
700.211469	7814.31
700.227780	8730.59
700.244091	9476.27
700.260402	9797.45
700.276713	9886.67
700.293024	9689.41
700.309336	9387.25
700.325648	8954.51
700.341960	8200.39
700.358272	7262.35
700.374584	6233.14
700.390897	5128.04
700.407210	4220.78
700.423523	3693.53
700.439836	3409.8
700.456149	3006.67
700.472463	2617.65
700.488776	2432.75
700.505090	2240.2
700.521404	1951.76
700.537719	1773.92
700.554033	1712.35
700.570348	1631.18
700.586663	1528.04
700.602978	1424.51
700.619293	1328.43
700.635608	1275.49
700.651924	1262.94
700.668240	1256.27
700.684556	1240.2
700.700872	1207.84
700.717188	1157.06
700.733505	1189.02
700.749822	1213.33
700.766139	1200.2
700.782456	1202.16
700.798773	1192.55
700.815091	1185.29
700.831408	1210.78
700.847726	1234.9
700.864044	1239.8
700.880362	1255.1
700.896681	1357.45
700.913000	1492.94
700.929318	1532.55
700.945637	1495.49
700.961957	1538.04
700.978276	1609.02
700.994596	1633.33
701.010916	1716.86
701.027235	1910.39
701.043556	2177.25
701.059876	2312.94
701.076197	2273.14
701.092517	2426.67
701.108838	2942.16
701.125159	3600.2
701.141481	4271.57
701.157802	5004.9
701.174124	5903.53
701.190446	6946.27
701.206768	7796.86
701.223090	8524.31
701.239413	9374.31
701.255735	9956.27
701.272058	10139.8
701.288381	9909.8
701.304704	9349.02
701.321028	8828.43
701.337351	8263.73
701.353675	7428.82
701.369999	6439.41
701.386323	5373.14
701.402648	4463.14
701.418972	3781.37
701.435297	3226.27
701.451622	2883.33
701.467947	2618.04
701.484272	2357.45
701.500598	2150.98
701.516923	1958.24
701.533249	1766.86
701.549575	1616.67
701.565902	1520
701.582228	1443.33
701.598555	1358.63
701.614881	1343.14
701.631209	1371.37
701.647536	1281.57
701.663863	1127.45
701.680191	1086.67
701.696518	1103.92
701.712846	1126.86
701.729175	1164.12
701.745503	1166.67
701.761831	1174.71
701.778160	1242.55
701.794489	1314.12
701.810818	1309.8
701.827147	1239.02
701.843477	1207.45
701.859807	1295.29
701.876137	1471.76
701.892467	1508.82
701.908797	1463.14
701.925127	1480.98
701.941458	1472.16
701.957789	1411.57
701.974120	1391.57
701.990451	1448.63
702.006782	1589.61
702.023114	1782.55
702.039446	1928.63
702.055778	2080.39
702.072110	2248.24
702.088442	2453.14
702.104775	2780.39
702.121107	3295.88
702.137440	4063.53
702.153773	4982.16
702.170107	5971.18
702.186440	6982.35
702.202774	7726.47
702.219108	8090.59
702.235442	8405.49
702.251776	8946.67
702.268110	9601.37
702.284445	9946.08
702.300780	9599.41
702.317115	8851.96
702.333450	8089.41
702.349785	7366.67
702.366121	6553.33
702.382457	5568.04
702.398792	4586.86
702.415129	3813.53
702.431465	3350.98
702.447801	3100.59
702.464138	2829.22
702.480475	2467.65
702.496812	2151.37
702.513149	1926.86
702.529487	1772.35
702.545825	1645.69
702.562162	1552.55
702.578500	1451.37
702.594839	1397.06
702.611177	1392.55
702.627516	1358.43
702.643854	1226.86
702.660193	1156.08
702.676533	1184.51
702.692872	1262.75
702.709212	1275.1
702.725551	1193.14
702.741891	1119.61
702.758231	1123.53
702.774572	1158.04
702.790912	1191.18
702.807253	1273.33
702.823594	1331.96
702.839935	1329.41
702.856276	1337.06
702.872618	1348.04
702.888959	1326.47
702.905301	1323.33
702.921643	1345.88
702.937985	1390.98
702.954328	1495.69
702.970670	1568.82
702.987013	1553.92
703.003356	1545.29
703.019699	1692.35
703.036042	1944.12
703.052386	2123.92
703.068730	2285.88
703.085074	2576.86
703.101418	2988.04
703.117762	3631.76
703.134107	4456.86
703.150451	5254.31
703.166796	6039.22
703.183141	6869.02
703.199486	7580.39
703.215832	8202.94
703.232178	8851.18
703.248523	9302.94
703.264869	9464.71
703.281216	9497.25
703.297562	9317.45
703.313909	8770
703.330255	8109.22
703.346602	7335.69
703.362949	6451.57
703.379297	5631.76
703.395644	4858.04
703.411992	4119.02
703.428340	3485.88
703.444688	2979.61
703.461036	2625.1
703.477385	2401.18
703.493734	2206.08
703.510082	1983.33
703.526431	1773.53
703.542781	1690
703.559130	1618.63
703.575480	1495.1
703.591830	1428.24
703.608180	1399.41
703.624530	1351.18
703.640880	1259.41
703.657231	1196.67
703.673581	1149.22
703.689932	1143.73
703.706284	1191.57
703.722635	1220.59
703.738986	1186.27
703.755338	1176.86
703.771690	1200.39
703.788042	1173.33
703.804394	1144.9
703.820747	1221.37
703.837100	1288.82
703.853452	1274.71
703.869805	1273.33
703.886159	1306.47
703.902512	1346.08
703.918866	1373.53
703.935219	1420.78
703.951573	1486.86
703.967928	1550.39
703.984282	1611.96
704.000637	1695.49
704.016991	1815.29
704.033346	1952.94
704.049701	2003.14
704.066057	2077.65
704.082412	2320.98
704.098768	2782.55
704.115124	3437.25
704.131480	4211.96
704.147836	5065.29
704.164193	6191.18
704.180549	7389.02
704.196906	8225.88
704.213263	8750.59
704.229620	9111.18
704.245978	9338.82
704.262335	9529.8
704.278693	9651.96
704.295051	9419.22
704.311409	8821.76
704.327768	8197.45
704.344126	7523.92
704.360485	6517.45
704.376844	5448.04
704.393203	4681.57
704.409562	4044.9
704.425922	3467.25
704.442282	2957.25
704.458641	2492.75
704.475002	2239.8
704.491362	2183.33
704.507722	2066.08
704.524083	1873.14
704.540444	1687.45
704.556805	1534.51
704.573166	1430.78
704.589527	1351.37
704.605889	1239.8
704.622251	1141.57
704.638613	1170.2
704.654975	1230.78
704.671337	1249.22
704.687700	1242.35
704.704063	1280.78
704.720425	1262.16
704.736789	1130
704.753152	1069.22
704.769515	1112.75
704.785879	1117.25
704.802243	1115.88
704.818607	1191.76
704.834971	1270.59
704.851336	1229.41
704.867700	1201.76
704.884065	1265.69
704.900430	1350.39
704.916795	1407.45
704.933161	1391.18
704.949526	1337.84
704.965892	1367.25
704.982258	1495.49
704.998624	1616.27
705.014991	1736.86
705.031357	1859.41
705.047724	2016.67
705.064091	2291.76
705.080458	2707.25
705.096825	3171.18
705.113193	3776.86
705.129560	4721.57
705.145928	5973.33
705.162296	7085.1
705.178664	7683.92
705.195033	8185.1
705.211401	8784.12
705.227770	9131.37
705.244139	9339.61
705.260508	9790
705.276878	10048
705.293247	9580
705.309617	8807.06
705.325987	8200.59
705.342357	7595.1
705.358728	6780.2
705.375098	5893.92
705.391469	5099.41
705.407840	4360.39
705.424211	3677.45
705.440582	3090.98
705.456954	2666.08
705.473325	2445.88
705.489697	2328.82
705.506069	2164.71
705.522441	2006.86
705.538814	1856.27
705.555186	1667.65
705.571559	1538.63
705.587932	1445.1
705.604305	1345.29
705.620679	1326.47
705.637052	1383.92
705.653426	1395.69
705.669800	1317.45
705.686174	1200.78
705.702548	1174.51
705.718923	1230.98
705.735298	1204.9
705.751673	1132.94
705.768048	1174.9
705.784423	1260.78
705.800798	1310.39
705.817174	1290.78
705.833550	1280.98
705.849926	1312.75
705.866302	1331.57
705.882678	1343.53
705.899055	1387.65
705.915432	1451.76
705.931809	1528.43
705.948186	1516.27
705.964563	1517.45
705.980941	1652.16
705.997319	1795.69
706.013697	1855.69
706.030075	1879.22
706.046453	1946.86
706.062832	2147.84
706.079210	2514.9
706.095589	3005.88
706.111968	3794.51
706.128347	5365.49
706.144727	7787.06
706.161107	10690.6
706.177486	13269.4
706.193866	14566.5
706.210247	14436.1
706.226627	13481.2
706.243008	12495.5
706.259388	11871.6
706.275769	11319.6
706.292150	10518.2
706.308532	9596.67
706.324913	8778.82
706.341295	7923.33
706.357677	6817.84
706.374059	5768.43
706.390441	5007.06
706.406824	4330.78
706.423207	3726.47
706.439589	3306.27
706.455973	2969.61
706.472356	2624.12
706.488739	2301.57
706.505123	2069.41
706.521507	2001.37
706.537891	1949.41
706.554275	1742.35
706.570659	1505.29
706.587044	1424.12
706.603429	1387.06
706.619814	1341.76
706.636199	1296.67
706.652584	1269.61
706.668970	1238.43
706.685355	1256.67
706.701741	1303.92
706.718127	1323.33
706.734514	1258.04
706.750900	1229.02
706.767287	1303.14
706.783674	1357.25
706.800061	1345.29
706.816448	1295.29
706.832835	1262.94
706.849223	1290.2
706.865611	1331.37
706.881999	1390.59
706.898387	1445.29
706.914775	1421.37
706.931164	1432.16
706.947553	1520.39
706.963942	1632.35
706.980331	1719.22
706.996720	1751.18
707.013110	1742.35
707.029499	1744.31
707.045889	1851.57
707.062279	2127.45
707.078670	2567.25
707.095060	3146.47
707.111451	3859.41
707.127842	4961.96
707.144233	6579.41
707.160624	8433.73
707.177015	10215.1
707.193407	11525.9
707.209799	11933.7
707.226191	11550
707.242583	10921
707.258975	10516.1
707.275368	10338.8
707.291761	10133.9
707.308153	9678.24
707.324547	8976.86
707.340940	8152.94
707.357333	7273.33
707.373727	6320.78
707.390121	5317.84
707.406515	4542.75
707.422909	4056.27
707.439304	3558.43
707.455698	3013.92
707.472093	2639.02
707.488488	2398.63
707.504884	2210.39
707.521279	2063.73
707.537675	1886.86
707.554070	1640.2
707.570466	1532.35
707.586862	1574.31
707.603259	1530
707.619655	1341.37
707.636052	1190.78
707.652449	1185.1
707.668846	1190.59
707.685243	1192.55
707.701641	1191.18
707.718039	1123.53
707.734437	1081.96
707.750835	1154.9
707.767233	1256.67
707.783631	1272.16
707.800030	1263.92
707.816429	1244.12
707.832828	1217.65
707.849227	1252.35
707.865626	1363.92
707.882026	1395.29
707.898426	1354.31
707.914826	1390.2
707.931226	1451.57
707.947626	1491.96
707.964027	1524.51
707.980428	1580.78
707.996828	1664.71
708.013230	1768.04
708.029631	1944.51
708.046032	2120.2
708.062434	2280.78
708.078836	2577.45
708.095238	3051.96
708.111640	3799.22
708.128043	5101.37
708.144445	6912.35
708.160848	8681.18
708.177251	9711.96
708.193654	10063.1
708.210058	10182.7
708.226461	10082.2
708.242865	9886.86
708.259269	9746.86
708.275673	9670.78
708.292077	9451.18
708.308482	8943.73
708.324887	8374.12
708.341292	7762.55
708.357697	6823.53
708.374102	5841.76
708.390507	5083.53
708.406913	4406.08
708.423319	3720.39
708.439725	3201.57
708.456131	2866.67
708.472538	2584.31
708.488944	2276.67
708.505351	1954.51
708.521758	1721.18
708.538165	1650.59
708.554573	1650
708.570980	1571.96
708.587388	1493.92
708.603796	1452.16
708.620204	1390.2
708.636612	1338.63
708.653021	1299.22
708.669430	1247.25
708.685839	1242.55
708.702248	1235.88
708.718657	1190.78
708.735066	1158.82
708.751476	1169.41
708.767886	1154.9
708.784296	1083.14
708.800706	1127.45
708.817117	1246.08
708.833527	1303.73
708.849938	1326.67
708.866349	1339.02
708.882760	1299.61
708.899172	1313.92
708.915583	1441.57
708.931995	1524.51
708.948407	1502.94
708.964819	1458.04
708.981231	1493.33
708.997644	1612.94
709.014056	1760
709.030469	1916.08
709.046882	2056.47
709.063296	2251.57
709.079709	2499.61
709.096123	2730.98
709.112537	3230.2
709.128951	4291.57
709.145365	5553.92
709.161779	6594.71
709.178194	7542.35
709.194609	8251.76
709.211024	8701.37
709.227439	9176.86
709.243854	9488.63
709.260270	9561.57
709.276685	9484.71
709.293101	9327.84
709.309517	9096.67
709.325934	8602.16
709.342350	7749.8
709.358767	6845.49
709.375184	6001.37
709.391601	5043.73
709.408018	4109.61
709.424436	3486.47
709.440853	3131.57
709.457271	2768.24
709.473689	2454.9
709.490107	2272.16
709.506526	2093.73
709.522944	1920.39
709.539363	1818.63
709.555782	1705.69
709.572201	1550.78
709.588621	1459.41
709.605040	1444.31
709.621460	1402.35
709.637880	1321.57
709.654300	1234.31
709.670720	1202.55
709.687141	1217.84
709.703561	1190
709.719982	1139.61
709.736403	1171.96
709.752824	1236.08
709.769246	1163.92
709.785668	1123.14
709.802089	1206.08
709.818511	1251.96
709.834934	1273.73
709.851356	1392.94
709.867778	1458.04
709.884201	1333.14
709.900624	1230.98
709.917047	1319.22
709.933471	1463.14
709.949894	1526.08
709.966318	1526.47
709.982742	1526.67
709.999166	1557.06
710.015590	1604.9
710.032015	1694.51
710.048439	1854.31
710.064864	2046.08
710.081289	2318.82
710.097715	2737.06
710.114140	3149.41
710.130566	3650.98
710.146991	4509.22
710.163417	5523.33
710.179844	6345.49
710.196270	6997.65
710.212696	7672.75
710.229123	8372.75
710.245550	8811.37
710.261977	8990.98
710.278405	9098.63
710.294832	9037.84
710.311260	8534.51
710.327688	7677.45
710.344116	6774.12
710.360544	6025.69
710.376973	5333.53
710.393401	4520.98
710.409830	3832.16
710.426259	3322.16
710.442688	2899.41
710.459118	2637.65
710.475547	2447.84
710.491977	2185.1
710.508407	1900.78
710.524837	1708.04
710.541268	1610
710.557698	1547.84
710.574129	1516.08
710.590560	1504.71
710.606991	1405.29
710.623422	1234.71
710.639854	1140.98
710.656286	1134.12
710.672717	1157.45
710.689150	1164.51
710.705582	1150.2
710.722014	1123.53
710.738447	1089.8
710.754880	1102.94
710.771313	1122.75
710.787746	1128.24
710.804179	1126.86
710.820613	1128.43
710.837047	1206.08
710.853481	1352.16
710.869915	1395.1
710.886349	1305.29
710.902784	1278.24
710.919219	1315.88
710.935653	1327.25
710.952089	1397.65
710.968524	1497.45
710.984959	1525.29
711.001395	1599.02
711.017831	1735.88
711.034267	1855.49
711.050703	1961.76
711.067140	2131.18
711.083576	2336.08
711.100013	2729.8
711.116450	3558.63
711.132887	5165.1
711.149325	7578.04
711.165762	9674.31
711.182200	10495.1
711.198638	10531.2
711.215076	10447.5
711.231515	10208
711.247953	9912.35
711.264392	9869.41
711.280831	9935.49
711.297270	9614.31
711.313709	8790.59
711.330149	7916.47
711.346588	7302.16
711.363028	6636.67
711.379468	5666.47
711.395909	4678.82
711.412349	3984.71
711.428790	3541.76
711.445230	3142.94
711.461671	2730
711.478113	2389.61
711.494554	2179.22
711.510996	1998.82
711.527437	1784.12
711.543879	1615.69
711.560321	1472.16
711.576764	1398.63
711.593206	1387.45
711.609649	1299.22
711.626092	1146.08
711.642535	1085.29
711.658978	1129.41
711.675422	1208.43
711.691865	1259.22
711.708309	1207.25
711.724753	1139.41
711.741198	1157.25
711.757642	1184.71
711.774087	1134.31
711.790531	1101.37
711.806976	1153.14
711.823422	1218.43
711.839867	1262.16
711.856313	1267.84
711.872758	1246.47
711.889204	1223.92
711.905650	1212.16
711.922097	1234.31
711.938543	1274.51
711.954990	1354.31
711.971437	1453.53
711.987884	1520.59
712.004331	1581.37
712.020779	1693.14
712.037226	1713.33
712.053674	1800.2
712.070122	2056.27
712.086570	2368.04
712.103019	2814.12
712.119467	3637.84
712.135916	4723.33
712.152365	5890
712.168814	6999.22
712.185264	7869.8
712.201713	8449.61
712.218163	8715.1
712.234613	8906.47
712.251063	9265.69
712.267513	9448.63
712.283964	9222.16
712.300415	8978.82
712.316865	8670.2
712.333317	7840.2
712.349768	6781.57
712.366219	5975.88
712.382671	5238.43
712.399123	4497.06
712.415575	3903.73
712.432027	3355.88
712.448479	2869.02
712.464932	2532.35
712.481385	2231.96
712.497838	1999.22
712.514291	1920.39
712.530744	1828.63
712.547198	1688.43
712.563652	1592.35
712.580105	1470.98
712.596560	1344.12
712.613014	1306.08
712.629468	1268.04
712.645923	1188.04
712.662378	1136.67
712.678833	1178.24
712.695288	1245.1
712.711744	1262.94
712.728199	1254.71
712.744655	1267.25
712.761111	1211.76
712.777567	1124.51
712.794024	1099.22
712.810480	1151.57
712.826937	1186.67
712.843394	1165.29
712.859851	1173.53
712.876309	1249.61
712.892766	1342.94
712.909224	1359.41
712.925682	1320.98
712.942140	1331.37
712.958598	1430.78
712.975057	1540.39
712.991515	1632.75
713.007974	1683.73
713.024433	1621.57
713.040892	1614.12
713.057352	1878.24
713.073812	2247.65
713.090271	2558.43
713.106731	2871.18
713.123192	3275.69
713.139652	3929.8
713.156113	4905.49
713.172573	5752.94
713.189034	6319.22
713.205495	6977.65
713.221957	7868.82
713.238418	8676.67
713.254880	8941.76
713.271342	8785.88
713.287804	8653.92
713.304266	8519.41
713.320729	8072.75
713.337191	7315.49
713.353654	6475.1
713.370117	5561.37
713.386580	4715.49
713.403044	4088.04
713.419508	3584.71
713.435971	3128.24
713.452435	2758.04
713.468900	2487.84
713.485364	2281.76
713.501828	2069.41
713.518293	1900.78
713.534758	1792.16
713.551223	1656.67
713.567689	1463.53
713.584154	1320.39
713.600620	1331.57
713.617086	1356.86
713.633552	1225.29
713.650018	1125.49
713.666485	1133.53
713.682951	1134.71
713.699418	1091.37
713.715885	1095.49
713.732352	1124.71
713.748820	1137.84
713.765287	1091.18
713.781755	1066.86
713.798223	1129.61
713.814691	1240.59
713.831160	1322.35
713.847628	1284.9
713.864097	1133.73
713.880566	1051.18
713.897035	1114.9
713.913504	1202.35
713.929974	1226.67
713.946443	1317.84
713.962913	1464.71
713.979383	1557.84
713.995854	1592.16
714.012324	1716.67
714.028795	1897.45
714.045266	2041.18
714.061737	2100.98
714.078208	2184.9
714.094679	2443.73
714.111151	2932.94
714.127623	3592.55
714.144095	4342.75
714.160567	5224.9
714.177039	6223.53
714.193512	6984.71
714.209984	7610.98
714.226457	8346.67
714.242930	8876.27
714.259404	9071.37
714.275877	9122.35
714.292351	9098.04
714.308825	8976.86
714.325299	8599.22
714.341773	7893.53
714.358248	6891.18
714.374722	5930.39
714.391197	5262.16
714.407672	4594.31
714.424147	3844.51
714.440623	3259.61
714.457098	2872.75
714.473574	2542.94
714.490050	2260.2
714.506526	2072.35
714.523002	1868.82
714.539479	1649.41
714.555956	1520.2
714.572433	1482.35
714.588910	1426.67
714.605387	1327.06
714.621864	1237.06
714.638342	1206.27
714.654820	1215.29
714.671298	1170
714.687776	1090.59
714.704255	1094.31
714.720733	1179.02
714.737212	1206.47
714.753691	1169.61
714.770170	1123.53
714.786650	1062.55
714.803129	1060.78
714.819609	1161.96
714.836089	1228.63
714.852569	1204.51
714.869049	1204.9
714.885530	1259.8
714.902011	1266.67
714.918492	1296.47
714.934973	1407.65
714.951454	1505.49
714.967935	1554.51
714.984417	1605.1
715.000899	1630.59
715.017381	1697.84
715.033863	1843.33
715.050346	1933.33
715.066828	2052.55
715.083311	2332.75
715.099794	2740.2
715.116277	3218.82
715.132761	3786.47
715.149244	4589.61
715.165728	5646.67
715.182212	6637.25
715.198696	7294.12
715.215180	7764.31
715.231665	8212.75
715.248150	8629.61
715.264634	8854.12
715.281120	8849.61
715.297605	8769.02
715.314090	8649.41
715.330576	8261.96
715.347062	7405.69
715.363548	6450.39
715.380034	5659.61
715.396520	4862.55
715.413007	4061.37
715.429494	3494.31
715.445981	3151.96
715.462468	2830.39
715.478955	2490.78
715.495443	2202.55
715.511931	1973.73
715.528419	1830.39
715.544907	1738.24
715.561395	1638.43
715.577883	1520.78
715.594372	1409.61
715.610861	1358.24
715.627350	1303.53
715.643839	1276.08
715.660329	1250
715.676818	1185.49
715.693308	1112.35
715.709798	1077.06
715.726289	1112.75
715.742779	1143.73
715.759270	1171.76
715.775760	1201.76
715.792251	1171.57
715.808742	1145.49
715.825234	1137.45
715.841725	1148.82
715.858217	1206.86
715.874709	1293.53
715.891201	1309.22
715.907693	1279.02
715.924186	1316.47
715.940679	1404.12
715.957171	1479.41
715.973665	1580.39
715.990158	1684.51
716.006651	1793.33
716.023145	1868.63
716.039639	1950.39
716.056133	2099.61
716.072627	2225.1
716.089121	2386.27
716.105616	2751.57
716.122111	3317.25
716.138606	3989.8
716.155101	4839.8
716.171596	5994.12
716.188092	7232.35
716.204587	8269.41
716.221083	8874.71
716.237579	8996.08
716.254076	8884.9
716.270572	8880.98
716.287069	8926.67
716.303566	8685.88
716.320063	8122.55
716.336560	7496.47
716.353057	6802.75
716.369555	6005.29
716.386053	5313.92
716.402551	4673.53
716.419049	3934.71
716.435547	3333.53
716.452046	3016.47
716.468545	2777.84
716.485044	2477.84
716.501543	2123.92
716.518042	1830.2
716.534542	1695.1
716.551041	1638.24
716.567541	1542.35
716.584041	1414.31
716.600542	1356.27
716.617042	1310
716.633543	1270.2
716.650044	1338.04
716.666545	1373.33
716.683046	1288.82
716.699547	1254.51
716.716049	1255.69
716.732551	1220.39
716.749053	1221.37
716.765555	1211.96
716.782057	1154.71
716.798560	1156.86
716.815063	1213.92
716.831565	1210.59
716.848069	1213.73
716.864572	1285.29
716.881075	1314.31
716.897579	1293.53
716.914083	1320.2
716.930587	1329.8
716.947091	1308.43
716.963596	1349.41
716.980100	1439.22
716.996605	1536.47
717.013110	1684.51
717.029616	1786.27
717.046121	1837.25
717.062627	1960.78
717.079132	2167.45
717.095638	2432.35
717.112145	2866.27
717.128651	3467.06
717.145157	4204.51
717.161664	5205.88
717.178171	6512.55
717.194678	7728.82
717.211186	8367.06
717.227693	8455.1
717.244201	8458.04
717.260709	8597.84
717.277217	8733.33
717.293725	8652.94
717.310233	8237.25
717.326742	7724.9
717.343251	7248.43
717.359760	6635.29
717.376269	5847.45
717.392778	4969.61
717.409288	4101.76
717.425798	3391.37
717.442308	2939.8
717.458818	2632.94
717.475328	2339.22
717.491839	2112.75
717.508350	1986.08
717.524861	1834.51
717.541372	1647.25
717.557883	1539.41
717.574394	1499.41
717.590906	1462.94
717.607418	1404.12
717.623930	1319.61
717.640442	1258.82
717.656955	1264.9
717.673467	1279.61
717.689980	1258.82
717.706493	1235.1
717.723006	1218.63
717.739520	1159.61
717.756033	1069.22
717.772547	1050.2
717.789061	1069.22
717.805575	1089.41
717.822090	1147.06
717.838604	1208.24
717.855119	1235.29
717.871634	1251.76
717.888149	1302.35
717.904664	1315.29
717.921180	1315.49
717.937695	1386.47
717.954211	1399.61
717.970727	1334.51
717.987243	1373.14
718.003760	1554.51
718.020276	1740
718.036793	1883.53
718.053310	2005.69
718.069827	2135.29
718.086345	2314.12
718.102862	2593.73
718.119380	2932.16
718.135898	3529.22
718.152416	4509.61
718.168935	5736.67
718.185453	7130
718.201972	8626.86
718.218491	9999.22
718.235010	10726.3
718.251529	10675.1
718.268049	10337.5
718.284568	9912.35
718.301088	9283.73
718.317608	8661.96
718.334128	8138.63
718.350649	7439.61
718.367169	6494.12
718.383690	5505.29
718.400211	4763.73
718.416732	4276.47
718.433254	3775.1
718.449775	3171.96
718.466297	2732.94
718.482819	2547.06
718.499341	2375.1
718.515863	2091.37
718.532386	1908.82
718.548909	1828.24
718.565431	1734.9
718.581955	1578.04
718.598478	1400.2
718.615001	1345.69
718.631525	1355.1
718.648049	1261.57
718.664573	1127.45
718.681097	1111.96
718.697621	1190.2
718.714146	1195.49
718.730671	1101.76
718.747196	1082.75
718.763721	1133.33
718.780246	1098.24
718.796772	1078.82
718.813298	1189.02
718.829824	1286.27
718.846350	1220.2
718.862876	1125.1
718.879402	1166.27
718.895929	1312.75
718.912456	1348.63
718.928983	1259.41
718.945510	1249.02
718.962038	1396.86
718.978565	1561.76
718.995093	1644.9
719.011621	1647.25
719.028149	1666.08
719.044678	1784.71
719.061206	1975.1
719.077735	2239.22
719.094264	2505.29
719.110793	2869.02
719.127323	3646.47
719.143852	4657.84
719.160382	5372.94
719.176912	5880.98
719.193442	6784.51
719.209972	8091.57
719.226503	9014.51
719.243033	9287.25
719.259564	9323.92
719.276095	9292.16
719.292627	8978.43
719.309158	8451.57
719.325690	8008.82
719.342222	7568.24
719.358754	6783.14
719.375286	5793.73
719.391818	5018.82
719.408351	4467.06
719.424883	3924.31
719.441416	3361.18
719.457950	2886.27
719.474483	2568.82
719.491016	2303.33
719.507550	2052.16
719.524084	1840.39
719.540618	1669.02
719.557152	1557.45
719.573687	1507.65
719.590222	1430.59
719.606756	1311.37
719.623291	1217.65
719.639827	1242.94
719.656362	1364.31
719.672898	1399.8
719.689434	1252.35
719.705970	1135.88
719.722506	1147.65
719.739042	1178.04
719.755579	1129.22
719.772115	1101.57
719.788652	1140
719.805190	1228.63
719.821727	1260.78
719.838264	1203.33
719.854802	1160.2
719.871340	1220
719.887878	1264.71
719.904416	1259.61
719.920955	1262.35
719.937493	1269.61
719.954032	1261.57
719.970571	1312.16
719.987111	1458.63
720.003650	1587.06
720.020190	1671.96
720.036729	1823.92
720.053269	1961.37
720.069810	2023.14
720.086350	2178.43
720.102891	2569.41
720.119431	3174.31
720.135972	3855.49
720.152513	4566.27
720.169055	5222.55
720.185596	6067.25
720.202138	6997.45
720.218680	7579.41
720.235222	7864.51
720.251764	8212.16
720.268307	8532.35
720.284849	8551.76
720.301392	8381.96
720.317935	8092.35
720.334478	7452.94
720.351022	6623.14
720.367565	5848.43
720.384109	5154.51
720.400653	4475.1
720.417197	3827.65
720.433742	3264.51
720.450286	2823.14
720.466831	2515.29
720.483376	2281.37
720.499921	2066.08
720.516466	1847.45
720.533012	1653.53
720.549557	1503.53
720.566103	1353.92
720.582649	1261.37
720.599196	1228.04
720.615742	1192.16
720.632289	1190.78
720.648835	1243.73
720.665382	1233.53
720.681930	1126.47
720.698477	1067.06
720.715025	1090
720.731572	1147.45
720.748120	1173.53
720.764669	1184.51
720.781217	1149.8
720.797765	1113.73
720.814314	1165.49
720.830863	1219.61
720.847412	1170.2
720.863961	1118.04
720.880511	1127.84
720.897061	1150.2
720.913611	1187.84
720.930161	1244.51
720.946711	1308.43
720.963261	1410.2
720.979812	1444.31
720.996363	1337.65
721.012914	1314.51
721.029465	1517.45
721.046016	1762.16
721.062568	1907.84
721.079120	2088.43
721.095672	2409.61
721.112224	2881.37
721.128776	3491.57
721.145329	4126.86
721.161881	4768.04
721.178434	5484.51
721.194987	6238.04
721.211541	6948.24
721.228094	7585.69
721.244648	8095.29
721.261202	8397.25
721.277756	8514.71
721.294310	8465.1
721.310864	8156.67
721.327419	7534.71
721.343974	6769.22
721.360529	6144.51
721.377084	5617.84
721.393639	4843.14
721.410195	4047.45
721.426751	3530.59
721.443307	3090.78
721.459863	2679.41
721.476419	2427.25
721.492976	2244.31
721.509532	2058.43
721.526089	1921.18
721.542646	1795.69
721.559204	1670.2
721.575761	1557.06
721.592319	1419.61
721.608876	1276.47
721.625435	1206.86
721.641993	1251.18
721.658551	1254.51
721.675110	1144.9
721.691669	1099.41
721.708228	1208.24
721.724787	1254.71
721.741346	1190.2
721.757906	1122.16
721.774465	1087.45
721.791025	1102.16
721.807585	1176.27
721.824146	1200.2
721.840706	1146.08
721.857267	1143.73
721.873828	1180
721.890389	1182.16
721.906950	1153.92
721.923512	1183.53
721.940073	1306.86
721.956635	1414.9
721.973197	1416.08
721.989759	1420.98
722.006322	1536.27
722.022884	1713.33
722.039447	1843.14
722.056010	1879.22
722.072573	1977.65
722.089137	2281.76
722.105700	2654.31
722.122264	3034.51
722.138828	3622.16
722.155392	4506.67
722.171956	5529.22
722.188521	6431.76
722.205085	7090.2
722.221650	7380.78
722.238215	7550
722.254781	7920.78
722.271346	8288.43
722.287912	8279.02
722.304478	8011.76
722.321044	7771.57
722.337610	7419.8
722.354176	6633.53
722.370743	5603.53
722.387310	4836.47
722.403876	4344.9
722.420444	3889.02
722.437011	3433.53
722.453579	3077.06
722.470146	2673.14
722.486714	2258.43
722.503282	2033.14
722.519851	1933.33
722.536419	1818.24
722.552988	1587.45
722.569557	1431.18
722.586126	1432.94
722.602695	1420.39
722.619264	1352.35
722.635834	1308.04
722.652404	1278.43
722.668974	1230.78
722.685544	1214.31
722.702114	1206.67
722.718685	1210.39
722.735256	1212.35
722.751827	1172.16
722.768398	1103.14
722.784969	1065.49
722.801541	1049.41
722.818112	1049.8
722.834684	1048.04
722.851256	1076.47
722.867829	1125.1
722.884401	1123.53
722.900974	1090.78
722.917547	1131.37
722.934120	1236.86
722.950693	1352.16
722.967266	1468.82
722.983840	1456.67
723.000414	1378.82
723.016988	1398.43
723.033562	1505.49
723.050136	1688.63
723.066711	1960.78
723.083286	2327.25
723.099861	2662.55
723.116436	2869.8
723.133011	3152.16
723.149587	3917.84
723.166162	4938.43
723.182738	5610
723.199314	6171.57
723.215890	6965.29
723.232467	7529.61
723.249044	7831.96
723.265620	8202.94
723.282197	8544.12
723.298775	8515.88
723.315352	8053.73
723.331930	7323.53
723.348508	6596.67
723.365086	5921.18
723.381664	5270.98
723.398242	4632.16
723.414821	3977.25
723.431399	3347.25
723.447978	2921.96
723.464557	2527.84
723.481137	2163.33
723.497716	1979.41
723.514296	1916.47
723.530876	1816.08
723.547456	1691.18
723.564036	1570.2
723.580617	1424.12
723.597197	1345.88
723.613778	1330.2
723.630359	1242.35
723.646940	1160.39
723.663522	1168.24
723.680103	1209.61
723.696685	1214.71
723.713267	1174.9
723.729849	1151.37
723.746432	1189.61
723.763014	1217.84
723.779597	1187.45
723.796180	1128.63
723.812763	1077.65
723.829346	1065.29
723.845930	1118.63
723.862513	1187.25
723.879097	1240.59
723.895681	1244.51
723.912266	1213.14
723.928850	1270.98
723.945435	1371.57
723.962019	1343.92
723.978604	1332.94
723.995190	1421.96
724.011775	1483.92
724.028361	1499.41
724.044946	1550.59
724.061532	1738.82
724.078119	2027.06
724.094705	2307.45
724.111291	2622.55
724.127878	3161.18
724.144465	4025.88
724.161052	5103.92
724.177639	6309.22
724.194227	7599.8
724.210815	8594.31
724.227402	8915.1
724.243991	8784.9
724.260579	8699.02
724.277167	8796.86
724.293756	8656.08
724.310345	8143.92
724.326934	7639.02
724.343523	7207.25
724.360112	6623.33
724.376702	5814.31
724.393292	4917.25
724.409882	4225.69
724.426472	3725.49
724.443062	3222.35
724.459653	2776.86
724.476243	2444.9
724.492834	2227.84
724.509425	2055.69
724.526017	1854.51
724.542608	1721.18
724.559200	1686.27
724.575791	1615.69
724.592384	1468.24
724.608976	1338.04
724.625568	1270.39
724.642161	1258.63
724.658754	1211.57
724.675347	1133.14
724.691940	1078.24
724.708533	1110.2
724.725127	1139.02
724.741720	1106.27
724.758314	1099.02
724.774909	1084.9
724.791503	1046.27
724.808097	1090.98
724.824692	1167.45
724.841287	1147.06
724.857882	1186.67
724.874477	1282.16
724.891073	1328.24
724.907668	1291.96
724.924264	1323.53
724.940860	1412.75
724.957457	1381.96
724.974053	1390.39
724.990650	1513.73
725.007246	1571.37
725.023843	1574.12
725.040441	1643.92
725.057038	1709.8
725.073635	1837.45
725.090233	2125.69
725.106831	2587.65
725.123429	3121.37
725.140028	3766.27
725.156626	4745.29
725.173225	6010.59
725.189824	7116.27
725.206423	7790
725.223022	8095.49
725.239621	8278.63
725.256221	8546.86
725.272821	8664.12
725.289421	8493.14
725.306021	8109.02
725.322622	7571.76
725.339222	7121.57
725.355823	6717.25
725.372424	5956.86
725.389025	5065.88
725.405626	4425.69
725.422228	3867.25
725.438830	3314.12
725.455432	2888.24
725.472034	2504.51
725.488636	2204.9
725.505238	1988.82
725.521841	1840
725.538444	1733.33
725.555047	1584.9
725.571650	1469.41
725.588254	1436.67
725.604857	1356.47
725.621461	1268.63
725.638065	1285.88
725.654669	1283.33
725.671274	1236.86
725.687878	1271.57
725.704483	1322.75
725.721088	1269.8
725.737693	1197.06
725.754299	1202.55
725.770904	1264.31
725.787510	1254.51
725.804116	1192.94
725.820722	1172.16
725.837328	1192.16
725.853935	1201.18
725.870541	1236.47
725.887148	1236.08
725.903755	1226.86
725.920363	1300.59
725.936970	1342.35
725.953578	1328.24
725.970185	1341.96
725.986793	1420.2
726.003402	1552.94
726.020010	1688.43
726.036619	1772.35
726.053227	1840.59
726.069836	1935.88
726.086445	2185.88
726.103055	2573.14
726.119664	3025.49
726.136274	3559.41
726.152884	4285.1
726.169494	5428.82
726.186104	6664.51
726.202715	7528.82
726.219325	8051.76
726.235936	8420.2
726.252547	8664.31
726.269158	8739.61
726.285770	8671.57
726.302382	8631.96
726.318993	8423.14
726.335605	7726.86
726.352217	6785.1
726.368830	6005.1
726.385442	5244.12
726.402055	4520.98
726.418668	4030.98
726.435281	3546.47
726.451895	2996.08
726.468508	2650.59
726.485122	2451.96
726.501736	2191.18
726.518350	1925.1
726.534964	1780.59
726.551578	1702.94
726.568193	1621.57
726.584808	1510.2
726.601423	1433.33
726.618038	1365.1
726.634654	1281.96
726.651269	1239.61
726.667885	1190.59
726.684501	1095.88
726.701117	1079.22
726.717734	1173.53
726.734350	1202.35
726.750967	1170.39
726.767584	1106.08
726.784201	1078.24
726.800818	1126.08
726.817436	1118.63
726.834053	1048.43
726.850671	1060.98
726.867289	1162.35
726.883908	1233.53
726.900526	1274.51
726.917145	1311.57
726.933764	1298.63
726.950383	1266.67
726.967002	1297.45
726.983621	1381.76
727.000241	1473.53
727.016861	1568.43
727.033481	1675.49
727.050101	1718.24
727.066721	1752.35
727.083342	1898.43
727.099962	2267.65
727.116583	2775.49
727.133204	3230.59
727.149826	3741.18
727.166447	4602.16
727.183069	5602.16
727.199691	6345.69
727.216313	6825.69
727.232935	7395.29
727.249557	7889.22
727.266180	8036.86
727.282803	8133.53
727.299426	8307.06
727.316049	8203.14
727.332672	7726.47
727.349296	7003.92
727.365920	6126.27
727.382544	5254.9
727.399168	4501.37
727.415792	3892.35
727.432417	3388.63
727.449042	3001.96
727.465666	2686.86
727.482292	2378.04
727.498917	2119.41
727.515542	1944.31
727.532168	1794.51
727.548794	1639.61
727.565420	1540.2
727.582046	1532.16
727.598673	1547.84
727.615299	1460.2
727.631926	1348.43
727.648553	1287.25
727.665180	1230.98
727.681808	1144.51
727.698435	1089.41
727.715063	1150.2
727.731691	1245.29
727.748319	1198.63
727.764947	1118.24
727.781576	1128.63
727.798205	1139.41
727.814833	1163.33
727.831463	1187.84
727.848092	1156.86
727.864721	1159.02
727.881351	1215.69
727.897981	1256.67
727.914611	1281.57
727.931241	1273.53
727.947871	1250.2
727.964502	1253.92
727.981133	1341.37
727.997764	1453.33
728.014395	1527.06
728.031026	1584.71
728.047658	1694.51
728.064290	1863.73
728.080922	2099.22
728.097554	2385.49
728.114186	2840.59
728.130819	3506.47
728.147451	4274.12
728.164084	5331.57
728.180717	6944.31
728.197351	8634.9
728.213984	9427.84
728.230618	9290.78
728.247252	9042.35
728.263886	8923.73
728.280520	8917.84
728.297154	8880.39
728.313789	8432.75
728.330424	7681.37
728.347059	7102.75
728.363694	6552.35
728.380329	5670.78
728.396965	4724.12
728.413600	4011.96
728.430236	3423.53
728.446872	3005.69
728.463509	2761.18
728.480145	2540.59
728.496782	2249.02
728.513419	1946.86
728.530056	1747.06
728.546693	1592.35
728.563331	1480.59
728.579968	1440.2
728.596606	1432.16
728.613244	1369.41
728.629882	1318.82
728.646521	1276.08
728.663159	1247.65
728.679798	1272.35
728.696437	1238.43
728.713076	1143.33
728.729716	1159.61
728.746355	1253.14
728.762995	1285.69
728.779635	1223.14
728.796275	1135.29
728.812915	1101.37
728.829556	1179.02
728.846196	1218.24
728.862837	1152.55
728.879478	1117.45
728.896119	1204.12
728.912761	1324.71
728.929403	1342.75
728.946044	1319.41
728.962686	1356.86
728.979329	1442.35
728.995971	1536.67
729.012614	1629.61
729.029256	1739.8
729.045899	1885.69
729.062542	2025.88
729.079186	2130.78
729.095829	2273.92
729.112473	2565.69
729.129117	3036.47
729.145761	3658.43
729.162405	4547.06
729.179050	5838.04
729.195694	7238.24
729.212339	8194.9
729.228984	8574.12
729.245630	8649.61
729.262275	8634.71
729.278921	8600.39
729.295566	8495.88
729.312212	8271.37
729.328859	7870.2
729.345505	7290.39
729.362152	6765.1
729.378798	6070.39
729.395445	5051.57
729.412092	4163.53
729.428740	3654.12
729.445387	3242.35
729.462035	2811.37
729.478683	2483.53
729.495331	2209.61
729.511979	1983.53
729.528628	1913.53
729.545276	1868.24
729.561925	1699.22
729.578574	1491.37
729.595223	1380
729.611873	1406.67
729.628522	1400
729.645172	1320
729.661822	1230.98
729.678472	1169.61
729.695123	1134.51
729.711773	1108.24
729.728424	1088.24
729.745075	1066.86
729.761726	1070.59
729.778378	1100.2
729.795029	1153.14
729.811681	1128.24
729.828333	1044.71
729.844985	1061.96
729.861637	1178.63
729.878289	1269.8
729.894942	1307.06
729.911595	1321.96
729.928248	1374.9
729.944901	1464.51
729.961555	1534.71
729.978208	1586.08
729.994862	1581.96
730.011516	1584.31
730.028170	1669.41
730.044824	1779.8
730.061479	1883.73
730.078134	2093.73
730.094789	2365.49
730.111444	2681.57
730.128099	3197.25
730.144755	3977.45
730.161410	5039.41
730.178066	6275.69
730.194722	7413.92
730.211378	8319.22
730.228035	8697.25
730.244692	8565.29
730.261348	8434.51
730.278005	8414.51
730.294663	8207.06
730.311320	7864.9
730.327978	7537.84
730.344635	7194.12
730.361293	6638.63
730.377952	5821.76
730.394610	4931.96
730.411268	4237.65
730.427927	3734.9
730.444586	3263.33
730.461245	2832.94
730.477904	2482.55
730.494564	2187.25
730.511224	2000.98
730.527883	1873.53
730.544544	1716.08
730.561204	1582.55
730.577864	1499.61
730.594525	1452.75
730.611186	1423.53
730.627847	1334.71
730.644508	1218.24
730.661169	1209.02
730.677831	1205.88
730.694493	1126.67
730.711155	1103.14
730.727817	1171.96
730.744479	1149.41
730.761142	1049.61
730.777804	1058.63
730.794467	1130.39
730.811130	1146.08
730.827794	1128.63
730.844457	1156.67
730.861121	1217.06
730.877785	1224.51
730.894449	1245.29
730.911113	1272.35
730.927777	1297.84
730.944442	1337.65
730.961107	1415.69
730.977772	1457.25
730.994437	1415.69
731.011102	1487.84
731.027768	1725.49
731.044434	1890
731.061100	1942.94
731.077766	2063.14
731.094432	2452.55
731.111099	3062.35
731.127765	3743.53
731.144432	4476.86
731.161099	5305.29
731.177766	6321.18
731.194434	7393.73
731.211102	8244.51
731.227769	8626.47
731.244438	8501.18
731.261106	8453.53
731.277774	8688.24
731.294443	8570.2
731.311112	8117.25
731.327781	7690.39
731.344450	7144.31
731.361119	6411.37
731.377789	5628.04
731.394458	4882.35
731.411128	4186.67
731.427798	3565.88
731.444469	3145.49
731.461139	2834.9
731.477810	2471.96
731.494481	2153.33
731.511152	1938.24
731.527823	1792.16
731.544495	1697.06
731.561166	1629.22
731.577838	1587.65
731.594510	1526.67
731.611182	1383.14
731.627855	1326.67
731.644527	1295.69
731.661200	1204.9
731.677873	1186.86
731.694546	1215.29
731.711220	1206.67
731.727893	1173.14
731.744567	1169.8
731.761241	1150
731.777915	1109.8
731.794589	1121.57
731.811264	1115.49
731.827938	1087.45
731.844613	1092.16
731.861288	1154.9
731.877964	1279.22
731.894639	1348.82
731.911315	1435.1
731.927991	1471.96
731.944667	1409.8
731.961343	1430.78
731.978019	1535.49
731.994696	1603.53
732.011373	1639.41
732.028050	1609.41
732.044727	1617.65
732.061404	1768.04
732.078082	2037.25
732.094759	2404.51
732.111437	2884.12
732.128115	3626.27
732.144794	4572.94
732.161472	5663.92
732.178151	7000.98
732.194830	8340.98
732.211509	9199.61
732.228188	9342.35
732.244867	9170.98
732.261547	8959.22
732.278227	8768.82
732.294907	8659.22
732.311587	8400.39
732.328267	7784.51
732.344948	7070.98
732.361629	6426.27
732.378310	5676.86
732.394991	4815.1
732.411672	4151.96
732.428354	3683.53
732.445035	3189.61
732.461717	2748.82
732.478399	2435.49
732.495082	2151.96
732.511764	1919.8
732.528447	1761.57
732.545130	1636.67
732.561813	1567.06
732.578496	1510.78
732.595179	1369.41
732.611863	1280.59
732.628547	1283.92
732.645231	1241.18
732.661915	1204.71
732.678599	1189.02
732.695284	1155.88
732.711969	1130.39
732.728654	1148.63
732.745339	1169.8
732.762024	1125.49
732.778710	1075.29
732.795395	1069.41
732.812081	1091.37
732.828767	1083.33
732.845454	1080.59
732.862140	1125.88
732.878827	1168.63
[truncated: 117,685 more rows]
