# Supplementary material for: Microcystin-LR Detected in a Low Molecular Weight Fraction from a Crude Extract of Zoanthus sociatus
Source: Toxins (Basel). 2017 Mar 1;9(3):89. doi: 10.3390/toxins9030089 (PMC5371844; doi:10.3390/toxins9030089)
Supplement: Supplementary file 1 [file toxins-09-00089-s001.zip › toxins-159662 supplementary/Rawdataset S1/Peak 2/MSMS peak 2_1224.txt]

TITLE "<<msms b4 1224>> TOF/TOF� MS/MS Precursor 1224.59 Spec #1[BP = 1180.4, 26]"
TYPE MASSSPEC
9.985916	2.66667
9.988341	1.56863
9.990766	1.80392
9.993191	1.64706
9.995616	1.88235
9.998042	1.64706
10.000468	1.96078
10.002895	1.17647
10.005321	1.96078
10.007748	2.7451
10.010175	1.96078
10.012603	1.56863
10.015031	1.41176
10.017459	1.41176
10.019887	1.96078
10.022316	2.03922
10.024745	2.03922
10.027174	1.56863
10.029604	2.66667
10.032034	1.80392
10.034464	2.11765
10.036895	2.19608
10.039325	2.27451
10.041756	2.82353
10.044188	1.88235
10.046619	1.80392
10.049051	2.03922
10.051484	2.5098
10.053916	2.66667
10.056349	1.96078
10.058782	1.96078
10.061216	1.64706
10.063649	1.80392
10.066083	2.35294
10.068518	1.33333
10.070952	2.19608
10.073387	1.72549
10.075822	1.64706
10.078258	2.03922
10.080694	1.41176
10.083130	2.03922
10.085566	1.64706
10.088003	2.03922
10.090440	1.80392
10.092877	2.82353
10.095315	1.96078
10.097753	1.88235
10.100191	1.96078
10.102629	2.11765
10.105068	2.5098
10.107507	1.96078
10.109946	1.64706
10.112386	1.41176
10.114826	1.64706
10.117266	2.35294
10.119707	1.96078
10.122147	1.64706
10.124589	1.72549
10.127030	2.58824
10.129472	2.82353
10.131914	2.5098
10.134356	1.56863
10.136798	2.11765
10.139241	1.4902
10.141685	1.96078
10.144128	1.88235
10.146572	1.56863
10.149016	2.43137
10.151460	1.56863
10.153905	1.88235
10.156350	2.11765
10.158795	2.11765
10.161241	2.5098
10.163686	2.27451
10.166132	1.2549
10.168579	1.64706
10.171026	1.96078
10.173473	2.11765
10.175920	1.2549
10.178368	1.56863
10.180815	1.88235
10.183264	2.43137
10.185712	2.11765
10.188161	1.96078
10.190610	2.90196
10.193059	2.43137
10.195509	1.96078
10.197959	1.80392
10.200409	1.96078
10.202860	1.80392
10.205311	2.43137
10.207762	1.72549
10.210213	1.33333
10.212665	1.56863
10.215117	2.11765
10.217569	1.88235
10.220022	2.7451
10.222475	1.88235
10.224928	1.72549
10.227381	2.43137
10.229835	1.96078
10.232289	1.41176
10.234744	2.03922
10.237198	2.11765
10.239653	2.43137
10.242109	1.64706
10.244564	1.64706
10.247020	1.80392
10.249476	2.03922
10.251933	1.72549
10.254389	1.41176
10.256846	1.56863
10.259304	1.56863
10.261761	2.43137
10.264219	2.82353
10.266678	2.58824
10.269136	2.03922
10.271595	1.80392
10.274054	2.58824
10.276513	2.11765
10.278973	2.58824
10.281433	1.17647
10.283893	2.90196
10.286354	1.56863
10.288815	1.56863
10.291276	1.88235
10.293738	1.88235
10.296199	1.72549
10.298661	1.56863
10.301124	1.64706
10.303586	1.96078
10.306049	1.80392
10.308513	1.09804
10.310976	1.88235
10.313440	1.80392
10.315904	2.5098
10.318368	2.90196
10.320833	2.27451
10.323298	1.64706
10.325763	2.43137
10.328229	1.2549
10.330695	2.27451
10.333161	1.96078
10.335628	2.35294
10.338094	2.19608
10.340561	1.41176
10.343029	1.41176
10.345497	1.88235
10.347964	2.43137
10.350433	1.64706
10.352901	1.4902
10.355370	1.80392
10.357839	1.41176
10.360309	1.4902
10.362778	2.19608
10.365248	2.5098
10.367719	2.11765
10.370189	1.80392
10.372660	1.4902
10.375131	1.80392
10.377603	1.17647
10.380075	1.88235
10.382547	1.80392
10.385019	2.19608
10.387492	1.88235
10.389965	2.5098
10.392438	1.88235
10.394912	1.4902
10.397386	1.56863
10.399860	1.96078
10.402334	1.80392
10.404809	1.80392
10.407284	1.88235
10.409759	2.35294
10.412235	1.80392
10.414711	1.64706
10.417187	1.96078
10.419664	2.43137
10.422140	1.2549
10.424618	2.58824
10.427095	1.96078
10.429573	2.19608
10.432051	1.01961
10.434529	1.80392
10.437008	2.27451
10.439486	2.03922
10.441966	1.33333
10.444445	2.7451
10.446925	1.72549
10.449405	2.35294
10.451885	1.64706
10.454366	2.43137
10.456847	1.88235
10.459328	2.03922
10.461810	2.03922
10.464291	1.72549
10.466774	1.80392
10.469256	2.19608
10.471739	2.19608
10.474222	1.56863
10.476705	1.56863
10.479189	1.4902
10.481672	2.19608
10.484157	2.43137
10.486641	2.03922
10.489126	1.72549
10.491611	1.80392
10.494096	1.64706
10.496582	2.11765
10.499068	2.35294
10.501554	2.7451
10.504041	2.58824
10.506528	1.4902
10.509015	2.5098
10.511502	1.96078
10.513990	2.58824
10.516478	2.43137
10.518966	1.41176
10.521455	2.11765
10.523944	2.58824
10.526433	1.56863
10.528923	1.80392
10.531412	2.19608
10.533902	2.19608
10.536393	1.64706
10.538883	1.88235
10.541374	2.11765
10.543866	1.88235
10.546357	1.88235
10.548849	1.96078
10.551341	1.33333
10.553834	2.35294
10.556327	1.33333
10.558820	2.03922
10.561313	2.11765
10.563807	2.43137
10.566300	2.98039
10.568795	2.19608
10.571289	1.56863
10.573784	2.98039
10.576279	2.27451
10.578775	3.05882
10.581270	2.03922
10.583766	2.19608
10.586263	2.03922
10.588759	2.5098
10.591256	1.56863
10.593753	2.98039
10.596251	2.03922
10.598748	2.19608
10.601246	1.64706
10.603745	1.72549
10.606243	2.5098
10.608742	1.4902
10.611242	1.96078
10.613741	1.80392
10.616241	1.33333
10.618741	1.80392
10.621242	1.41176
10.623742	1.72549
10.626243	1.4902
10.628745	2.90196
10.631246	2.27451
10.633748	1.72549
10.636250	2.11765
10.638753	2.27451
10.641256	2.66667
10.643759	1.80392
10.646262	1.80392
10.648766	1.4902
10.651270	2.27451
10.653774	2.11765
10.656278	1.96078
10.658783	1.96078
10.661288	2.19608
10.663794	1.80392
10.666300	2.27451
10.668806	2.43137
10.671312	2.27451
10.673819	2.03922
10.676325	2.35294
10.678833	2.03922
10.681340	1.80392
10.683848	2.98039
10.686356	9.56863
10.688864	17.4902
10.691373	12.7843
10.693882	4.39216
10.696391	2.7451
10.698901	3.76471
10.701411	3.13725
10.703921	3.76471
10.706431	2.58824
10.708942	2.5098
10.711453	3.05882
10.713965	2.82353
10.716476	1.96078
10.718988	2.43137
10.721500	2.43137
10.724013	2.27451
10.726526	2.43137
10.729039	1.80392
10.731552	1.41176
10.734066	2.82353
10.736580	2.35294
10.739094	1.96078
10.741609	1.72549
10.744124	2.11765
10.746639	2.43137
10.749154	1.41176
10.751670	1.56863
10.754186	2.7451
10.756702	1.01961
10.759219	1.64706
10.761736	2.11765
10.764253	2.43137
10.766771	2.19608
10.769289	2.19608
10.771807	2.11765
10.774325	1.72549
10.776844	1.72549
10.779363	2.27451
10.781882	1.64706
10.784402	2.58824
10.786922	1.64706
10.789442	1.72549
10.791962	2.27451
10.794483	1.88235
10.797004	2.7451
10.799526	1.88235
10.802047	2.27451
10.804569	2.7451
10.807092	1.96078
10.809614	1.80392
10.812137	0.941177
10.814660	2.19608
10.817184	1.88235
10.819707	1.80392
10.822231	3.13726
10.824756	2.19608
10.827280	1.72549
10.829805	1.88235
10.832330	1.88235
10.834856	1.88235
10.837382	2.5098
10.839908	2.03922
10.842434	3.05882
10.844961	2.66667
10.847488	1.88235
10.850015	2.11765
10.852543	1.80392
10.855071	1.80392
10.857599	2.35294
10.860127	1.17647
10.862656	2.7451
10.865185	2.27451
10.867714	1.88235
10.870244	1.80392
10.872774	3.05882
10.875304	1.4902
10.877835	1.41176
10.880366	3.05882
10.882897	2.19608
10.885428	1.96078
10.887960	1.64706
10.890492	2.43137
10.893024	1.72549
10.895557	2.90196
10.898090	1.96078
10.900623	1.64706
10.903156	1.88235
10.905690	1.41176
10.908224	1.72549
10.910758	1.17647
10.913293	1.72549
10.915828	2.5098
10.918363	2.11765
10.920899	1.96078
10.923435	1.96078
10.925971	1.88235
10.928507	1.80392
10.931044	1.01961
10.933581	1.64706
10.936118	1.80392
10.938656	1.41176
10.941194	2.11765
10.943732	1.96078
10.946270	1.96078
10.948809	2.03922
10.951348	1.88235
10.953888	1.33333
10.956427	2.19608
10.958967	2.43137
10.961508	2.19608
10.964048	2.66667
10.966589	2.58824
10.969130	2.19608
10.971672	1.72549
10.974213	2.43137
10.976755	2.43137
10.979298	1.96078
10.981840	1.96078
10.984383	1.17647
10.986926	2.11765
10.989470	1.88235
10.992014	1.72549
10.994558	2.27451
10.997102	2.58824
10.999647	2.11765
11.002192	1.72549
11.004737	2.66667
11.007283	1.80392
11.009829	1.17647
11.012375	1.72549
11.014921	1.41176
11.017468	2.82353
11.020015	1.56863
11.022562	1.72549
11.025110	1.64706
11.027658	2.03922
11.030206	2.35294
11.032755	2.11765
11.035304	1.4902
11.037853	1.33333
11.040402	2.03922
11.042952	2.35294
11.045502	1.88235
11.048052	1.80392
11.050603	3.76471
11.053154	8.23529
11.055705	6.66667
11.058256	3.45098
11.060808	2.82353
11.063360	2.98039
11.065912	2.98039
11.068465	2.7451
11.071018	2.19608
11.073571	2.19608
11.076125	1.88235
11.078679	1.96078
11.081233	1.88235
11.083787	1.2549
11.086342	1.80392
11.088897	1.80392
11.091452	1.41176
11.094008	1.88235
11.096564	2.35294
11.099120	1.56863
11.101677	1.88235
11.104233	2.11765
11.106790	1.4902
11.109348	2.35294
11.111906	1.96078
11.114463	1.64706
11.117022	1.56863
11.119580	1.80392
11.122139	1.41176
11.124698	2.11765
11.127258	1.88235
11.129818	1.56863
11.132378	1.96078
11.134938	1.80392
11.137499	1.4902
11.140059	2.27451
11.142621	2.03922
11.145182	1.72549
11.147744	1.72549
11.150306	1.96078
11.152868	2.03922
11.155431	1.56863
11.157994	1.72549
11.160557	2.98039
11.163121	1.88235
11.165685	1.88235
11.168249	1.72549
11.170814	2.58824
11.173378	2.35294
11.175943	1.96078
11.178509	2.27451
11.181074	1.80392
11.183640	2.35294
11.186207	2.03922
11.188773	1.88235
11.191340	2.11765
11.193907	1.88235
11.196474	1.80392
11.199042	2.11765
11.201610	1.80392
11.204178	2.19608
11.206747	1.88235
11.209316	2.58824
11.211885	1.72549
11.214455	1.64706
11.217024	1.96078
11.219595	1.56863
11.222165	2.43137
11.224736	1.88235
11.227307	1.96078
11.229878	1.88235
11.232449	2.90196
11.235021	2.03922
11.237593	1.96078
11.240166	1.41176
11.242738	2.43137
11.245312	2.03922
11.247885	1.88235
11.250458	2.5098
11.253032	2.27451
11.255607	1.64706
11.258181	2.90196
11.260756	2.03922
11.263331	2.27451
11.265906	1.72549
11.268482	2.7451
11.271058	2.82353
11.273634	2.11765
11.276211	2.43137
11.278788	2.03922
11.281365	2.7451
11.283942	1.96078
11.286520	1.96078
11.289098	1.72549
11.291676	2.58824
11.294255	2.11765
11.296834	2.66667
11.299413	2.35294
11.301993	1.72549
11.304573	1.72549
11.307153	2.27451
11.309733	1.56863
11.312314	1.41176
11.314895	1.33333
11.317476	1.72549
11.320058	2.03922
11.322640	2.35294
11.325222	1.64706
11.327804	1.72549
11.330387	2.03922
11.332970	1.56863
11.335553	1.4902
11.338137	1.64706
11.340721	2.27451
11.343305	2.27451
11.345890	1.33333
11.348475	1.96078
11.351060	2.11765
11.353645	2.19608
11.356231	1.41176
11.358817	1.88235
11.361403	1.64706
11.363990	1.80392
11.366577	1.64706
11.369164	2.35294
11.371751	2.5098
11.374339	2.11765
11.376927	1.41176
11.379516	2.11765
11.382104	1.4902
11.384693	3.52941
11.387283	6.58824
11.389872	6.27451
11.392462	3.92157
11.395052	1.96078
11.397643	1.72549
11.400233	2.66667
11.402824	2.5098
11.405416	3.05882
11.408007	2.03922
11.410599	2.35294
11.413191	2.5098
11.415784	2.5098
11.418377	1.80392
11.420970	1.72549
11.423563	2.43137
11.426157	1.96078
11.428751	2.82353
11.431345	2.66667
11.433940	2.98039
11.436535	2.11765
11.439130	2.35294
11.441725	2.03922
11.444321	1.4902
11.446917	1.4902
11.449513	2.11765
11.452110	1.4902
11.454707	2.43137
11.457304	2.27451
11.459902	1.72549
11.462500	2.58824
11.465098	1.80392
11.467696	1.96078
11.470295	2.03922
11.472894	1.80392
11.475493	1.96078
11.478093	2.35294
11.480693	2.35294
11.483293	2.11765
11.485893	2.03922
11.488494	1.64706
11.491095	1.72549
11.493696	1.72549
11.496298	1.88235
11.498900	1.33333
11.501502	1.88235
11.504105	2.82353
11.506708	5.72549
11.509311	5.01961
11.511914	2.66667
11.514518	2.5098
11.517122	2.19608
11.519726	2.5098
11.522331	2.35294
11.524936	2.35294
11.527541	2.03922
11.530147	2.7451
11.532752	1.56863
11.535358	1.88235
11.537965	2.11765
11.540572	2.03922
11.543179	2.11765
11.545786	1.88235
11.548393	1.96078
11.551001	2.35294
11.553609	2.03922
11.556218	2.03922
11.558827	2.03922
11.561436	2.27451
11.564045	1.72549
11.566655	2.11765
11.569264	2.27451
11.571875	2.11765
11.574485	2.19608
11.577096	2.03922
11.579707	1.56863
11.582319	1.72549
11.584930	2.19608
11.587542	1.41176
11.590155	2.03922
11.592767	2.19608
11.595380	2.27451
11.597993	2.35294
11.600607	2.82353
11.603220	1.64706
11.605834	1.64706
11.608449	3.60784
11.611063	2.43137
11.613678	2.35294
11.616294	2.43137
11.618909	2.35294
11.621525	1.96078
11.624141	2.19608
11.626758	2.82353
11.629374	1.56863
11.631991	2.58824
11.634609	1.80392
11.637226	2.11765
11.639844	2.66667
11.642462	2.5098
11.645081	1.33333
11.647700	1.80392
11.650319	2.35294
11.652938	2.58824
11.655558	1.56863
11.658178	2.11765
11.660798	2.03922
11.663418	1.56863
11.666039	2.19608
11.668660	1.80392
11.671282	2.03922
11.673904	1.88235
11.676526	4.62745
11.679148	5.09804
11.681771	4.78431
11.684394	2.58824
11.687017	2.27451
11.689640	2.43137
11.692264	2.7451
11.694888	1.72549
11.697513	2.35294
11.700137	2.19608
11.702762	2.11765
11.705387	2.35294
11.708013	1.72549
11.710639	1.88235
11.713265	1.72549
11.715892	1.64706
11.718518	1.72549
11.721145	1.56863
11.723773	1.72549
11.726400	2.19608
11.729028	0.941176
11.731657	1.96078
11.734285	2.11765
11.736914	1.80392
11.739543	1.88235
11.742172	2.5098
11.744802	2.58824
11.747432	2.03922
11.750062	1.88235
11.752693	2.03922
11.755324	1.4902
11.757955	1.56863
11.760587	2.19608
11.763218	2.19608
11.765850	1.80392
11.768483	2.27451
11.771115	2.35294
11.773748	1.56863
11.776382	1.80392
11.779015	1.56863
11.781649	1.56863
11.784283	2.27451
11.786918	2.35294
11.789552	2.03922
11.792187	1.96078
11.794823	2.11765
11.797458	1.80392
11.800094	2.11765
11.802730	1.96078
11.805367	1.80392
11.808004	1.33333
11.810641	1.80392
11.813278	1.56863
11.815916	1.4902
11.818554	1.72549
11.821192	2.03922
11.823831	1.72549
11.826469	1.72549
11.829109	1.96078
11.831748	1.2549
11.834388	1.80392
11.837028	2.58824
11.839668	1.56863
11.842309	1.56863
11.844950	1.88235
11.847591	2.03922
11.850232	1.88235
11.852874	1.41176
11.855516	2.11765
11.858159	2.11765
11.860801	1.56863
11.863444	2.27451
11.866088	1.41176
11.868731	2.11765
11.871375	2.35294
11.874019	1.96078
11.876664	1.33333
11.879309	2.27451
11.881954	1.56863
11.884599	1.56863
11.887245	1.88235
11.889891	2.5098
11.892537	2.27451
11.895183	1.56863
11.897830	2.58824
11.900477	2.66667
11.903125	2.5098
11.905772	1.64706
11.908420	1.80392
11.911069	1.80392
11.913717	1.80392
11.916366	2.35294
11.919015	2.35294
11.921665	2.11765
11.924315	1.96078
11.926965	1.4902
11.929615	2.11765
11.932266	1.88235
11.934917	1.72549
11.937568	2.19608
11.940220	1.72549
11.942872	2.11765
11.945524	1.72549
11.948176	1.88235
11.950829	1.64706
11.953482	2.03922
11.956135	2.19608
11.958789	1.80392
11.961443	2.82353
11.964097	2.35294
11.966751	1.17647
11.969406	1.80392
11.972061	1.64706
11.974717	1.72549
11.977372	1.88235
11.980028	2.19608
11.982685	1.80392
11.985341	2.66667
11.987998	2.35294
11.990655	1.96078
11.993313	1.64706
11.995971	1.96078
11.998629	2.19608
12.001287	1.88235
12.003946	1.88235
12.006604	2.03922
12.009264	2.43137
12.011923	1.64706
12.014583	1.33333
12.017243	2.11765
12.019904	1.41176
12.022564	1.2549
12.025225	2.27451
12.027887	2.35294
12.030548	1.80392
12.033210	2.11765
12.035872	2.03922
12.038535	1.41176
12.041198	2.43137
12.043861	2.27451
12.046524	2.35294
12.049188	1.56863
12.051852	1.96078
12.054516	1.96078
12.057180	2.03922
12.059845	2.27451
12.062510	1.88235
12.065176	2.43137
12.067842	2.19608
12.070508	2.27451
12.073174	1.2549
12.075840	2.5098
12.078507	1.4902
12.081175	2.11765
12.083842	1.4902
12.086510	1.88235
12.089178	2.03922
12.091846	2.03922
12.094515	2.19608
12.097184	2.27451
12.099853	2.19608
12.102523	1.56863
12.105193	1.96078
12.107863	2.27451
12.110533	1.56863
12.113204	1.17647
12.115875	2.5098
12.118546	2.03922
12.121218	1.33333
12.123890	2.43137
12.126562	1.80392
12.129235	1.72549
12.131908	2.35294
12.134581	1.64706
12.137254	2.43137
12.139928	2.7451
12.142602	2.11765
12.145276	2.66667
12.147951	1.80392
12.150625	2.27451
12.153301	1.96078
12.155976	1.41176
12.158652	2.19608
12.161328	1.33333
12.164004	1.96078
12.166681	2.35294
12.169358	1.72549
12.172035	1.72549
12.174713	1.80392
12.177391	1.88235
12.180069	1.88235
12.182747	2.11765
12.185426	2.03922
12.188105	1.64706
12.190784	1.56863
12.193464	1.88235
12.196144	1.88235
12.198824	1.80392
12.201504	2.19608
12.204185	2.19608
12.206866	2.03922
12.209548	1.56863
12.212229	1.80392
12.214911	1.64706
12.217593	2.58824
12.220276	1.56863
12.222959	2.27451
12.225642	2.58824
12.228325	2.7451
12.231009	2.27451
12.233693	2.5098
12.236378	1.96078
12.239062	2.27451
12.241747	1.96078
12.244432	1.88235
12.247118	1.72549
12.249804	2.43137
12.252490	2.27451
12.255176	2.19608
12.257863	1.64706
12.260550	1.72549
12.263237	2.35294
12.265925	1.09804
12.268613	1.56863
12.271301	2.11765
12.273989	1.72549
12.276678	2.43137
12.279367	2.27451
12.282056	1.88235
12.284746	2.5098
12.287436	2.90196
12.290126	2.19608
12.292817	1.80392
12.295508	1.80392
12.298199	2.19608
12.300890	1.41176
12.303582	2.43137
12.306274	1.41176
12.308966	2.27451
12.311659	1.80392
12.314352	2.27451
12.317045	1.64706
12.319738	2.11765
12.322432	1.72549
12.325126	1.80392
12.327820	1.88235
12.330515	1.80392
12.333210	2.27451
12.335905	2.19608
12.338601	1.88235
12.341297	1.88235
12.343993	2.27451
12.346689	1.96078
12.349386	2.11765
12.352083	1.96078
12.354780	2.19608
12.357478	1.17647
12.360176	1.64706
12.362874	2.19608
12.365573	2.27451
12.368271	1.96078
12.370971	1.4902
12.373670	2.27451
12.376370	2.03922
12.379070	2.27451
12.381770	1.56863
12.384470	1.56863
12.387171	2.43137
12.389872	1.80392
12.392574	2.43137
12.395276	1.72549
12.397978	2.19608
12.400680	2.66667
12.403383	1.96078
12.406086	2.03922
12.408789	2.03922
12.411492	3.13726
12.414196	2.11765
12.416900	1.96078
12.419605	2.43137
12.422309	2.03922
12.425014	1.64706
12.427720	1.64706
12.430425	1.96078
12.433131	1.96078
12.435837	2.27451
12.438544	2.66667
12.441251	2.03922
12.443958	1.96078
12.446665	1.72549
12.449373	1.88235
12.452081	1.72549
12.454789	1.88235
12.457497	1.72549
12.460206	2.11765
12.462915	2.19608
12.465625	2.03922
12.468335	2.11765
12.471045	1.56863
12.473755	1.17647
12.476466	2.27451
12.479176	1.72549
12.481888	2.11765
12.484599	2.66667
12.487311	1.96078
12.490023	2.19608
12.492735	1.88235
12.495448	1.41176
12.498161	2.43137
12.500874	2.11765
12.503588	1.41176
12.506302	1.4902
12.509016	1.33333
12.511730	1.41176
12.514445	1.4902
12.517160	2.58824
12.519875	1.41176
12.522591	1.56863
12.525307	2.19608
12.528023	2.03922
12.530740	2.19608
12.533457	1.72549
12.536174	2.19608
12.538891	2.03922
12.541609	2.27451
12.544327	2.35294
12.547045	2.58824
12.549764	1.4902
12.552483	1.80392
12.555202	1.96078
12.557921	2.19608
12.560641	1.41176
12.563361	1.80392
12.566081	2.5098
12.568802	2.11765
12.571523	1.88235
12.574244	1.17647
12.576966	2.43137
12.579688	2.7451
12.582410	1.41176
12.585132	1.80392
12.587855	2.19608
12.590578	3.21569
12.593301	2.03922
12.596025	1.88235
12.598749	1.72549
12.601473	2.03922
12.604197	1.96078
12.606922	2.11765
12.609647	2.19608
12.612373	1.96078
12.615098	1.88235
12.617824	2.19608
12.620550	1.80392
12.623277	1.96078
12.626004	2.19608
12.628731	2.19608
12.631458	2.27451
12.634186	2.35294
12.636914	2.11765
12.639643	2.19608
12.642371	2.35294
12.645100	2.03922
12.647829	1.96078
12.650559	1.96078
12.653289	2.27451
12.656019	2.5098
12.658749	2.7451
12.661480	1.80392
12.664211	1.80392
12.666942	1.80392
12.669674	1.2549
12.672406	1.96078
12.675138	1.80392
12.677870	2.19608
12.680603	1.33333
12.683336	1.96078
12.686069	2.35294
12.688803	2.7451
12.691537	1.96078
12.694271	2.27451
12.697006	1.96078
12.699741	1.72549
12.702476	1.72549
12.705211	1.72549
12.707947	1.72549
12.710683	2.27451
12.713419	2.03922
12.716156	1.80392
12.718893	1.96078
12.721630	2.19608
12.724367	2.11765
12.727105	1.96078
12.729843	2.5098
12.732581	2.19608
12.735320	1.64706
12.738059	1.88235
12.740798	1.72549
12.743538	2.35294
12.746278	1.80392
12.749018	2.27451
12.751758	1.96078
12.754499	1.56863
12.757240	4.78431
12.759981	8.54902
12.762723	7.37255
12.765465	3.45098
12.768207	1.96078
12.770950	2.98039
12.773692	2.58824
12.776436	2.90196
12.779179	2.35294
12.781923	2.03922
12.784667	1.72549
12.787411	2.66667
12.790156	2.19608
12.792900	2.43137
12.795646	2.03922
12.798391	1.80392
12.801137	1.56863
12.803883	2.66667
12.806629	1.56863
12.809376	1.96078
12.812123	2.03922
12.814870	1.96078
12.817617	1.80392
12.820365	2.27451
12.823113	1.41176
12.825862	1.88235
12.828611	2.58824
12.831360	2.03922
12.834109	1.4902
12.836858	2.27451
12.839608	2.58824
12.842358	1.80392
12.845109	2.19608
12.847860	2.27451
12.850611	2.66667
12.853362	2.58824
12.856114	2.19608
12.858866	2.11765
12.861618	2.35294
12.864371	2.11765
12.867123	1.80392
12.869877	2.11765
12.872630	1.80392
12.875384	1.88235
12.878138	1.56863
12.880892	1.17647
12.883647	2.19608
12.886402	2.5098
12.889157	1.80392
12.891912	2.27451
12.894668	2.27451
12.897424	2.98039
12.900181	2.03922
12.902937	2.58824
12.905694	2.90196
12.908452	1.56863
12.911209	2.03922
12.913967	1.72549
12.916725	1.96078
12.919484	2.43137
12.922242	2.03922
12.925001	2.27451
12.927761	2.35294
12.930520	2.19608
12.933280	1.41176
12.936040	2.58824
12.938801	2.7451
12.941562	2.03922
12.944323	1.96078
12.947084	1.41176
12.949846	1.41176
12.952608	1.41176
12.955370	3.05882
12.958133	2.11765
12.960896	2.03922
12.963659	2.03922
12.966422	2.43137
12.969186	1.88235
12.971950	2.03922
12.974715	1.88235
12.977479	1.72549
12.980244	1.80392
12.983010	2.35294
12.985775	1.96078
12.988541	2.43137
12.991307	1.56863
12.994073	1.96078
12.996840	2.03922
12.999607	2.11765
13.002375	2.11765
13.005142	1.56863
13.007910	1.64706
13.010678	1.41176
13.013447	1.72549
13.016216	1.96078
13.018985	2.58824
13.021754	1.64706
13.024524	2.19608
13.027294	1.4902
13.030064	1.01961
13.032834	2.43137
13.035605	1.72549
13.038376	1.88235
13.041148	2.58824
13.043920	2.66667
13.046692	1.17647
13.049464	1.88235
13.052237	1.41176
13.055010	1.96078
13.057783	2.7451
13.060556	1.80392
13.063330	1.96078
13.066104	2.03922
13.068879	1.56863
13.071653	1.56863
13.074428	1.72549
13.077204	2.82353
13.079979	2.35294
13.082755	2.5098
13.085531	1.88235
13.088308	1.33333
13.091085	1.72549
13.093862	1.88235
13.096639	2.98039
13.099417	2.35294
13.102195	1.96078
13.104973	2.03922
13.107751	1.80392
13.110530	1.80392
13.113309	2.03922
13.116089	1.96078
13.118868	2.43137
13.121648	1.64706
13.124429	1.88235
13.127209	1.4902
13.129990	1.96078
13.132771	2.11765
13.135553	1.72549
13.138335	2.58824
13.141117	2.03922
13.143899	1.80392
13.146682	1.96078
13.149465	1.4902
13.152248	2.58824
13.155032	1.4902
13.157816	1.96078
13.160600	1.88235
13.163384	1.80392
13.166169	2.11765
13.168954	2.03922
13.171739	1.64706
13.174525	1.80392
13.177311	2.27451
13.180097	1.80392
13.182884	2.27451
13.185670	2.19608
13.188457	1.4902
13.191245	1.96078
13.194033	1.80392
13.196821	1.80392
13.199609	2.27451
13.202397	2.27451
13.205186	2.43137
13.207975	2.27451
13.210765	2.7451
13.213555	1.96078
13.216345	1.88235
13.219135	2.43137
13.221926	1.72549
13.224717	1.33333
13.227508	2.35294
13.230299	1.88235
13.233091	1.64706
13.235883	1.88235
13.238676	2.03922
13.241469	2.43137
13.244262	1.4902
13.247055	2.43137
13.249848	1.96078
13.252642	1.56863
13.255437	1.96078
13.258231	2.5098
13.261026	1.64706
13.263821	2.11765
13.266616	1.64706
13.269412	1.88235
13.272208	1.09804
13.275004	1.64706
13.277801	1.41176
13.280598	2.7451
13.283395	2.11765
13.286192	1.96078
13.288990	1.09804
13.291788	2.11765
13.294586	2.19608
13.297385	1.80392
13.300184	1.88235
13.302983	1.72549
13.305783	2.35294
13.308582	2.19608
13.311382	2.19608
13.314183	1.4902
13.316984	2.19608
13.319785	1.88235
13.322586	1.96078
13.325387	1.56863
13.328189	5.2549
13.330991	9.01961
13.333794	7.52941
13.336597	3.05882
13.339400	2.5098
13.342203	2.7451
13.345007	2.82353
13.347811	2.90196
13.350615	2.19608
13.353419	1.96078
13.356224	2.03922
13.359029	1.96078
13.361835	2.03922
13.364640	1.64706
13.367446	1.64706
13.370253	2.19608
13.373059	2.27451
13.375866	2.7451
13.378673	1.33333
13.381481	1.64706
13.384289	1.4902
13.387097	2.27451
13.389905	2.5098
13.392714	1.88235
13.395523	1.80392
13.398332	1.96078
13.401142	2.19608
13.403951	2.43137
13.406762	2.27451
13.409572	1.33333
13.412383	1.96078
13.415194	1.64706
13.418005	2.27451
13.420817	1.41176
13.423629	1.4902
13.426441	2.43137
13.429253	1.64706
13.432066	2.43137
13.434879	2.03922
13.437693	2.35294
13.440506	2.5098
13.443320	2.03922
13.446135	1.96078
13.448949	2.27451
13.451764	2.11765
13.454579	1.96078
13.457395	2.11765
13.460210	2.11765
13.463027	1.41176
13.465843	2.43137
13.468660	2.03922
13.471476	2.03922
13.474294	2.5098
13.477111	1.72549
13.479929	1.96078
13.482747	1.88235
13.485566	2.27451
13.488384	2.19608
13.491203	1.72549
13.494023	1.96078
13.496842	2.5098
13.499662	1.56863
13.502482	2.58824
13.505303	1.88235
13.508124	1.56863
13.510945	2.43137
13.513766	2.43137
13.516588	2.43137
13.519410	2.19608
13.522232	2.66667
13.525054	2.35294
13.527877	1.96078
13.530700	2.03922
13.533524	1.88235
13.536348	2.58824
13.539172	1.96078
13.541996	2.43137
13.544821	1.41176
13.547645	2.11765
13.550471	2.27451
13.553296	2.58824
13.556122	1.88235
13.558948	2.03922
13.561774	1.72549
13.564601	1.4902
13.567428	1.33333
13.570255	1.88235
13.573083	2.58824
13.575911	2.5098
13.578739	2.03922
13.581567	1.2549
13.584396	1.80392
13.587225	2.03922
13.590055	2.35294
13.592884	1.80392
13.595714	1.88235
13.598544	1.72549
13.601375	2.66667
13.604206	1.4902
13.607037	1.41176
13.609868	2.03922
13.612700	2.19608
13.615532	1.80392
13.618364	2.43137
13.621197	2.35294
13.624030	1.72549
13.626863	1.64706
13.629696	1.80392
13.632530	2.03922
13.635364	2.19608
13.638199	2.5098
13.641033	2.19608
13.643868	1.72549
13.646704	2.11765
13.649539	2.27451
13.652375	2.27451
13.655211	2.27451
13.658048	1.72549
13.660884	2.11765
13.663721	1.80392
13.666559	1.64706
13.669396	2.58824
13.672234	2.03922
13.675072	1.80392
13.677911	1.4902
13.680750	1.01961
13.683589	2.11765
13.686428	1.80392
13.689268	2.03922
13.692108	2.19608
13.694948	1.96078
13.697789	2.43137
13.700630	1.64706
13.703471	2.19608
13.706312	1.88235
13.709154	2.27451
13.711996	2.03922
13.714838	2.11765
13.717681	2.43137
13.720524	1.72549
13.723367	3.05882
13.726211	2.27451
13.729054	2.43137
13.731899	1.56863
13.734743	1.80392
13.737588	3.05882
13.740433	1.64706
13.743278	2.03922
13.746124	2.19608
13.748969	1.33333
13.751816	2.19608
13.754662	2.19608
13.757509	1.09804
13.760356	1.4902
13.763203	1.64706
13.766051	2.11765
13.768899	2.82353
13.771747	2.27451
13.774596	1.80392
13.777445	1.80392
13.780294	1.64706
13.783143	1.96078
13.785993	1.72549
13.788843	2.03922
13.791693	2.35294
13.794544	1.88235
13.797395	1.96078
13.800246	2.66667
13.803098	1.64706
13.805949	1.96078
13.808801	1.96078
13.811654	1.80392
13.814506	2.19608
13.817359	2.82353
13.820213	1.88235
13.823066	2.35294
13.825920	2.43137
13.828774	1.88235
13.831629	2.7451
13.834484	1.96078
13.837339	1.4902
13.840194	1.96078
13.843050	1.96078
13.845906	1.4902
13.848762	1.56863
13.851618	1.96078
13.854475	2.11765
13.857332	2.11765
13.860190	2.90196
13.863047	2.35294
13.865905	2.35294
13.868764	2.19608
13.871622	1.33333
13.874481	2.11765
13.877340	2.03922
13.880200	2.58824
13.883060	2.43137
13.885920	2.58824
13.888780	2.35294
13.891641	2.43137
13.894502	1.88235
13.897363	2.19608
13.900224	1.09804
13.903086	2.43137
13.905948	1.72549
13.908811	1.33333
13.911674	1.88235
13.914537	4.15686
13.917400	7.05882
13.920263	6.03922
13.923127	3.05882
13.925992	2.66667
13.928856	2.5098
13.931721	2.43137
13.934586	1.96078
13.937451	2.03922
13.940317	2.03922
13.943183	1.33333
13.946049	1.4902
13.948916	2.58824
13.951783	1.80392
13.954650	1.88235
13.957517	3.05882
13.960385	5.64706
13.963253	7.13726
13.966122	4
13.968990	2.27451
13.971859	1.96078
13.974728	3.05882
13.977598	2.35294
13.980468	2.03922
13.983338	2.58824
13.986208	1.96078
13.989079	1.4902
13.991950	2.19608
13.994821	2.82353
13.997693	2.27451
14.000565	1.80392
14.003437	1.80392
14.006309	1.4902
14.009182	2.58824
14.012055	2.19608
14.014929	2.66667
14.017802	1.64706
14.020676	2.03922
14.023550	2.35294
14.026425	2.27451
14.029300	2.58824
14.032175	2.27451
14.035050	1.72549
14.037926	1.80392
14.040802	1.96078
14.043678	1.96078
14.046555	2.35294
14.049432	1.72549
14.052309	2.7451
14.055187	2.19608
14.058065	1.72549
14.060943	1.80392
14.063821	3.05882
14.066700	2.43137
14.069579	1.80392
14.072458	1.80392
14.075337	2.43137
14.078217	2.03922
14.081098	1.96078
14.083978	2.03922
14.086859	1.64706
14.089740	2.27451
14.092621	3.13725
14.095503	2.11765
14.098385	1.41176
14.101267	3.05882
14.104149	1.56863
14.107032	1.17647
14.109915	1.88235
14.112799	2.19608
14.115682	2.19608
14.118566	2.27451
14.121451	2.90196
14.124335	1.80392
14.127220	1.88235
14.130105	2.43137
14.132991	2.11765
14.135877	2.19608
14.138763	1.56863
14.141649	2.03922
14.144536	1.96078
14.147423	2.11765
14.150310	2.03922
14.153198	2.58824
14.156085	1.96078
14.158974	1.64706
14.161862	1.56863
14.164751	1.72549
14.167640	2.5098
14.170529	2.11765
14.173419	2.27451
14.176309	2.35294
14.179199	1.88235
14.182089	1.72549
14.184980	1.4902
14.187871	1.56863
14.190763	1.41176
14.193654	2.5098
14.196546	2.90196
14.199439	7.05882
14.202331	8.86275
14.205224	5.41176
14.208117	2.90196
14.211011	2.5098
14.213904	2.58824
14.216798	3.21569
14.219693	2.35294
14.222587	2.43137
14.225482	2.35294
14.228378	2.11765
14.231273	2.58824
14.234169	1.96078
14.237065	2.27451
14.239961	2.35294
14.242858	2.58824
14.245755	2.03922
14.248652	2.5098
14.251550	1.96078
14.254448	2.11765
14.257346	2.35294
14.260245	2.27451
14.263143	1.88235
14.266042	1.80392
14.268942	1.64706
14.271841	2.43137
14.274741	1.41176
14.277642	2.58824
14.280542	1.64706
14.283443	1.41176
14.286344	1.41176
14.289246	2.11765
14.292147	1.56863
14.295049	1.41176
14.297952	2.11765
14.300854	2.03922
14.303757	1.88235
14.306660	1.88235
14.309564	2.7451
14.312468	2.27451
14.315372	3.05882
14.318276	1.41176
14.321181	2.5098
14.324086	2.03922
14.326991	1.88235
14.329897	4.94118
14.332803	5.64706
14.335709	4
14.338615	2.27451
14.341522	2.82353
14.344429	2.7451
14.347336	2.27451
14.350244	2.58824
14.353152	2.66667
14.356060	1.80392
14.358969	1.88235
14.361878	2.03922
14.364787	2.98039
14.367696	1.72549
14.370606	1.64706
14.373516	1.72549
14.376426	2.43137
14.379337	2.03922
14.382248	2.03922
14.385159	1.96078
14.388070	2.82353
14.390982	1.64706
14.393894	1.80392
14.396806	1.88235
14.399719	2.66667
14.402632	1.96078
14.405545	1.80392
14.408459	2.19608
14.411373	1.4902
14.414287	1.72549
14.417201	1.80392
14.420116	1.72549
14.423031	1.88235
14.425946	2.19608
14.428862	1.96078
14.431778	1.4902
14.434694	1.88235
14.437611	2.43137
14.440527	2.82353
14.443445	2.35294
14.446362	2.35294
14.449280	2.58824
14.452198	1.96078
14.455116	1.72549
14.458034	1.96078
14.460953	2.03922
14.463872	1.64706
14.466792	2.11765
14.469712	1.88235
14.472632	2.19608
14.475552	1.88235
14.478473	2.03922
14.481394	2.27451
14.484315	1.17647
14.487236	1.88235
14.490158	2.19608
14.493080	3.45098
14.496003	4.23529
14.498925	2.82353
14.501848	1.96078
14.504772	1.56863
14.507695	2.19608
14.510619	1.88235
14.513543	1.96078
14.516468	2.7451
14.519393	2.35294
14.522318	2.58824
14.525243	2.27451
14.528169	1.96078
14.531095	2.03922
14.534021	2.58824
14.536948	1.56863
14.539874	2.35294
14.542802	2.27451
14.545729	3.13726
14.548657	3.52941
14.551585	2.66667
14.554513	2.03922
14.557442	3.05882
14.560371	3.05882
14.563300	2.43137
14.566229	2.19608
14.569159	2.82353
14.572089	1.96078
14.575020	2.66667
14.577950	2.27451
14.580881	2.35294
14.583813	1.64706
14.586744	2.27451
14.589676	2.11765
14.592608	2.5098
14.595541	1.41176
14.598473	1.96078
14.601406	1.41176
14.604340	2.27451
14.607273	2.03922
14.610207	1.96078
14.613142	2.19608
14.616076	2.11765
14.619011	2.7451
14.621946	2.11765
14.624882	2.82353
14.627817	1.56863
14.630753	2.03922
14.633690	2.03922
14.636626	1.72549
14.639563	1.96078
14.642500	1.72549
14.645438	1.96078
14.648376	2.43137
14.651314	1.88235
14.654252	1.96078
14.657191	2.11765
14.660130	1.88235
14.663069	1.88235
14.666008	1.96078
14.668948	2.5098
14.671888	1.33333
14.674829	2.27451
14.677770	2.43137
14.680711	2.58824
14.683652	2.7451
14.686594	1.4902
14.689536	2.58824
14.692478	2.11765
14.695420	2.43137
14.698363	1.2549
14.701306	1.64706
14.704250	1.96078
14.707193	2.35294
14.710137	1.64706
14.713081	1.2549
14.716026	2.43137
14.718971	1.33333
14.721916	1.80392
14.724862	1.96078
14.727807	2.58824
14.730753	2.35294
14.733700	2.03922
14.736646	2.5098
14.739593	2.58824
14.742541	2.7451
14.745488	2.66667
14.748436	1.56863
14.751384	2.35294
14.754332	1.96078
14.757281	2.19608
14.760230	2.11765
14.763180	1.72549
14.766129	1.64706
14.769079	2.5098
14.772029	1.72549
14.774980	1.80392
14.777930	1.88235
14.780882	2.19608
14.783833	2.5098
14.786785	2.27451
14.789737	2.27451
14.792689	2.19608
14.795641	1.96078
14.798594	2.19608
14.801547	2.19608
14.804501	2.58824
14.807455	1.33333
14.810409	2.19608
14.813363	2.27451
14.816318	2.35294
14.819272	2.11765
14.822228	2.03922
14.825183	3.29412
14.828139	1.72549
14.831095	1.41176
14.834052	1.88235
14.837008	1.4902
14.839965	2.03922
14.842922	2.66667
14.845880	2.03922
14.848838	2.35294
14.851796	1.96078
14.854755	1.2549
14.857713	1.96078
14.860672	1.4902
14.863632	2.5098
14.866591	2.19608
14.869551	2.66667
14.872512	1.4902
14.875472	2.35294
14.878433	1.64706
14.881394	2.19608
14.884356	2.27451
14.887317	1.88235
14.890279	1.56863
14.893242	1.96078
14.896204	1.88235
14.899167	2.03922
14.902130	2.03922
14.905094	2.03922
14.908058	2.90196
14.911022	2.11765
14.913986	1.41176
14.916951	1.2549
14.919916	1.56863
14.922881	4
14.925846	8.94118
14.928812	10.3529
14.931778	5.4902
14.934745	2.58824
14.937712	2.82353
14.940679	3.37255
14.943646	2.82353
14.946614	2.35294
14.949582	2.35294
14.952550	1.41176
14.955518	2.5098
14.958487	2.03922
14.961456	2.19608
14.964426	2.11765
14.967395	2.27451
14.970365	2.03922
14.973336	2.11765
14.976306	1.88235
14.979277	1.4902
14.982248	2.35294
14.985220	2.7451
14.988192	2.11765
14.991164	2.03922
14.994136	1.72549
14.997109	2.03922
15.000082	1.80392
15.003055	2.03922
15.006028	2.35294
15.009002	1.96078
15.011976	1.4902
15.014951	2.03922
15.017925	2.43137
15.020900	2.82353
15.023876	6.11765
15.026851	10.9804
15.029827	8.94118
15.032803	3.68627
15.035780	3.21569
15.038757	2.82353
15.041734	2.98039
15.044711	2.7451
15.047689	2.5098
15.050667	2.27451
15.053645	1.96078
15.056624	2.66667
15.059603	1.4902
15.062582	2.66667
15.065561	1.56863
15.068541	2.27451
15.071521	2.7451
15.074501	1.64706
15.077482	1.88235
15.080463	2.35294
15.083444	2.27451
15.086426	2.11765
15.089407	2.27451
15.092390	1.17647
15.095372	2.19608
15.098355	1.72549
15.101338	1.96078
15.104321	1.96078
15.107305	2.66667
15.110288	1.72549
15.113273	2.03922
15.116257	1.88235
15.119242	2.27451
15.122227	1.56863
15.125212	1.64706
15.128198	2.5098
15.131184	1.33333
15.134170	2.11765
15.137157	1.41176
15.140144	1.96078
15.143131	1.96078
15.146118	3.13725
15.149106	2.27451
15.152094	1.96078
15.155082	1.64706
15.158071	1.96078
15.161060	2.11765
15.164049	2.11765
15.167038	2.43137
15.170028	2.82353
15.173018	1.80392
15.176009	2.19608
15.178999	2.19608
15.181990	1.96078
15.184982	2.03922
15.187973	1.96078
15.190965	1.41176
15.193957	2.11765
15.196950	2.58824
15.199942	2.03922
15.202935	1.33333
15.205929	2.43137
15.208922	2.27451
15.211916	2.5098
15.214911	1.64706
15.217905	1.96078
15.220900	1.80392
15.223895	2.5098
15.226890	1.56863
15.229886	2.03922
15.232882	2.11765
15.235878	2.58824
15.238875	1.88235
15.241872	1.72549
15.244869	2.11765
15.247867	1.56863
15.250864	2.66667
15.253862	1.80392
15.256861	1.96078
15.259860	2.03922
15.262858	2.03922
15.265858	2.58824
15.268857	2.27451
15.271857	2.19608
15.274857	2.19608
15.277858	1.96078
15.280858	1.96078
15.283859	2.58824
15.286861	1.64706
15.289862	2.03922
15.292864	2.66667
15.295867	2.43137
15.298869	2.7451
15.301872	2.27451
15.304875	3.29412
15.307878	1.96078
15.310882	1.64706
15.313886	2.03922
15.316890	2.90196
15.319895	1.88235
15.322900	1.41176
15.325905	1.56863
15.328910	2.03922
15.331916	1.56863
15.334922	2.19608
15.337929	1.88235
15.340935	1.2549
15.343942	1.88235
15.346949	1.88235
15.349957	1.88235
15.352965	1.72549
15.355973	2.27451
15.358981	1.72549
15.361990	2.7451
15.364999	2.19608
15.368008	1.41176
15.371018	1.64706
15.374028	2.11765
15.377038	1.80392
15.380048	2.35294
15.383059	1.64706
15.386070	2.5098
15.389082	1.4902
15.392093	2.03922
15.395105	1.88235
15.398118	1.96078
15.401130	1.96078
15.404143	2.03922
15.407156	1.80392
15.410170	1.33333
15.413183	2.35294
15.416197	2.11765
[truncated: 82,409 more rows]
