# Supplementary material for: Microcystin-LR Detected in a Low Molecular Weight Fraction from a Crude Extract of Zoanthus sociatus
Source: Toxins (Basel). 2017 Mar 1;9(3):89. doi: 10.3390/toxins9030089 (PMC5371844; doi:10.3390/toxins9030089)
Supplement: Supplementary file 1 [file toxins-09-00089-s001.zip › toxins-159662 supplementary/Rawdataset S1/Peak 2/MSMS peak 2_1471.txt]

TITLE "<<msms b4 1471>> TOF/TOF� MS/MS Precursor 1471.68 Spec #1[BP = 1344.2, 30]"
TYPE MASSSPEC
9.969145	1.33333
9.971567	1.09804
9.973989	1.17647
9.976411	1.4902
9.978834	1.17647
9.981257	2.58824
9.983681	2.35294
9.986105	3.52941
9.988529	2.58824
9.990953	3.13725
9.993378	3.13725
9.995803	1.88235
9.998228	2.11765
10.000654	1.80392
10.003079	1.09804
10.005506	1.33333
10.007932	1.96078
10.010359	1.64706
10.012786	1.56863
10.015213	3.37255
10.017641	5.80392
10.020068	5.41176
10.022497	3.29412
10.024925	2.5098
10.027354	2.90196
10.029783	3.60784
10.032212	2.98039
10.034642	2.27451
10.037072	2.5098
10.039502	1.41176
10.041933	1.09804
10.044364	0.784314
10.046795	1.17647
10.049226	1.09804
10.051658	1.4902
10.054090	1.56863
10.056522	1.2549
10.058955	1.4902
10.061388	1.33333
10.063821	1.17647
10.066255	2.35294
10.068688	2.11765
10.071123	2.58824
10.073557	1.72549
10.075992	1.80392
10.078427	1.64706
10.080862	1.72549
10.083297	1.2549
10.085733	1.17647
10.088169	1.17647
10.090606	1.01961
10.093043	1.01961
10.095480	1.41176
10.097917	1.56863
10.100355	1.56863
10.102793	1.2549
10.105231	1.64706
10.107669	2.11765
10.110108	0.627451
10.112547	1.09804
10.114987	1.2549
10.117426	1.56863
10.119866	1.88235
10.122307	1.64706
10.124747	0.54902
10.127188	1.56863
10.129629	0.784314
10.132071	1.56863
10.134512	1.56863
10.136954	1.72549
10.139397	1.80392
10.141839	1.56863
10.144282	1.2549
10.146726	1.4902
10.149169	2.03922
10.151613	1.41176
10.154057	1.01961
10.156501	0.941177
10.158946	1.96078
10.161391	1.01961
10.163836	0.862745
10.166282	1.33333
10.168728	1.4902
10.171174	1.56863
10.173621	1.72549
10.176067	1.64706
10.178514	1.4902
10.180962	2.27451
10.183409	1.80392
10.185857	1.72549
10.188306	1.56863
10.190754	2.35294
10.193203	1.41176
10.195652	1.80392
10.198102	1.56863
10.200551	1.01961
10.203001	1.2549
10.205452	1.17647
10.207902	1.80392
10.210353	2.03922
10.212804	1.56863
10.215256	2.43137
10.217708	2.66667
10.220160	1.96078
10.222612	2.03922
10.225065	2.43137
10.227518	1.88235
10.229971	1.4902
10.232425	1.33333
10.234878	0.627451
10.237333	0.862745
10.239787	0.627451
10.242242	0.862745
10.244697	1.56863
10.247152	1.41176
10.249608	1.64706
10.252064	2.03922
10.254520	2.27451
10.256976	2.43137
10.259433	1.17647
10.261890	1.88235
10.264348	1.72549
10.266805	0.941177
10.269263	1.56863
10.271721	1.64706
10.274180	1.4902
10.276639	3.37255
10.279098	8
10.281557	7.52941
10.284017	3.37255
10.286477	1.2549
10.288938	2.19608
10.291398	2.35294
10.293859	2.66667
10.296320	2.19608
10.298782	2.03922
10.301244	1.72549
10.303706	2.98039
10.306168	1.72549
10.308631	1.56863
10.311094	1.2549
10.313557	1.80392
10.316021	0.784314
10.318485	1.4902
10.320949	1.41176
10.323413	1.41176
10.325878	1.56863
10.328343	1.96078
10.330808	2.7451
10.333274	1.80392
10.335740	1.88235
10.338206	1.72549
10.340673	2.11765
10.343140	1.88235
10.345607	1.2549
10.348074	0.54902
10.350542	1.17647
10.353010	0.705882
10.355478	1.33333
10.357947	1.09804
10.360416	1.09804
10.362885	1.72549
10.365354	1.72549
10.367824	1.56863
10.370294	1.88235
10.372764	1.64706
10.375235	1.56863
10.377706	1.72549
10.380177	1.09804
10.382649	1.33333
10.385121	1.01961
10.387593	1.4902
10.390065	0.941177
10.392538	1.64706
10.395011	1.17647
10.397484	1.41176
10.399958	1.72549
10.402432	1.4902
10.404906	2.35294
10.407380	1.64706
10.409855	1.41176
10.412330	2.27451
10.414806	1.64706
10.417281	1.64706
10.419757	2.58824
10.422234	1.17647
10.424710	0.941177
10.427187	1.4902
10.429664	0.705882
10.432142	1.64706
10.434619	2.11765
10.437097	2.11765
10.439576	2.35294
10.442054	2.03922
10.444533	1.80392
10.447012	2.03922
10.449492	1.2549
10.451972	1.96078
10.454452	1.2549
10.456932	1.41176
10.459413	1.64706
10.461894	0.862745
10.464375	2.11765
10.466857	0.784314
10.469339	1.96078
10.471821	1.88235
10.474303	1.88235
10.476786	2.19608
10.479269	3.29412
10.481752	2.11765
10.484236	1.64706
10.486720	2.03922
10.489204	1.4902
10.491689	0.862745
10.494173	0.862745
10.496659	1.4902
10.499144	1.4902
10.501630	1.33333
10.504116	0.941177
10.506602	1.72549
10.509088	1.33333
10.511575	1.33333
10.514063	1.09804
10.516550	1.64706
10.519038	1.17647
10.521526	1.41176
10.524014	1.09804
10.526503	1.72549
10.528992	1.64706
10.531481	1.4902
10.533970	1.72549
10.536460	1.96078
10.538950	1.4902
10.541441	1.4902
10.543932	2.35294
10.546423	2.11765
10.548914	1.80392
10.551405	1.88235
10.553897	1.72549
10.556390	1.96078
10.558882	1.72549
10.561375	1.64706
10.563868	1.80392
10.566361	1.96078
10.568855	1.4902
10.571349	1.2549
10.573843	1.56863
10.576338	2.35294
10.578832	2.27451
10.581328	1.64706
10.583823	0.784314
10.586319	2.03922
10.588815	1.88235
10.591311	1.56863
10.593808	1.41176
10.596305	1.4902
10.598802	1.17647
10.601299	2.03922
10.603797	2.27451
10.606295	1.41176
10.608794	1.09804
10.611292	1.4902
10.613791	1.33333
10.616290	1.41176
10.618790	1.2549
10.621290	1.56863
10.623790	1.09804
10.626290	1.64706
10.628791	0.941177
10.631292	1.41176
10.633793	1.2549
10.636295	2.19608
10.638797	1.96078
10.641299	1.96078
10.643802	2.11765
10.646305	2.5098
10.648808	5.4902
10.651311	8.62745
10.653815	6.58824
10.656319	2.90196
10.658823	1.56863
10.661328	2.5098
10.663832	2.11765
10.666338	2.5098
10.668843	2.66667
10.671349	1.80392
10.673855	1.80392
10.676361	2.58824
10.678868	1.56863
10.681375	1.64706
10.683882	2.11765
10.686389	1.64706
10.688897	1.56863
10.691405	1.96078
10.693914	1.4902
10.696422	1.17647
10.698931	1.09804
10.701441	1.80392
10.703950	1.33333
10.706460	1.56863
10.708970	1.09804
10.711481	1.64706
10.713992	1.56863
10.716503	1.33333
10.719014	1.17647
10.721526	1.72549
10.724038	1.96078
10.726550	2.27451
10.729062	1.01961
10.731575	1.41176
10.734088	1.64706
10.736602	1.56863
10.739115	1.64706
10.741629	1.01961
10.744144	1.96078
10.746658	3.21569
10.749173	4.86275
10.751688	4.39216
10.754204	2.7451
10.756720	1.2549
10.759236	1.2549
10.761752	1.64706
10.764269	3.05882
10.766786	1.33333
10.769303	0.627451
10.771821	1.56863
10.774338	1.56863
10.776857	1.64706
10.779375	0.941177
10.781894	1.17647
10.784413	1.4902
10.786932	1.33333
10.789452	1.4902
10.791972	1.72549
10.794492	1.64706
10.797012	1.2549
10.799533	1.80392
10.802054	2.27451
10.804576	1.33333
10.807097	2.35294
10.809619	1.41176
10.812141	1.56863
10.814664	2.19608
10.817187	1.88235
10.819710	1.33333
10.822233	1.64706
10.824757	1.64706
10.827281	2.11765
10.829806	1.56863
10.832330	1.72549
10.834855	1.88235
10.837380	1.72549
10.839906	1.17647
10.842432	1.2549
10.844958	1.33333
10.847484	1.4902
10.850011	1.80392
10.852538	1.72549
10.855065	0.941177
10.857593	1.64706
10.860121	1.01961
10.862649	1.56863
10.865177	1.09804
10.867706	1.80392
10.870235	2.27451
10.872764	2.11765
10.875294	1.72549
10.877824	0.941177
10.880354	1.56863
10.882885	1.80392
10.885415	1.88235
10.887947	1.72549
10.890478	1.4902
10.893010	1.64706
10.895542	0.941177
10.898074	1.4902
10.900607	1.17647
10.903139	2.11765
10.905673	2.03922
10.908206	1.01961
10.910740	1.41176
10.913274	1.17647
10.915808	1.72549
10.918343	1.4902
10.920878	1.17647
10.923413	1.17647
10.925949	1.2549
10.928484	1.17647
10.931021	1.2549
10.933557	1.33333
10.936094	1.4902
10.938631	1.09804
10.941168	1.41176
10.943706	1.4902
10.946244	1.09804
10.948782	1.80392
10.951320	2.03922
10.953859	1.88235
10.956398	1.4902
10.958937	1.88235
10.961477	1.33333
10.964017	1.2549
10.966557	1.56863
10.969098	1.33333
10.971639	1.56863
10.974180	1.64706
10.976721	1.01961
10.979263	1.80392
10.981805	1.41176
10.984347	1.72549
10.986890	1.4902
10.989433	1.41176
10.991976	1.56863
10.994520	0.784314
10.997063	2.11765
10.999608	1.4902
11.002152	1.80392
11.004697	1.41176
11.007242	0.627451
11.009787	2.03922
11.012332	1.41176
11.014878	1.2549
11.017424	1.4902
11.019971	1.33333
11.022518	2.11765
11.025065	1.2549
11.027612	1.01961
11.030160	1.64706
11.032708	2.03922
11.035256	1.41176
11.037804	2.27451
11.040353	1.17647
11.042902	2.98039
11.045452	4.86275
11.048001	3.60784
11.050551	1.64706
11.053102	1.2549
11.055652	2.19608
11.058203	1.96078
11.060754	2.27451
11.063306	2.35294
11.065857	2.03922
11.068409	1.72549
11.070962	1.96078
11.073514	1.09804
11.076067	1.64706
11.078621	1.33333
11.081174	1.72549
11.083728	2.03922
11.086282	1.41176
11.088837	1.09804
11.091391	2.43137
11.093946	1.72549
11.096502	1.56863
11.099057	1.41176
11.101613	1.72549
11.104169	1.64706
11.106726	1.09804
11.109282	2.03922
11.111840	1.96078
11.114397	2.27451
11.116955	1.33333
11.119512	1.56863
11.122071	1.80392
11.124629	1.56863
11.127188	1.2549
11.129747	1.33333
11.132307	2.19608
11.134866	0.941176
11.137426	1.2549
11.139987	2.19608
11.142547	2.11765
11.145108	0.862745
11.147669	1.17647
11.150231	1.09804
11.152793	0.784314
11.155355	1.33333
11.157917	2.19608
11.160480	2.11765
11.163043	1.64706
11.165606	2.19608
11.168170	2.35294
11.170733	2.35294
11.173298	2.03922
11.175862	1.96078
11.178427	0.862745
11.180992	1.64706
11.183557	1.72549
11.186123	1.80392
11.188689	1.64706
11.191255	2.03922
11.193821	1.72549
11.196388	1.72549
11.198955	1.01961
11.201523	1.88235
11.204090	2.19608
11.206658	1.96078
11.209227	2.43137
11.211795	2.11765
11.214364	2.19608
11.216933	1.88235
11.219503	1.88235
11.222072	1.4902
11.224643	1.80392
11.227213	1.41176
11.229784	1.17647
11.232354	1.09804
11.234926	1.56863
11.237497	1.2549
11.240069	1.56863
11.242641	1.4902
11.245214	2.11765
11.247786	2.19608
11.250359	1.72549
11.252933	1.56863
11.255506	1.72549
11.258080	1.33333
11.260654	2.19608
11.263229	1.2549
11.265803	1.80392
11.268378	1.17647
11.270954	1.64706
11.273529	1.4902
11.276105	1.64706
11.278682	1.88235
11.281258	1.88235
11.283835	1.64706
11.286412	1.4902
11.288990	1.33333
11.291567	1.64706
11.294145	1.33333
11.296724	1.2549
11.299302	1.4902
11.301881	1.41176
11.304460	1.56863
11.307040	1.33333
11.309620	1.33333
11.312200	2.27451
11.314780	1.41176
11.317361	1.41176
11.319942	1.88235
11.322523	1.64706
11.325104	1.41176
11.327686	1.96078
11.330268	1.80392
11.332851	0.862745
11.335434	1.4902
11.338017	2.03922
11.340600	3.68627
11.343184	6.35294
11.345767	6.66667
11.348352	2.58824
11.350936	2.7451
11.353521	5.72549
11.356106	6.90196
11.358691	4.23529
11.361277	2.5098
11.363863	2.11765
11.366449	2.66667
11.369036	1.41176
11.371623	1.72549
11.374210	1.80392
11.376797	2.03922
11.379385	1.09804
11.381973	1.64706
11.384562	1.56863
11.387150	2.27451
11.389739	1.41176
11.392328	1.56863
11.394918	1.56863
11.397508	1.09804
11.400098	0.862745
11.402688	1.41176
11.405279	0.784314
11.407870	0.941176
11.410461	1.56863
11.413053	2.43137
11.415645	1.01961
11.418237	1.17647
11.420829	1.09804
11.423422	1.96078
11.426015	1.4902
11.428608	1.09804
11.431202	2.58824
11.433796	6.5098
11.436390	7.76471
11.438985	4.47059
11.441580	2.43137
11.444175	1.72549
11.446770	3.13725
11.449366	1.64706
11.451962	1.64706
11.454558	1.41176
11.457155	1.4902
11.459752	2.27451
11.462349	1.41176
11.464946	1.72549
11.467544	1.96078
11.470142	1.41176
11.472740	1.33333
11.475339	1.56863
11.477938	1.56863
11.480537	1.2549
11.483137	1.88235
11.485737	1.72549
11.488337	1.64706
11.490937	1.09804
11.493538	2.35294
11.496139	1.33333
11.498740	1.17647
11.501342	2.66667
11.503944	1.56863
11.506546	1.17647
11.509149	1.4902
11.511751	1.56863
11.514354	1.56863
11.516958	1.09804
11.519562	1.4902
11.522165	1.4902
11.524770	1.96078
11.527374	1.09804
11.529979	1.2549
11.532584	0.705882
11.535190	2.03922
11.537796	1.17647
11.540402	1.4902
11.543008	1.4902
11.545614	1.2549
11.548221	1.72549
11.550829	1.33333
11.553436	1.72549
11.556044	2.19608
11.558652	1.4902
11.561260	1.56863
11.563869	1.56863
11.566478	1.88235
11.569087	1.4902
11.571697	2.19608
11.574307	1.56863
11.576917	1.33333
11.579527	1.17647
11.582138	2.11765
11.584749	1.56863
11.587361	2.11765
11.589972	1.88235
11.592584	1.72549
11.595196	1.41176
11.597809	1.96078
11.600422	1.41176
11.603035	1.2549
11.605648	1.72549
11.608262	1.4902
11.610876	1.72549
11.613490	1.64706
11.616105	1.64706
11.618720	1.4902
11.621335	1.41176
11.623950	1.88235
11.626566	1.96078
11.629182	1.88235
11.631799	1.41176
11.634415	1.80392
11.637032	0.862745
11.639649	1.96078
11.642267	1.80392
11.644885	1.56863
11.647503	1.2549
11.650121	2.03922
11.652740	1.96078
11.655359	1.80392
11.657978	1.09804
11.660598	2.11765
11.663218	1.4902
11.665838	2.03922
11.668459	1.80392
11.671079	1.4902
11.673701	1.56863
11.676322	0.784314
11.678944	1.56863
11.681566	1.41176
11.684188	1.41176
11.686810	1.64706
11.689433	1.33333
11.692056	3.29412
11.694680	8.23529
11.697304	8.62745
11.699928	4.54902
11.702552	2.19608
11.705176	2.27451
11.707801	2.03922
11.710427	2.43137
11.713052	2.03922
11.715678	2.03922
11.718304	1.64706
11.720930	1.17647
11.723557	1.88235
11.726184	1.41176
11.728811	1.41176
11.731439	1.4902
11.734067	1.80392
11.736695	1.33333
11.739323	1.96078
11.741952	1.41176
11.744581	1.64706
11.747211	1.09804
11.749840	1.09804
11.752470	2.11765
11.755100	1.41176
11.757731	1.64706
11.760362	1.56863
11.762993	1.56863
11.765624	2.19608
11.768256	1.2549
11.770888	1.33333
11.773520	1.2549
11.776153	1.4902
11.778786	2.11765
11.781419	1.2549
11.784052	2.03922
11.786686	1.33333
11.789320	0.941177
11.791954	1.33333
11.794589	1.64706
11.797224	1.4902
11.799859	1.96078
11.802495	0.862745
11.805131	1.96078
11.807767	3.13726
11.810403	1.64706
11.813040	1.4902
11.815677	1.41176
11.818314	1.41176
11.820952	1.41176
11.823590	1.4902
11.826228	1.56863
11.828866	1.17647
11.831505	2.03922
11.834144	2.11765
11.836784	2.03922
11.839423	1.80392
11.842063	1.56863
11.844704	1.56863
11.847344	1.88235
11.849985	1.80392
11.852626	1.64706
11.855268	1.56863
11.857909	1.64706
11.860551	1.72549
11.863194	1.96078
11.865836	1.72549
11.868479	0.784314
11.871122	1.88235
11.873766	1.41176
11.876410	1.64706
11.879054	1.41176
11.881698	1.41176
11.884343	2.27451
11.886988	2.98039
11.889633	4.47059
11.892279	3.13725
11.894925	1.41176
11.897571	1.56863
11.900217	1.80392
11.902864	1.88235
11.905511	1.41176
11.908158	1.80392
11.910806	1.64706
11.913454	1.80392
11.916102	2.03922
11.918751	1.4902
11.921399	0.862745
11.924048	1.09804
11.926698	1.41176
11.929348	1.72549
11.931998	1.2549
11.934648	1.96078
11.937298	0.941177
11.939949	1.41176
11.942600	1.4902
11.945252	1.17647
11.947904	1.72549
11.950556	1.41176
11.953208	1.2549
11.955861	1.72549
11.958514	1.41176
11.961167	1.33333
11.963821	2.11765
11.966474	1.33333
11.969128	1.88235
11.971783	1.56863
11.974438	1.09804
11.977093	1.09804
11.979748	1.96078
11.982404	2.03922
11.985059	1.64706
11.987716	2.03922
11.990372	1.96078
11.993029	1.80392
11.995686	1.09804
11.998343	1.56863
12.001001	1.4902
12.003659	1.33333
12.006317	1.96078
12.008976	1.96078
12.011635	1.80392
12.014294	1.56863
12.016953	2.27451
12.019613	3.05882
12.022273	1.4902
12.024933	1.17647
12.027594	1.80392
12.030255	1.41176
12.032916	1.41176
12.035577	1.88235
12.038239	1.80392
12.040901	1.2549
12.043564	1.41176
12.046226	1.4902
12.048889	1.72549
12.051553	1.80392
12.054216	2.19608
12.056880	1.17647
12.059544	2.43137
12.062209	2.35294
12.064873	0.941176
12.067538	2.11765
12.070204	1.80392
12.072869	1.01961
12.075535	1.96078
12.078202	1.72549
12.080868	2.03922
12.083535	1.41176
12.086202	2.27451
12.088869	1.56863
12.091537	1.56863
12.094205	1.2549
12.096873	2.11765
12.099542	1.96078
12.102211	1.2549
12.104880	1.72549
12.107549	1.09804
12.110219	1.17647
12.112889	1.4902
12.115560	1.41176
12.118230	2.03922
12.120901	1.4902
12.123572	1.80392
12.126244	1.56863
12.128916	1.80392
12.131588	2.35294
12.134260	2.11765
12.136933	1.56863
12.139606	1.4902
12.142279	1.72549
12.144953	1.09804
12.147627	1.72549
12.150301	1.01961
12.152976	1.72549
12.155650	1.33333
12.158325	1.80392
12.161001	1.01961
12.163676	1.33333
12.166352	1.41176
12.169029	1.72549
12.171705	1.33333
12.174382	1.41176
12.177059	1.2549
12.179737	1.72549
12.182414	1.33333
12.185092	1.41176
12.187771	1.2549
12.190449	2.11765
12.193128	1.88235
12.195807	0.941176
12.198487	1.17647
12.201167	1.56863
12.203847	0.862745
12.206527	1.33333
12.209208	1.17647
12.211889	1.80392
12.214570	1.96078
12.217252	1.88235
12.219933	1.41176
12.222616	2.11765
12.225298	1.2549
12.227981	1.33333
12.230664	1.64706
12.233347	1.64706
12.236031	1.80392
12.238715	1.41176
12.241399	1.33333
12.244083	1.56863
12.246768	1.33333
12.249453	1.64706
12.252139	1.41176
12.254824	0.784314
12.257510	1.88235
12.260197	1.17647
12.262883	1.4902
12.265570	2.27451
12.268257	2.43137
12.270945	1.96078
12.273633	1.2549
12.276321	1.56863
12.279009	1.17647
12.281698	1.09804
12.284387	1.09804
12.287076	1.96078
12.289765	1.4902
12.292455	2.11765
12.295145	1.88235
12.297836	1.41176
12.300526	1.72549
12.303217	1.56863
12.305909	1.64706
12.308600	2.11765
12.311292	2.03922
12.313984	1.80392
12.316677	1.64706
12.319370	1.96078
12.322063	1.96078
12.324756	1.17647
12.327450	1.2549
12.330144	1.80392
12.332838	1.41176
12.335533	1.64706
12.338227	1.4902
12.340922	0.941177
12.343618	1.64706
12.346314	1.09804
12.349010	1.96078
12.351706	1.41176
12.354403	1.80392
12.357100	1.64706
12.359797	1.56863
12.362494	1.72549
12.365192	1.2549
12.367890	1.88235
12.370588	1.17647
12.373287	1.80392
12.375986	1.72549
12.378685	1.72549
12.381385	1.88235
12.384085	1.56863
12.386785	0.941177
12.389485	1.80392
12.392186	1.2549
12.394887	2.03922
12.397589	1.56863
12.400290	1.09804
12.402992	2.03922
12.405694	1.4902
12.408397	1.64706
12.411100	1.01961
12.413803	2.03922
12.416506	1.80392
12.419210	1.09804
12.421914	1.56863
12.424618	1.33333
12.427323	1.33333
12.430028	2.11765
12.432733	1.4902
12.435438	1.33333
12.438144	1.56863
12.440850	1.80392
12.443556	1.56863
12.446263	1.17647
12.448970	1.72549
12.451677	1.72549
12.454385	2.35294
12.457093	2.03922
12.459801	1.64706
12.462509	1.09804
12.465218	1.01961
12.467927	1.88235
12.470636	1.64706
12.473346	1.33333
12.476056	1.2549
12.478766	1.56863
12.481476	1.17647
12.484187	1.56863
12.486898	0.705882
12.489609	0.941177
12.492321	1.17647
12.495033	1.72549
12.497745	1.64706
12.500458	1.4902
12.503171	1.09804
12.505884	3.37255
12.508597	7.76471
12.511311	7.84314
12.514025	4.62745
12.516739	1.72549
12.519454	2.35294
12.522169	2.03922
12.524884	2.03922
12.527600	2.03922
12.530315	2.82353
12.533031	1.88235
12.535748	1.64706
12.538464	2.03922
12.541181	1.4902
12.543899	2.11765
12.546616	1.4902
12.549334	1.33333
12.552052	1.96078
12.554771	2.66667
12.557489	5.96078
12.560209	9.41177
12.562928	6.19608
12.565647	3.05882
12.568367	2.03922
12.571088	2.90196
12.573808	2.5098
12.576529	2.35294
12.579250	2.27451
12.581971	1.80392
12.584693	1.72549
12.587415	1.56863
12.590137	1.80392
12.592860	2.11765
12.595583	1.56863
12.598306	1.41176
12.601030	1.17647
12.603753	1.17647
12.606477	1.88235
12.609202	1.2549
12.611926	1.4902
12.614651	1.64706
12.617377	1.64706
12.620102	1.2549
12.622828	1.33333
12.625554	1.09804
12.628280	2.03922
12.631007	1.4902
12.633734	2.11765
12.636461	1.33333
12.639189	1.4902
12.641917	0.941177
12.644645	1.4902
12.647374	0.941177
12.650102	2.19608
12.652831	1.41176
12.655561	1.2549
12.658290	1.80392
12.661020	1.33333
12.663751	1.01961
12.666481	0.784314
12.669212	1.64706
12.671943	1.4902
12.674675	2.03922
12.677406	2.43137
12.680138	2.03922
12.682871	1.96078
12.685603	1.41176
12.688336	2.03922
12.691069	1.01961
12.693803	1.33333
12.696537	1.72549
12.699271	0.470588
12.702005	2.27451
12.704740	2.03922
12.707475	1.41176
12.710210	1.56863
12.712946	1.4902
12.715682	1.80392
12.718418	1.56863
12.721154	1.4902
12.723891	1.4902
12.726628	1.64706
12.729365	1.2549
12.732103	1.64706
12.734841	2.19608
12.737579	2.03922
12.740318	1.17647
12.743056	1.56863
12.745795	1.01961
12.748535	1.64706
12.751275	1.80392
12.754015	1.33333
12.756755	2.03922
12.759495	1.72549
12.762236	2.03922
12.764977	1.88235
12.767719	1.56863
12.770461	2.11765
12.773203	1.41176
12.775945	1.72549
12.778688	1.2549
12.781431	1.64706
12.784174	1.2549
12.786917	1.96078
12.789661	1.17647
12.792405	1.01961
12.795150	1.2549
12.797895	1.41176
12.800640	1.09804
12.803385	1.4902
12.806130	1.56863
12.808876	0.862745
12.811623	1.4902
12.814369	1.80392
12.817116	1.2549
12.819863	1.2549
12.822610	2.03922
12.825358	1.72549
12.828106	1.80392
12.830854	1.17647
12.833603	1.4902
12.836351	1.56863
12.839101	1.80392
12.841850	1.72549
12.844600	1.4902
12.847350	1.41176
12.850100	1.56863
12.852851	1.96078
12.855602	1.88235
12.858353	1.17647
12.861104	1.33333
12.863856	1.41176
12.866608	1.17647
12.869361	0.941177
12.872113	1.2549
12.874866	1.41176
12.877620	1.33333
12.880373	1.64706
12.883127	1.33333
12.885881	1.17647
12.888636	1.56863
12.891390	1.17647
12.894145	0.862745
12.896901	1.72549
12.899656	1.96078
12.902412	1.17647
12.905169	1.56863
12.907925	1.17647
12.910682	1.56863
12.913439	1.33333
12.916196	1.64706
12.918954	1.2549
12.921712	2.11765
12.924470	2.19608
12.927229	1.56863
12.929988	1.88235
12.932747	1.88235
12.935506	1.4902
12.938266	1.09804
12.941026	1.64706
12.943787	2.03922
12.946547	1.2549
12.949308	1.2549
12.952069	1.4902
12.954831	1.2549
12.957593	1.09804
12.960355	1.4902
12.963117	1.33333
12.965880	1.56863
12.968643	1.56863
12.971406	1.41176
12.974170	1.2549
12.976934	1.41176
12.979698	1.01961
12.982463	0.54902
12.985227	1.41176
12.987992	1.33333
12.990758	1.01961
12.993523	1.4902
12.996289	1.41176
12.999056	1.17647
13.001822	1.4902
13.004589	1.88235
13.007356	1.2549
13.010124	1.56863
13.012891	1.56863
13.015659	1.4902
13.018428	1.17647
13.021196	1.80392
13.023965	0.941176
13.026734	1.17647
13.029504	1.33333
13.032274	2.03922
13.035044	1.80392
13.037814	1.4902
13.040585	3.21569
13.043356	6.19608
13.046127	6.58824
13.048899	3.52941
13.051671	1.64706
13.054443	2.11765
13.057215	1.88235
13.059988	1.72549
13.062761	2.43137
13.065534	1.33333
13.068308	1.96078
13.071082	1.4902
13.073856	2.27451
13.076631	2.11765
13.079405	2.27451
13.082181	2.5098
13.084956	1.88235
13.087732	1.41176
13.090508	1.17647
13.093284	1.17647
13.096061	1.09804
13.098837	1.64706
13.101615	2.11765
13.104392	1.88235
13.107170	1.33333
13.109948	1.64706
13.112726	2.03922
13.115505	1.56863
13.118284	1.72549
13.121063	1.88235
13.123843	1.64706
13.126623	1.4902
13.129403	1.01961
13.132183	1.72549
13.134964	1.56863
13.137745	1.56863
13.140526	1.41176
13.143308	1.64706
13.146090	1.96078
13.148872	1.64706
13.151654	3.21569
13.154437	6.98039
13.157220	6.27451
13.160004	2.82353
13.162787	1.56863
13.165571	2.27451
13.168355	2.7451
13.171140	3.52941
13.173925	3.21569
13.176710	1.72549
13.179495	1.2549
13.182281	1.96078
13.185067	1.80392
13.187854	2.58824
13.190640	1.72549
13.193427	1.72549
13.196214	0.941177
13.199002	1.64706
13.201790	1.80392
13.204578	1.2549
13.207366	1.2549
13.210155	1.88235
13.212944	1.96078
13.215733	2.11765
13.218523	1.4902
13.221312	1.88235
13.224103	2.35294
13.226893	1.4902
13.229684	1.56863
13.232475	1.56863
13.235266	1.33333
13.238058	1.33333
13.240850	1.72549
13.243642	1.17647
13.246435	1.4902
13.249227	1.72549
13.252020	1.41176
13.254814	1.41176
13.257608	1.72549
13.260402	1.33333
13.263196	0.862745
13.265990	1.4902
13.268785	1.17647
13.271581	1.80392
13.274376	1.41176
13.277172	1.80392
13.279968	1.4902
13.282764	1.88235
13.285561	2.03922
13.288358	1.01961
13.291155	1.41176
13.293953	1.41176
13.296750	1.2549
13.299549	1.72549
13.302347	2.11765
13.305146	2.27451
13.307945	1.33333
13.310744	1.72549
13.313544	1.17647
13.316344	1.4902
13.319144	1.72549
13.321944	2.27451
13.324745	1.80392
13.327546	2.27451
13.330348	1.09804
13.333149	1.33333
13.335951	1.64706
13.338753	1.4902
13.341556	1.17647
13.344359	1.2549
13.347162	1.2549
13.349965	1.2549
13.352769	1.80392
13.355573	1.41176
13.358378	1.4902
13.361182	3.21569
13.363987	8.94118
13.366792	11.5294
13.369598	10.1176
13.372404	5.88235
13.375210	4
13.378016	3.13725
13.380823	2.98039
13.383630	2.58824
13.386437	2.27451
13.389245	2.27451
13.392053	2.11765
13.394861	1.64706
13.397669	1.64706
13.400478	2.35294
13.403287	2.03922
13.406096	1.80392
13.408906	1.33333
13.411716	2.27451
13.414526	1.41176
13.417337	1.88235
13.420147	1.80392
13.422959	1.41176
13.425770	1.2549
13.428582	1.01961
13.431394	1.4902
13.434206	1.80392
13.437019	1.2549
13.439832	1.2549
13.442645	1.4902
13.445458	1.80392
13.448272	1.4902
13.451086	1.72549
13.453900	1.56863
13.456715	2.11765
13.459530	1.56863
13.462345	1.96078
13.465161	1.88235
13.467977	2.19608
13.470793	1.41176
13.473609	1.80392
13.476426	1.2549
13.479243	1.33333
13.482060	1.33333
13.484878	1.09804
13.487696	1.64706
13.490514	1.33333
13.493333	1.4902
13.496151	1.96078
13.498970	1.41176
13.501790	1.56863
13.504609	1.4902
13.507429	1.64706
13.510250	1.96078
13.513070	1.64706
13.515891	1.64706
13.518712	1.01961
13.521534	1.41176
13.524356	1.72549
13.527178	1.88235
13.530000	1.64706
13.532823	1.33333
13.535645	2.35294
13.538469	1.2549
13.541292	1.96078
13.544116	1.01961
13.546940	1.4902
13.549765	2.11765
13.552589	2.27451
13.555414	2.19608
13.558239	2.03922
13.561065	1.72549
13.563891	4.31373
13.566717	5.72549
13.569544	4.15686
13.572370	1.96078
13.575197	1.56863
13.578025	1.41176
13.580852	1.96078
13.583680	1.72549
13.586509	1.64706
13.589337	2.03922
13.592166	2.11765
13.594995	1.4902
13.597825	1.72549
13.600654	1.33333
13.603484	1.41176
13.606315	1.56863
13.609145	1.33333
13.611976	2.19608
13.614807	1.96078
13.617639	0.941177
13.620471	1.41176
13.623303	1.41176
13.626135	1.41176
13.628968	1.17647
13.631801	1.17647
13.634634	1.88235
13.637467	1.4902
13.640301	2.03922
13.643135	1.96078
13.645970	1.2549
13.648805	1.01961
13.651640	1.17647
13.654475	1.4902
13.657311	2.11765
13.660146	1.2549
13.662983	1.41176
13.665819	1.72549
13.668656	1.41176
13.671493	1.2549
13.674330	1.33333
13.677168	1.41176
13.680006	2.27451
13.682844	1.80392
13.685683	1.4902
13.688522	1.56863
13.691361	1.41176
13.694200	1.64706
13.697040	1.33333
13.699880	1.33333
13.702721	2.35294
13.705561	1.96078
13.708402	2.03922
13.711243	7.29412
13.714085	11.3726
13.716927	9.33333
13.719769	3.45098
13.722611	2.5098
13.725454	2.98039
13.728297	2.82353
13.731140	2.35294
13.733984	2.43137
13.736828	2.43137
13.739672	2.27451
13.742516	2.58824
13.745361	1.64706
13.748206	2.03922
13.751052	1.17647
13.753897	2.35294
13.756743	1.96078
13.759589	1.80392
13.762436	1.33333
13.765283	1.56863
13.768130	1.80392
13.770977	0.941177
13.773825	1.64706
13.776673	2.03922
13.779521	1.09804
13.782370	1.17647
13.785219	2.03922
13.788068	1.88235
13.790918	2.11765
13.793767	1.80392
13.796618	1.17647
13.799468	0.941177
13.802319	1.56863
13.805170	1.56863
13.808021	2.66667
13.810872	1.33333
13.813724	1.64706
13.816576	1.72549
13.819429	2.27451
13.822282	1.4902
13.825135	2.03922
13.827988	2.03922
13.830842	2.11765
13.833695	0.862745
13.836550	1.64706
13.839404	1.88235
13.842259	1.72549
13.845114	1.80392
13.847970	1.33333
13.850825	1.56863
13.853681	2.19608
13.856537	1.72549
13.859394	1.41176
13.862251	4
13.865108	5.56863
13.867966	4.39216
13.870823	1.80392
13.873681	1.64706
13.876540	1.96078
13.879398	2.03922
13.882257	1.41176
13.885117	1.2549
13.887976	2.58824
13.890836	1.96078
13.893696	2.35294
13.896556	1.4902
13.899417	2.27451
13.902278	1.2549
13.905139	1.64706
13.908001	1.80392
13.910863	1.56863
13.913725	1.72549
13.916588	1.72549
13.919450	1.80392
13.922313	1.4902
13.925177	1.17647
13.928041	1.96078
13.930904	2.19608
13.933769	1.72549
13.936633	1.2549
13.939498	1.17647
13.942363	1.4902
13.945229	1.4902
13.948094	1.56863
13.950960	1.64706
13.953827	1.72549
13.956693	1.88235
13.959560	2.35294
13.962428	1.56863
13.965295	1.80392
13.968163	1.33333
13.971031	1.64706
13.973899	1.4902
13.976768	1.64706
13.979637	1.17647
13.982506	1.17647
13.985376	1.41176
13.988246	1.41176
13.991116	1.41176
13.993986	1.88235
13.996857	1.33333
13.999728	1.56863
14.002599	1.2549
14.005471	1.80392
14.008343	2.27451
14.011215	6.98039
14.014088	11.1373
14.016961	8.70588
14.019834	3.45098
14.022707	2.35294
14.025581	3.05882
14.028455	2.27451
14.031329	2.58824
14.034204	2.11765
14.037079	2.03922
14.039954	2.43137
14.042829	1.4902
14.045705	1.4902
14.048581	1.2549
14.051457	1.56863
14.054334	1.96078
14.057211	1.96078
14.060088	1.41176
14.062966	1.72549
14.065844	1.80392
14.068722	1.96078
14.071600	1.4902
14.074479	0.941177
14.077358	1.96078
14.080237	1.64706
14.083117	1.4902
14.085997	1.72549
14.088877	2.03922
14.091757	0.941177
14.094638	1.64706
14.097519	1.64706
14.100401	1.2549
14.103282	1.2549
14.106164	1.96078
14.109047	1.09804
14.111929	1.09804
14.114812	1.72549
14.117695	1.96078
14.120579	1.64706
14.123462	0.941176
14.126346	1.64706
14.129231	2.43137
14.132115	1.09804
14.135000	1.64706
14.137885	1.2549
14.140771	1.33333
14.143657	1.4902
14.146543	0.784314
14.149429	2.03922
14.152316	3.76471
14.155203	4.23529
14.158090	2.7451
14.160978	1.2549
14.163866	1.01961
14.166754	1.33333
14.169642	2.11765
14.172531	1.56863
14.175420	1.4902
14.178309	1.17647
14.181199	1.4902
14.184089	2.03922
14.186979	1.4902
14.189870	1.4902
14.192761	1.2549
14.195652	1.33333
14.198543	2.11765
14.201435	1.17647
14.204327	0.941177
14.207219	2.11765
14.210112	1.80392
14.213005	1.33333
14.215898	1.88235
14.218791	1.56863
14.221685	1.01961
14.224579	1.17647
14.227473	1.4902
14.230368	1.33333
14.233263	1.41176
14.236158	1.4902
14.239054	2.27451
14.241950	1.41176
14.244846	1.4902
14.247742	1.41176
14.250639	1.17647
14.253536	1.2549
14.256433	1.64706
14.259331	1.56863
14.262229	1.72549
14.265127	2.27451
14.268026	2.11765
14.270924	0.941177
14.273824	1.41176
14.276723	1.64706
14.279623	1.4902
14.282523	1.41176
14.285423	1.72549
14.288323	1.88235
14.291224	0.862745
14.294125	2.11765
14.297027	1.64706
14.299929	1.2549
14.302831	1.72549
14.305733	1.64706
14.308636	0.941177
14.311539	1.72549
14.314442	1.33333
14.317345	1.2549
14.320249	1.17647
14.323153	1.01961
14.326058	1.64706
14.328962	2.35294
14.331867	1.80392
14.334773	1.72549
14.337678	1.4902
14.340584	2.35294
14.343490	1.09804
14.346397	1.80392
14.349304	1.41176
14.352211	1.56863
14.355118	1.88235
14.358026	1.4902
14.360934	1.64706
14.363842	1.41176
14.366750	1.4902
14.369659	1.56863
14.372568	1.41176
14.375478	1.80392
14.378387	1.56863
14.381297	1.17647
14.384208	1.96078
14.387118	1.56863
14.390029	1.2549
14.392940	1.2549
14.395852	1.72549
14.398764	1.4902
14.401676	1.41176
14.404588	1.72549
14.407501	1.4902
14.410414	1.72549
14.413327	1.96078
14.416241	1.56863
14.419155	0.941177
14.422069	1.4902
14.424983	1.2549
14.427898	1.4902
14.430813	1.41176
14.433728	1.4902
14.436644	1.41176
14.439560	1.4902
14.442476	2.43137
14.445393	1.64706
14.448309	1.41176
14.451226	1.56863
14.454144	2.35294
14.457062	0.784314
14.459979	1.09804
14.462898	1.33333
14.465816	1.33333
14.468735	1.4902
14.471654	1.4902
14.474574	1.4902
14.477494	1.4902
14.480414	1.41176
14.483334	2.11765
14.486255	1.2549
14.489176	2.03922
14.492097	1.56863
14.495018	1.64706
14.497940	1.72549
14.500862	1.41176
14.503785	1.64706
14.506707	1.80392
14.509630	1.64706
14.512554	1.33333
14.515477	1.33333
14.518401	1.72549
14.521325	1.96078
14.524250	1.4902
14.527175	1.33333
14.530100	1.09804
14.533025	1.09804
14.535951	1.80392
14.538877	1.72549
14.541803	1.2549
14.544730	1.96078
14.547656	1.41176
14.550584	1.64706
14.553511	1.64706
14.556439	1.72549
14.559367	1.4902
14.562295	2.11765
14.565224	1.09804
14.568153	1.96078
14.571082	0.862745
14.574011	1.80392
14.576941	0.941176
14.579871	1.2549
14.582802	1.17647
14.585732	2.03922
14.588663	1.56863
14.591595	1.2549
14.594526	1.33333
14.597458	1.64706
14.600390	1.17647
14.603323	1.01961
14.606255	1.2549
14.609188	1.56863
14.612122	1.80392
14.615055	2.03922
14.617989	1.56863
14.620924	1.4902
14.623858	0.784314
14.626793	1.72549
14.629728	1.2549
14.632663	1.72549
14.635599	1.41176
14.638535	1.01961
14.641471	1.17647
14.644408	1.64706
14.647345	1.01961
14.650282	1.96078
14.653220	1.72549
14.656157	1.80392
14.659095	1.33333
14.662034	2.03922
14.664972	1.56863
14.667911	1.41176
14.670851	2.03922
14.673790	2.03922
14.676730	1.88235
14.679670	1.56863
14.682610	1.01961
14.685551	1.17647
14.688492	0.941177
14.691434	1.17647
14.694375	1.2549
14.697317	1.33333
14.700259	1.17647
14.703202	1.41176
14.706145	1.64706
14.709088	1.41176
14.712031	1.17647
14.714975	1.56863
14.717919	1.56863
14.720863	1.41176
14.723807	1.09804
14.726752	1.33333
14.729697	1.33333
14.732643	1.64706
14.735589	2.03922
14.738535	1.88235
14.741481	1.72549
14.744428	1.72549
14.747375	1.88235
14.750322	1.64706
14.753269	1.2549
14.756217	0.862745
14.759165	1.72549
14.762114	1.41176
14.765062	1.17647
14.768011	1.4902
14.770961	1.4902
14.773910	1.41176
14.776860	1.4902
14.779810	1.4902
14.782761	1.72549
14.785711	1.09804
14.788663	2.27451
14.791614	1.33333
14.794566	1.64706
14.797518	1.2549
14.800470	1.33333
14.803422	1.2549
14.806375	1.80392
14.809328	1.56863
14.812282	1.09804
14.815235	1.56863
14.818189	1.80392
14.821144	1.2549
14.824098	0.784314
14.827053	1.4902
14.830008	1.4902
14.832964	1.64706
14.835920	1.64706
14.838876	1.41176
14.841832	1.80392
14.844789	1.88235
14.847746	1.2549
14.850703	2.35294
14.853661	1.01961
14.856618	1.4902
14.859577	1.33333
14.862535	1.64706
14.865494	1.72549
14.868453	1.88235
14.871412	2.03922
14.874372	1.56863
14.877332	1.41176
14.880292	1.72549
14.883252	1.41176
14.886213	2.27451
14.889174	1.64706
14.892136	1.56863
14.895097	2.03922
14.898059	1.64706
14.901022	1.2549
14.903984	1.64706
14.906947	1.72549
14.909910	1.09804
14.912874	1.09804
14.915837	1.33333
14.918801	1.33333
14.921766	1.4902
14.924730	1.80392
14.927695	1.96078
14.930661	1.80392
14.933626	1.88235
14.936592	1.56863
14.939558	1.80392
14.942524	1.4902
14.945491	1.96078
14.948458	3.21569
14.951426	3.13725
14.954393	1.64706
14.957361	2.03922
14.960329	1.88235
14.963298	2.11765
14.966266	1.72549
14.969235	2.35294
14.972205	1.56863
14.975175	1.4902
14.978144	1.56863
14.981115	1.4902
14.984085	1.88235
14.987056	1.64706
14.990027	1.41176
14.992999	2.5098
14.995970	1.09804
14.998942	1.56863
15.001915	1.4902
15.004887	1.64706
15.007860	1.4902
15.010833	1.33333
15.013807	1.64706
15.016781	2.03922
15.019755	1.96078
15.022729	1.56863
15.025704	1.64706
15.028679	2.03922
15.031654	2.03922
15.034630	1.96078
15.037606	1.4902
15.040582	1.56863
15.043558	1.64706
15.046535	1.33333
15.049512	2.11765
15.052489	1.56863
15.055467	1.80392
15.058445	1.4902
15.061423	1.17647
15.064402	1.33333
15.067381	1.64706
15.070360	1.01961
15.073339	1.96078
15.076319	1.4902
15.079299	1.64706
15.082279	2.11765
15.085260	1.09804
15.088240	1.17647
15.091222	2.19608
15.094203	1.80392
15.097185	1.01961
15.100167	1.33333
15.103149	0.941177
15.106132	1.4902
15.109115	2.35294
15.112098	2.11765
15.115082	1.64706
15.118066	2.43137
15.121050	1.80392
15.124034	1.56863
15.127019	0.862745
15.130004	1.41176
15.132989	1.33333
15.135975	1.56863
15.138961	1.17647
15.141947	1.64706
15.144933	1.4902
15.147920	2.03922
15.150907	1.17647
15.153895	1.33333
15.156882	1.17647
15.159870	2.19608
15.162859	2.03922
15.165847	1.2549
15.168836	1.2549
15.171825	1.88235
15.174815	1.96078
15.177804	1.2549
15.180794	1.80392
15.183785	1.33333
15.186775	1.88235
15.189766	2.03922
15.192757	1.41176
15.195749	1.4902
15.198741	2.11765
15.201733	2.27451
15.204725	1.2549
15.207718	1.64706
15.210711	1.2549
15.213704	1.2549
15.216698	1.88235
15.219692	2.19608
15.222686	1.4902
15.225680	1.01961
15.228675	2.03922
15.231670	1.56863
15.234666	1.17647
15.237661	1.4902
15.240657	1.64706
15.243653	1.2549
15.246650	1.2549
15.249647	0.862745
15.252644	2.11765
15.255641	1.72549
15.258639	1.09804
15.261637	1.09804
15.264635	1.41176
15.267634	1.64706
15.270633	1.56863
15.273632	1.80392
15.276632	1.09804
15.279631	1.2549
15.282631	1.4902
15.285632	1.17647
15.288632	1.33333
15.291633	1.56863
15.294635	1.64706
15.297636	1.2549
15.300638	1.33333
15.303640	1.33333
15.306643	1.72549
15.309645	1.33333
15.312648	1.72549
15.315652	1.72549
15.318655	1.80392
15.321659	2.11765
15.324663	1.33333
15.327668	1.88235
15.330673	1.2549
15.333678	2.35294
15.336683	1.80392
15.339689	1.41176
15.342695	0.941176
15.345701	1.88235
15.348708	2.5098
15.351715	1.96078
15.354722	1.09804
15.357729	1.33333
15.360737	1.33333
15.363745	2.11765
15.366753	0.941177
15.369762	1.09804
15.372771	1.01961
15.375780	1.4902
15.378790	1.4902
15.381800	2.11765
15.384810	1.72549
15.387820	1.80392
15.390831	1.41176
15.393842	1.4902
[truncated: 91,325 more rows]
