# Supplementary material for: Microcystin-LR Detected in a Low Molecular Weight Fraction from a Crude Extract of Zoanthus sociatus
Source: Toxins (Basel). 2017 Mar 1;9(3):89. doi: 10.3390/toxins9030089 (PMC5371844; doi:10.3390/toxins9030089)
Supplement: Supplementary file 1 [file toxins-09-00089-s001.zip › toxins-159662 supplementary/Rawdataset S1/Peak 2/MSMS peak 2_1731.txt]

TITLE "<<msms b4 1731>> TOF/TOF� MS/MS Precursor 1731.82 Spec #1[BP = 973.5, 49]"
TYPE MASSSPEC
9.977017	0.104575
9.979440	0.470588
9.981862	0.261438
9.984286	0.679739
9.986709	0.418301
9.989133	0.261438
9.991557	0.366013
9.993981	0.313726
9.996406	0.20915
9.998830	0.575163
10.001256	0.418301
10.003681	0.261438
10.006107	0.20915
10.008533	0.418301
10.010959	0.366013
10.013386	0.575163
10.015813	0.156863
10.018240	0.156863
10.020668	0.20915
10.023095	0.470588
10.025524	0.522876
10.027952	0.366013
10.030381	0.20915
10.032810	0.261438
10.035239	0.313726
10.037669	0.20915
10.040099	0.156863
10.042529	0.261438
10.044959	0.418301
10.047390	0.418301
10.049821	0.156863
10.052252	0.261438
10.054684	0.261438
10.057116	0.313726
10.059548	0.156863
10.061981	0.156863
10.064414	0.20915
10.066847	0.522876
10.069280	0.418301
10.071714	0.366013
10.074148	0.366013
10.076582	0.366013
10.079017	0.470588
10.081452	0.470588
10.083887	0.575163
10.086322	0.156863
10.088758	0.156863
10.091194	0.156863
10.093631	0.366013
10.096067	0.20915
10.098504	0.261438
10.100942	0.366013
10.103379	0.104575
10.105817	0.470588
10.108255	0.418301
10.110693	0.470588
10.113132	0.156863
10.115571	0.20915
10.118011	0.0522876
10.120450	0.418301
10.122890	0.418301
10.125330	0.522876
10.127771	0.20915
10.130212	0.20915
10.132653	0.366013
10.135094	0.104575
10.137536	0.156863
10.139978	0.261438
10.142420	0.104575
10.144863	0.313726
10.147305	0.20915
10.149749	0.366013
10.152192	0.156863
10.154636	0.261438
10.157080	0.261438
10.159524	0.261438
10.161969	0.20915
10.164414	0.522876
10.166859	0.261438
10.169304	0.470588
10.171750	0.470588
10.174196	0.104575
10.176643	0.313726
10.179089	0.366013
10.181536	0.366013
10.183984	0.575163
10.186431	0.313726
10.188879	0.470588
10.191327	0.418301
10.193776	0.156863
10.196224	0.261438
10.198673	0.366013
10.201123	0.836601
10.203572	3.39869
10.206022	4.49673
10.208473	2.40523
10.210923	0.627451
10.213374	0.784314
10.215825	0.888889
10.218276	0.784314
10.220728	0.679739
10.223180	0.732026
10.225632	0.313726
10.228085	0.575163
10.230538	0.575163
10.232991	0.522876
10.235444	0.366013
10.237898	0.418301
10.240352	0.470588
10.242807	0.470588
10.245261	0.366013
10.247716	0.470588
10.250171	0.313726
10.252627	0.366013
10.255083	0.156863
10.257539	0.261438
10.259995	0.261438
10.262452	0.522876
10.264909	0.20915
10.267366	0.418301
10.269824	0.261438
10.272282	0.313726
10.274740	0.366013
10.277199	0.313726
10.279657	0.156863
10.282116	0.575163
10.284576	0.156863
10.287035	0.20915
10.289495	0.470588
10.291956	0.418301
10.294416	0.313726
10.296877	0.261438
10.299338	0.261438
10.301799	0.156863
10.304261	0.522876
10.306723	0.104575
10.309186	0.313726
10.311648	0.104575
10.314111	0.20915
10.316574	0.261438
10.319038	0.0522876
10.321501	0.418301
10.323966	0.313726
10.326430	0.418301
10.328895	0.418301
10.331360	0.20915
10.333825	0.313726
10.336290	0.366013
10.338756	0.418301
10.341222	0.261438
10.343689	0.575163
10.346155	0.522876
10.348623	0.522876
10.351090	0.261438
10.353557	0.20915
10.356025	0.418301
10.358494	0.313726
10.360962	0.313726
10.363431	0.261438
10.365900	0.104575
10.368369	0.104575
10.370839	0.313726
10.373309	0.366013
10.375779	0.313726
10.378250	0.104575
10.380721	0.313726
10.383192	0.261438
10.385663	0.366013
10.388135	0.522876
10.390607	0.418301
10.393079	0.418301
10.395552	0.156863
10.398025	0.261438
10.400498	0.261438
10.402972	0.366013
10.405445	0.366013
10.407919	0.313726
10.410394	0.366013
10.412869	0.20915
10.415344	0.20915
10.417819	0.470588
10.420294	0.366013
10.422770	0.366013
10.425246	0.261438
10.427723	0.418301
10.430200	0.156863
10.432677	0.366013
10.435154	0.366013
10.437632	0.261438
10.440110	0.261438
10.442588	0.20915
10.445066	0.156863
10.447545	0.20915
10.450024	0.470588
10.452504	0.418301
10.454983	0.522876
10.457463	0.20915
10.459944	0.156863
10.462424	0.366013
10.464905	0.418301
10.467386	0.418301
10.469868	0.261438
10.472349	0.418301
10.474831	0.313726
10.477314	0.366013
10.479796	0.418301
10.482279	0.261438
10.484763	0.366013
10.487246	0.313726
10.489730	0.366013
10.492214	0.575163
10.494699	0.20915
10.497183	0.470588
10.499668	0.418301
10.502154	0.366013
10.504639	0.156863
10.507125	0.418301
10.509611	0.20915
10.512098	0.261438
10.514584	0.261438
10.517071	0.20915
10.519559	0.20915
10.522046	0.261438
10.524534	0.366013
10.527023	0.0522876
10.529511	0.104575
10.532000	0.0522876
10.534489	0.261438
10.536979	0.261438
10.539468	0.261438
10.541958	0.261438
10.544449	0.366013
10.546939	0.366013
10.549430	0.20915
10.551921	0.313726
10.554413	0.104575
10.556905	0.470588
10.559397	0.522876
10.561889	0.470588
10.564382	0.366013
10.566875	0.104575
10.569368	0.418301
10.571861	0.261438
10.574355	0.156863
10.576849	0.20915
10.579344	0.313726
10.581839	0.104575
10.584334	0.418301
10.586829	0.261438
10.589325	0.20915
10.591820	0.366013
10.594317	0.20915
10.596813	0.470588
10.599310	0.20915
10.601807	0.418301
10.604304	0.313726
10.606802	0.627451
10.609300	0.366013
10.611798	0.366013
10.614297	0.313726
10.616796	0.20915
10.619295	0.261438
10.621794	0.418301
10.624294	0.313726
10.626794	0.366013
10.629294	0.313726
10.631795	0.261438
10.634296	0.366013
10.636797	0.20915
10.639299	0.418301
10.641800	0.313726
10.644303	0.20915
10.646805	0.366013
10.649308	0.418301
10.651811	0.261438
10.654314	0.418301
10.656817	0.20915
10.659321	0.20915
10.661826	0.313726
10.664330	0.261438
10.666835	0.313726
10.669340	0.470588
10.671845	0.366013
10.674351	0.104575
10.676857	0.679739
10.679363	1.56863
10.681869	1.20261
10.684376	0.575163
10.686883	0.156863
10.689391	0.627451
10.691898	0.575163
10.694406	0.575163
10.696915	0.366013
10.699423	0.366013
10.701932	0.313726
10.704441	0.470588
10.706951	0.418301
10.709461	0.20915
10.711971	0.20915
10.714481	0.104575
10.716992	0.366013
10.719503	0.313726
10.722014	0.156863
10.724525	0.156863
10.727037	0.261438
10.729549	0.366013
10.732062	0.156863
10.734574	0.104575
10.737087	0.20915
10.739601	0.104575
10.742114	0.313726
10.744628	0.366013
10.747142	0.20915
10.749657	0.104575
10.752172	0.261438
10.754687	0.20915
10.757202	0.104575
10.759718	0.261438
10.762234	0.261438
10.764750	0.104575
10.767266	0.470588
10.769783	0.522876
10.772300	0.313726
10.774818	0.156863
10.777335	0.156863
10.779853	0.313726
10.782372	0.418301
10.784890	0.0522876
10.787409	0.522876
10.789928	0.418301
10.792448	0.470588
10.794968	0.522876
10.797488	0.20915
10.800008	0.156863
10.802529	0.261438
10.805050	0.261438
10.807571	0.418301
10.810093	0.418301
10.812614	0.261438
10.815137	0.418301
10.817659	0.20915
10.820182	0.313726
10.822705	0.575163
10.825228	0.261438
10.827752	0.261438
10.830276	0.156863
10.832800	0.261438
10.835324	0.313726
10.837849	0.366013
10.840374	0.366013
10.842900	0.261438
10.845425	0.313726
10.847951	0.313726
10.850478	0.261438
10.853004	0.261438
10.855531	0.20915
10.858058	0.313726
10.860586	0.261438
10.863113	0.679739
10.865641	0.20915
10.868170	0.313726
10.870698	0.20915
10.873227	0.156863
10.875756	0.418301
10.878286	0.156863
10.880816	0.366013
10.883346	0.261438
10.885876	0.470588
10.888407	0.261438
10.890938	0.20915
10.893469	0.20915
10.896001	0.313726
10.898533	0.20915
10.901065	0.313726
10.903597	0.627451
10.906130	0.366013
10.908663	0.313726
10.911196	0.366013
10.913730	0.104575
10.916264	0.20915
10.918798	0.20915
10.921333	0.20915
10.923867	2.35294
10.926403	4.23529
10.928938	2.71895
10.931474	0.575163
10.934010	0.888889
10.936546	0.836601
10.939083	0.836601
10.941619	0.784314
10.944157	1.04575
10.946694	0.575163
10.949232	1.20261
10.951770	0.732026
10.954308	0.888889
10.956847	0.627451
10.959386	0.20915
10.961925	0.20915
10.964465	0
10.967004	0.104575
10.969545	0.156863
10.972085	0.0522876
10.974626	0.156863
10.977167	0.20915
10.979708	0.156863
10.982250	0.470588
10.984791	0.732026
10.987334	1.41176
10.989876	1.93464
10.992419	1.56863
10.994962	1.72549
10.997505	0.888889
11.000049	0.679739
11.002593	0.313726
11.005137	0.20915
11.007682	0.104575
11.010227	0.156863
11.012772	0
11.015317	0
11.017863	0.0522876
11.020409	0.156863
11.022955	0.20915
11.025502	0.261438
11.028049	1.15033
11.030596	2.56209
11.033143	3.97386
11.035691	4.02614
11.038239	2.77124
11.040788	1.35948
11.043336	0.261438
11.045885	0.0522876
11.048435	0.156863
11.050984	0
11.053534	0.156863
11.056084	0
11.058634	0.104575
11.061185	0.0522876
11.063736	0.20915
11.066288	0.313726
11.068839	0.470588
11.071391	1.09804
11.073943	1.98693
11.076496	2.77124
11.079049	6.79739
11.081602	6.95425
11.084155	3.39869
11.086709	0.522876
11.089263	0.679739
11.091817	0.679739
11.094372	0.470588
11.096926	0.261438
11.099482	0.366013
11.102037	1.20261
11.104593	2.0915
11.107149	4.07843
11.109705	4.39216
11.112262	3.29412
11.114819	1.46405
11.117376	0.470588
11.119933	0.20915
11.122491	0.0522876
11.125049	0.0522876
11.127608	0.0522876
11.130166	0.156863
11.132725	0.0522876
11.135285	0.104575
11.137844	0.0522876
11.140404	0.0522876
11.142964	0.470588
11.145525	1.09804
11.148086	1.51634
11.150647	1.88235
11.153208	1.6732
11.155770	0.732026
11.158332	0.418301
11.160894	0.104575
11.163456	0.0522876
11.166019	0.104575
11.168582	0.0522876
11.171146	0.522876
11.173709	0.679739
11.176273	1.46405
11.178838	2.0915
11.181402	2.14379
11.183967	1.30719
11.186532	1.20261
11.189098	0.836601
11.191663	0.366013
11.194230	0.313726
11.196796	0.156863
11.199363	0.0522876
11.201930	0
11.204497	0
11.207064	0
11.209632	0.104575
11.212200	0.470588
11.214769	1.15033
11.217337	2.19608
11.219906	3.60784
11.222476	3.45098
11.225045	4.13072
11.227615	5.96078
11.230185	3.55556
11.232756	0.732026
11.235327	0.366013
11.237898	0.627451
11.240469	0.522876
11.243041	0.313726
11.245613	0.20915
11.248185	0.0522876
11.250758	0.261438
11.253330	0.941176
11.255903	2.77124
11.258477	3.13725
11.261051	5.22876
11.263625	4.54902
11.266199	2.87582
11.268774	1.56863
11.271349	0.679739
11.273924	0.0522876
11.276499	0.0522876
11.279075	0.104575
11.281651	0
11.284227	0.104575
11.286804	0.313726
11.289381	0.732026
11.291958	0.732026
11.294536	0.784314
11.297114	0.993464
11.299692	0.732026
11.302270	1.04575
11.304849	0.575163
11.307428	0.470588
11.310007	0.575163
11.312587	0.261438
11.315167	0.261438
11.317747	0.0522876
11.320328	0.0522876
11.322909	0.20915
11.325490	0.20915
11.328071	0.261438
11.330653	0.627451
11.333235	0.679739
11.335817	1.09804
11.338400	0.575163
11.340982	0.993464
11.343566	0.418301
11.346149	0.836601
11.348733	0.522876
11.351317	0.156863
11.353901	0.20915
11.356486	0.20915
11.359071	0.261438
11.361656	0.366013
11.364241	0.993464
11.366827	1.46405
11.369413	1.09804
11.372000	0.627451
11.374586	0.313726
11.377173	0.313726
11.379761	0.679739
11.382348	0.627451
11.384936	0.627451
11.387524	0.575163
11.390113	0.366013
11.392702	0.366013
11.395291	0.366013
11.397880	0.20915
11.400470	0.104575
11.403060	0.313726
11.405650	0.261438
11.408240	0.104575
11.410831	0.156863
11.413422	0.470588
11.416014	0.20915
11.418605	0.366013
11.421197	0.261438
11.423790	0.104575
11.426382	0.156863
11.428975	0.418301
11.431568	0.470588
11.434162	0.313726
11.436756	0.993464
11.439350	0.522876
11.441944	0.20915
11.444539	0.366013
11.447134	0.20915
11.449729	0.0522876
11.452325	0.156863
11.454920	0.20915
11.457517	0.20915
11.460113	0.366013
11.462710	0.679739
11.465307	0.941177
11.467904	0.575163
11.470502	0.20915
11.473099	0.156863
11.475698	0.313726
11.478296	0.627451
11.480895	0.627451
11.483494	0.470588
11.486093	0.418301
11.488693	0.418301
11.491293	0.418301
11.493893	0.156863
11.496494	0.0522876
11.499095	0.156863
11.501696	0.261438
11.504297	0.732026
11.506899	0.575163
11.509501	1.20261
11.512103	1.15033
11.514706	0.575163
11.517309	0.313726
11.519912	0.156863
11.522516	0.156863
11.525119	0.104575
11.527724	0.313726
11.530328	0.418301
11.532933	0.575163
11.535538	0.313726
11.538143	0.732026
11.540748	0.941176
11.543354	0.575163
11.545960	0.836601
11.548567	1.09804
11.551174	1.2549
11.553781	1.20261
11.556388	0.261438
11.558996	0.104575
11.561604	0.104575
11.564212	0.156863
11.566820	0.156863
11.569429	0.0522876
11.572038	0.732026
11.574648	1.98693
11.577257	1.93464
11.579867	1.56863
11.582478	2.45752
11.585088	6.7451
11.587699	7.52941
11.590310	3.50327
11.592922	0.888889
11.595533	0.888889
11.598145	1.15033
11.600758	0.679739
11.603370	0.627451
11.605983	0.366013
11.608597	0.313726
11.611210	0.470588
11.613824	0.366013
11.616438	0.575163
11.619053	0.261438
11.621667	0.888889
11.624282	0.784314
11.626898	0.679739
11.629513	0.679739
11.632129	0.470588
11.634745	0.104575
11.637362	0.20915
11.639978	0.0522876
11.642595	0.0522876
11.645213	0.104575
11.647831	0.313726
11.650448	0.366013
11.653067	0.732026
11.655685	0.627451
11.658304	0.679739
11.660923	0.627451
11.663543	0.627451
11.666162	0.313726
11.668782	0.366013
11.671403	0.418301
11.674023	0.313726
11.676644	0.261438
11.679265	0.261438
11.681887	0.261438
11.684509	0.20915
11.687131	0.20915
11.689753	0.0522876
11.692376	0.313726
11.694999	0.679739
11.697622	0.784314
11.700246	0.679739
11.702869	0.888889
11.705494	0.366013
11.708118	0.575163
11.710743	0.470588
11.713368	0.366013
11.715993	0.313726
11.718619	0.366013
11.721245	0.366013
11.723871	0.522876
11.726497	0.418301
11.729124	0.313726
11.731751	0.20915
11.734379	0.20915
11.737006	0.156863
11.739634	0.418301
11.742262	0.20915
11.744891	0.522876
11.747520	0.522876
11.750149	0.627451
11.752778	0.679739
11.755408	0.679739
11.758038	1.35948
11.760669	1.35948
11.763299	0.418301
11.765930	0.156863
11.768561	0.366013
11.771193	0.418301
11.773825	0.20915
11.776457	0.575163
11.779089	0.470588
11.781722	0.366013
11.784355	0.418301
11.786988	0.522876
11.789622	0.20915
11.792256	0.470588
11.794890	0.261438
11.797524	0.470588
11.800159	0.418301
11.802794	0.679739
11.805429	0.470588
11.808065	0.366013
11.810701	0.261438
11.813337	0.261438
11.815974	0.418301
11.818611	0.313726
11.821248	0.679739
11.823885	0.366013
11.826523	0.470588
11.829161	0.418301
11.831799	0.627451
11.834438	0.20915
11.837077	0.261438
11.839716	0.261438
11.842355	0.366013
11.844995	0.156863
11.847635	0.261438
11.850275	0.366013
11.852916	0.470588
11.855557	0.313726
11.858198	0.261438
11.860840	0.20915
11.863482	0.366013
11.866124	0.313726
11.868766	0.575163
11.871409	0.313726
11.874052	0.418301
11.876695	0.470588
11.879339	0.522876
11.881983	0.261438
11.884627	0.104575
11.887271	0.20915
11.889916	0.0522876
11.892561	0.104575
11.895207	0.20915
11.897852	0.261438
11.900498	0.470588
11.903144	0.418301
11.905791	0.313726
11.908438	0.261438
11.911085	0.261438
11.913732	0.366013
11.916380	0.679739
11.919028	0.575163
11.921677	0.313726
11.924325	0.366013
11.926974	0.20915
11.929623	0.261438
11.932273	0.470588
11.934923	0.156863
11.937573	0.366013
11.940223	0.313726
11.942874	0.156863
11.945525	0.470588
11.948176	0.627451
11.950827	0.522876
11.953479	0.627451
11.956131	0.418301
11.958784	0.575163
11.961437	0.313726
11.964090	0.0522876
11.966743	0.104575
11.969397	0.261438
11.972051	0.156863
11.974705	0.261438
11.977359	0.20915
11.980014	0.156863
11.982669	0.261438
11.985325	0.366013
11.987980	0.522876
11.990636	0.313726
11.993293	0.366013
11.995949	0.470588
11.998606	0.575163
12.001263	0.470588
12.003921	0.20915
12.006578	0.20915
12.009236	0.20915
12.011895	0.261438
12.014553	0
12.017212	0.156863
12.019872	0.313726
12.022531	0.366013
12.025191	0.366013
12.027851	0.313726
12.030511	0.575163
12.033172	0.470588
12.035833	0.20915
12.038494	0.522876
12.041156	0.575163
12.043818	0.20915
12.046480	0.575163
12.049143	0.20915
12.051805	0.575163
12.054468	0.313726
12.057132	0.104575
12.059795	0.156863
12.062459	0.261438
12.065124	0.0522876
12.067788	0.418301
12.070453	0.575163
12.073118	0.470588
12.075784	0.732026
12.078449	0.470588
12.081115	0.366013
12.083782	0.366013
12.086448	0.261438
12.089115	0.156863
12.091782	0.156863
12.094450	0.156863
12.097118	0.366013
12.099786	0.261438
12.102454	0.156863
12.105123	0.104575
12.107792	0.156863
12.110461	0.313726
12.113130	0.20915
12.115800	0.366013
12.118470	0.522876
12.121141	0.627451
12.123812	0.313726
12.126483	0.418301
12.129154	0.261438
12.131826	0.20915
12.134497	0.104575
12.137170	0.20915
12.139842	0.261438
12.142515	0.20915
12.145188	0.261438
12.147861	0.20915
12.150535	0.366013
12.153209	0.366013
12.155883	0.627451
12.158558	0.575163
12.161233	0.418301
12.163908	0.418301
12.166583	0.366013
12.169259	0.418301
12.171935	0.366013
12.174611	0.156863
12.177288	0.156863
12.179965	0.156863
12.182642	0.20915
12.185320	0.20915
12.187998	0.418301
12.190676	0.313726
12.193354	0.470588
12.196033	0.366013
12.198712	0.679739
12.201391	0.313726
12.204071	0.366013
12.206750	0.522876
12.209431	0.366013
12.212111	0.20915
12.214792	0.470588
12.217473	0.104575
12.220154	0.20915
12.222836	0.522876
12.225518	0.261438
12.228200	0.366013
12.230883	0.470588
12.233565	0.261438
12.236248	0.366013
12.238932	0.575163
12.241616	0.366013
12.244300	0.261438
12.246984	0.156863
12.249668	0.104575
12.252353	0.261438
12.255039	0.313726
12.257724	0.20915
12.260410	0.366013
12.263096	0.784314
12.265782	1.41176
12.268469	0.993464
12.271156	0.522876
12.273843	0.470588
12.276531	0.679739
12.279218	0.679739
12.281907	0.679739
12.284595	0.261438
12.287284	0.261438
12.289973	0.0522876
12.292662	0.418301
12.295352	0.366013
12.298042	0.418301
12.300732	0.313726
12.303422	0.366013
12.306113	0.470588
12.308804	0.20915
12.311495	0.313726
12.314187	0.418301
12.316879	0.313726
12.319571	0.104575
12.322264	0.366013
12.324957	0.20915
12.327650	0.104575
12.330343	0.418301
12.333037	0.418301
12.335731	0.20915
12.338425	0.20915
12.341120	0.575163
12.343815	0.366013
12.346510	0.313726
12.349206	0.313726
12.351901	0.261438
12.354597	0.261438
12.357294	0.261438
12.359991	0.418301
12.362688	0.313726
12.365385	0.470588
12.368082	0.313726
12.370780	0.261438
12.373478	0.156863
12.376177	0.418301
12.378876	0.104575
12.381575	0.20915
12.384274	0.418301
12.386974	0.156863
12.389673	0.156863
12.392374	0.104575
12.395074	0.261438
12.397775	1.51634
12.400476	1.88235
12.403178	0.732026
12.405879	0.575163
12.408581	0.470588
12.411283	0.627451
12.413986	0.522876
12.416689	0.366013
12.419392	0.366013
12.422096	0.313726
12.424799	0.20915
12.427503	0.366013
12.430208	0.20915
12.432912	0.20915
12.435617	0.575163
12.438323	0.627451
12.441028	0.366013
12.443734	0.261438
12.446440	0.522876
12.449146	0.261438
12.451853	0.366013
12.454560	0.470588
12.457267	0.313726
12.459975	0.313726
12.462683	0.261438
12.465391	0.418301
12.468100	0.156863
12.470808	0.156863
12.473517	0.313726
12.476227	0.313726
12.478936	0.104575
12.481646	0.104575
12.484357	0.366013
12.487067	0.20915
12.489778	0.20915
12.492489	0.261438
12.495201	0.575163
12.497912	0.20915
12.500624	0.261438
12.503337	0.366013
12.506049	0.313726
12.508762	0.366013
12.511475	0.366013
12.514189	0.366013
12.516903	0.313726
12.519617	0.366013
12.522331	0.156863
12.525046	0.575163
12.527761	0.627451
12.530476	0.261438
12.533191	0.261438
12.535907	0.313726
12.538623	0.418301
12.541340	0.522876
12.544057	0.313726
12.546774	0.20915
12.549491	0.366013
12.552209	0.20915
12.554926	0.470588
12.557645	0.261438
12.560363	0.156863
12.563082	0.261438
12.565801	0.20915
12.568520	0.366013
12.571240	0.261438
12.573960	0.313726
12.576680	0.366013
12.579401	0.470588
12.582122	0.679739
12.584843	3.13725
12.587564	5.96078
12.590286	4.86275
12.593008	1.6732
12.595731	0.522876
12.598453	1.35948
12.601176	0.993464
12.603899	0.941176
12.606623	0.679739
12.609347	0.522876
12.612071	0.575163
12.614795	0.679739
12.617520	0.679739
12.620245	0.366013
12.622970	0.20915
12.625696	0.313726
12.628422	0.522876
12.631148	0.418301
12.633874	0.156863
12.636601	0.313726
12.639328	0.20915
12.642055	0.261438
12.644783	0.156863
12.647511	0.470588
12.650239	0.313726
12.652968	0.20915
12.655697	0.366013
12.658426	0.627451
12.661155	0.20915
12.663885	0.261438
12.666615	0.418301
12.669345	0.627451
12.672076	0.522876
12.674807	0.366013
12.677538	0.313726
12.680269	0.313726
12.683001	0.470588
12.685733	0.366013
12.688465	0.20915
12.691198	0.575163
12.693931	0.627451
12.696664	0.20915
12.699398	0.366013
12.702132	0.418301
12.704866	0.20915
12.707600	0.20915
12.710335	0.313726
12.713070	0.20915
12.715805	0.366013
12.718541	0.366013
12.721277	0.104575
12.724013	0.366013
12.726750	0.366013
12.729486	0.313726
12.732223	0.313726
12.734961	0.366013
12.737698	0.261438
12.740436	0.418301
12.743175	0.470588
12.745913	0.470588
12.748652	0.20915
12.751391	0.261438
12.754131	0.261438
12.756870	0.156863
12.759610	0.366013
12.762351	0.20915
12.765091	0.366013
12.767832	0.104575
12.770574	0.418301
12.773315	0.261438
12.776057	0.104575
12.778799	0.313726
12.781541	0.313726
12.784284	0.418301
12.787027	0.261438
12.789770	0.418301
12.792514	0.261438
12.795258	0.104575
12.798002	0.261438
12.800746	0.261438
12.803491	0.418301
12.806236	0.366013
12.808981	0.104575
12.811727	0.20915
12.814473	0.470588
12.817219	0.261438
12.819966	0.470588
12.822713	0.313726
12.825460	0.20915
12.828207	0.20915
12.830955	0.470588
12.833703	0.261438
12.836451	0.156863
12.839200	0.20915
12.841949	0.261438
12.844698	0.522876
12.847447	0.156863
12.850197	0.20915
12.852947	0.366013
12.855697	0.784314
12.858448	0.418301
12.861199	0.366013
12.863950	0.470588
12.866702	0.470588
12.869454	0.470588
12.872206	0.313726
12.874958	0.418301
12.877711	0.366013
12.880464	0.418301
12.883217	0.20915
12.885971	0.156863
12.888725	0.366013
12.891479	0.20915
12.894233	0.575163
12.896988	0.366013
12.899743	0.313726
12.902499	0
12.905254	0.366013
12.908010	0.732026
12.910766	0.156863
12.913523	0.313726
12.916280	0.156863
12.919037	0.20915
12.921794	0.156863
12.924552	0.679739
12.927310	0.366013
12.930068	0.20915
12.932827	0.261438
12.935586	0.522876
12.938345	0.261438
12.941105	0.366013
12.943864	0.156863
12.946625	0.313726
12.949385	0.627451
12.952146	0.418301
12.954907	0.261438
12.957668	0.366013
12.960429	0.522876
12.963191	0.104575
12.965953	0.156863
12.968716	0.156863
12.971479	0.261438
12.974242	0.20915
12.977005	0.418301
12.979769	0.20915
12.982533	0.418301
12.985297	0.418301
12.988061	0.0522876
12.990826	0.418301
12.993591	0.20915
12.996357	0.261438
12.999122	0.313726
13.001888	0.366013
13.004655	0.313726
13.007421	0.261438
13.010188	0.418301
13.012955	0.418301
13.015723	0.470588
13.018490	0.522876
13.021258	0.156863
13.024027	0.732026
13.026795	0.313726
13.029564	0.313726
13.032334	0.366013
13.035103	0.156863
13.037873	0.418301
13.040643	0.156863
13.043413	0.366013
13.046184	0.20915
13.048955	0.366013
13.051726	0.20915
13.054498	0.366013
13.057270	0.261438
13.060042	0.366013
13.062815	0.261438
13.065587	0.470588
13.068360	0.104575
13.071134	0.470588
13.073907	0.366013
13.076681	1.62092
13.079456	2.40523
13.082230	1.51634
13.085005	0.366013
13.087780	0.366013
13.090556	0.575163
13.093331	0.366013
13.096107	0.470588
13.098884	0.313726
13.101660	0.366013
13.104437	0.470588
13.107214	0.313726
13.109992	0.313726
13.112770	0.20915
13.115548	0.313726
13.118326	0.732026
13.121105	0.470588
13.123884	0.261438
13.126663	0.418301
13.129443	0.313726
13.132222	0.313726
13.135002	0.366013
13.137783	0.313726
13.140564	0.418301
13.143345	0.20915
13.146126	0.627451
13.148908	0.522876
13.151690	0.418301
13.154472	0.366013
13.157254	0.366013
13.160037	0.20915
13.162820	1.04575
13.165604	1.30719
13.168387	0.941176
13.171171	0.418301
13.173955	0.261438
13.176740	0.784314
13.179525	2.45752
13.182310	4.75817
13.185096	3.55556
13.187881	1.09804
13.190667	0.470588
13.193454	0.836601
13.196240	0.941176
13.199027	0.836601
13.201814	0.784314
13.204602	0.261438
13.207390	0.627451
13.210178	0.366013
13.212966	0.366013
13.215755	0.366013
13.218544	0.20915
13.221333	0.418301
13.224123	0.313726
13.226913	0.366013
13.229703	0.20915
13.232493	0.156863
13.235284	0.313726
13.238075	0.261438
13.240867	0.261438
13.243658	0.261438
13.246450	0.261438
13.249242	0.313726
13.252035	0.366013
13.254828	0.418301
13.257621	0.418301
13.260414	0.261438
13.263208	0.313726
13.266002	0.313726
13.268796	0.261438
13.271591	0.20915
13.274386	0.575163
13.277181	0.261438
13.279976	0.20915
13.282772	0.366013
13.285568	0.20915
13.288365	0.261438
13.291161	0.156863
13.293958	0.156863
13.296756	0.313726
13.299553	0.20915
13.302351	0.20915
13.305149	0.156863
13.307948	0.20915
13.310746	0.418301
13.313545	0.313726
13.316345	0.575163
13.319144	0.784314
13.321944	2.40523
13.324744	2.30065
13.327545	0.784314
13.330346	0.313726
13.333147	0.522876
13.335948	0.784314
13.338750	0.732026
13.341552	0.732026
13.344354	0.313726
13.347157	0.261438
13.349959	0.679739
13.352763	0.627451
13.355566	0.522876
13.358370	0.418301
13.361174	0.104575
13.363978	0.418301
13.366783	0.366013
13.369588	0.156863
13.372393	0.470588
13.375198	1.15033
13.378004	3.13725
13.380810	3.34641
13.383617	1.35948
13.386423	0.522876
13.389230	0.522876
13.392038	0.627451
13.394845	0.627451
13.397653	0.522876
13.400461	0.470588
13.403270	0.313726
13.406079	0.261438
13.408888	0.522876
13.411697	0.522876
13.414507	0.679739
13.417317	0.366013
13.420127	0.20915
13.422937	0.366013
13.425748	0.261438
13.428559	0.261438
13.431371	0.261438
13.434182	0.366013
13.436994	0.261438
13.439807	0.156863
13.442619	0.418301
13.445432	0.313726
13.448245	0.313726
13.451059	0.522876
13.453873	0.156863
13.456687	0.470588
13.459501	0.418301
13.462316	0.470588
13.465131	0.313726
13.467946	0.20915
13.470761	0.156863
13.473577	0.20915
13.476393	0.313726
13.479210	0.313726
13.482026	0.313726
13.484843	0.418301
13.487661	0.366013
13.490478	0.522876
13.493296	0.261438
13.496115	0.784314
13.498933	3.55556
13.501752	4.60131
13.504571	3.34641
13.507390	0.941177
13.510210	0.679739
13.513030	0.836601
13.515850	0.627451
13.518671	0.575163
13.521492	0.470588
13.524313	0.679739
13.527134	0.679739
13.529956	0.418301
13.532778	0.627451
13.535600	0.313726
13.538423	0.20915
13.541246	0.522876
13.544069	0.313726
13.546892	0.470588
13.549716	0.313726
13.552540	0.366013
13.555365	0.104575
13.558189	0.470588
13.561014	0.470588
13.563840	0.156863
13.566665	0.627451
13.569491	0.732026
13.572317	0.366013
13.575144	0.470588
13.577971	0.20915
13.580798	0.470588
13.583625	0.261438
13.586453	0.313726
13.589280	0.261438
13.592109	0.366013
13.594937	0.261438
13.597766	0.20915
13.600595	0.313726
13.603425	0.522876
13.606254	0.261438
13.609084	0.418301
13.611915	0.104575
13.614745	0.470588
13.617576	0.366013
13.620407	0.366013
13.623239	0.261438
13.626070	0
13.628903	0.470588
13.631735	0.261438
13.634568	0.261438
13.637400	0.20915
13.640234	0.366013
13.643067	0.470588
13.645901	0.470588
13.648735	0.261438
13.651570	0.261438
13.654404	0.366013
13.657239	0.575163
13.660075	0.470588
13.662910	0.261438
13.665746	0.366013
13.668582	0.20915
13.671419	0.470588
13.674256	0.366013
13.677093	0.156863
13.679930	0.313726
13.682768	0.679739
13.685606	1.41176
13.688444	2.82353
13.691282	1.6732
13.694121	0.418301
13.696960	0.522876
13.699800	0.575163
13.702640	0.575163
13.705480	0.522876
13.708320	0.575163
13.711161	0.366013
13.714002	0.261438
13.716843	0.366013
13.719684	0.522876
13.722526	0.366013
13.725368	0.470588
13.728211	0.470588
13.731053	0.470588
13.733896	0.313726
13.736739	0.366013
13.739583	0.20915
13.742427	0.261438
13.745271	0.261438
13.748115	0.418301
13.750960	0.20915
13.753805	0.418301
13.756651	0.261438
13.759496	0.418301
13.762342	0.261438
13.765188	0.261438
13.768035	0.366013
13.770882	0.366013
13.773729	0.366013
13.776576	0.470588
13.779424	0.418301
13.782272	0.261438
13.785120	0.470588
13.787969	0.418301
13.790818	0.261438
13.793667	0.261438
13.796516	0.313726
13.799366	0.366013
13.802216	0.313726
13.805066	0.366013
13.807917	0.313726
13.810768	0.261438
13.813619	0.575163
13.816471	0.418301
13.819323	0.0522876
13.822175	0.470588
13.825027	0.732026
13.827880	0.20915
13.830733	0.418301
13.833586	0.20915
13.836440	0.104575
13.839294	0.575163
13.842148	0.156863
13.845002	0.0522876
13.847857	0.313726
13.850712	0.470588
13.853568	0.20915
13.856423	0.366013
13.859279	0.313726
13.862135	0.261438
13.864992	0.366013
13.867849	0.20915
13.870706	0.418301
13.873563	0.418301
13.876421	0.156863
13.879279	0.313726
13.882137	0.575163
13.884996	0.418301
13.887855	0.261438
13.890714	0.20915
13.893574	0.418301
13.896434	0.156863
13.899294	0.418301
13.902154	0.313726
13.905015	0.156863
13.907876	0.261438
13.910737	0.366013
13.913598	0.313726
13.916460	0.470588
13.919322	0.366013
13.922185	0.313726
13.925048	0.261438
13.927911	0.418301
13.930774	0.575163
13.933638	0.366013
13.936502	0.261438
13.939366	0.0522876
13.942230	0.313726
13.945095	0.313726
13.947960	0.470588
13.950826	0.627451
13.953691	0.418301
13.956557	0.470588
13.959424	0.313726
13.962290	0.627451
13.965157	0.418301
13.968024	0.418301
13.970892	0.261438
13.973759	0.627451
13.976627	0.418301
13.979496	0.104575
13.982364	0.366013
13.985233	0.261438
13.988103	0.261438
13.990972	0.366013
13.993842	0.366013
13.996712	0.366013
13.999583	0.20915
14.002453	0.470588
14.005324	1.04575
14.008196	2.14379
14.011067	1.62092
14.013939	0.575163
14.016811	0.470588
14.019684	0.470588
14.022556	0.470588
14.025430	0.470588
14.028303	0.418301
14.031177	0.366013
14.034051	0.313726
14.036925	0.261438
14.039799	0.470588
14.042674	0.261438
14.045549	0.313726
14.048425	0.313726
14.051300	0.261438
14.054176	0.20915
14.057053	0.366013
14.059929	0.575163
14.062806	0.156863
14.065683	0.20915
14.068561	0.366013
14.071439	1.20261
14.074317	1.6732
14.077195	0.836601
14.080074	0.522876
14.082953	0.993464
14.085832	2.24837
14.088712	2.45752
14.091592	1.04575
14.094472	0.470588
14.097352	0.470588
14.100233	0.366013
14.103114	0.679739
14.105995	0.470588
14.108877	0.366013
14.111759	0.679739
14.114641	0.522876
14.117524	0.522876
14.120406	0.313726
14.123289	0.522876
14.126173	0.261438
14.129056	0.313726
14.131940	0.313726
14.134825	0.104575
14.137709	0.20915
14.140594	0.156863
14.143479	0.313726
14.146365	0.366013
14.149251	0.20915
14.152137	0.470588
14.155023	0.522876
14.157910	0.627451
14.160797	0.313726
14.163684	0.366013
14.166571	0.313726
14.169459	0.313726
14.172347	0.366013
14.175236	0.313726
14.178124	0.156863
14.181013	0.156863
14.183903	0.366013
14.186792	0.313726
14.189682	0.366013
14.192572	0.261438
14.195463	0.470588
14.198354	0.575163
14.201245	0.20915
14.204136	0.104575
14.207028	0.261438
14.209920	0.366013
14.212812	0.366013
14.215704	0.313726
14.218597	0.522876
14.221490	0.418301
14.224384	0.470588
14.227278	0.627451
14.230172	0.366013
14.233066	0.261438
14.235960	0.366013
14.238855	0.313726
14.241751	0.366013
14.244646	0.418301
14.247542	0.261438
14.250438	0.470588
14.253334	0.522876
14.256231	0.522876
14.259128	0.20915
14.262025	0.313726
14.264923	0.575163
14.267821	0.575163
14.270719	0.313726
14.273617	0.20915
14.276516	0.522876
14.279415	0.522876
14.282314	0.418301
14.285214	0.470588
14.288114	0.261438
14.291014	0.313726
14.293915	0.261438
14.296815	0.522876
14.299716	0.313726
14.302618	0.313726
14.305520	1.20261
14.308422	4.49673
14.311324	5.12418
14.314226	2.40523
14.317129	1.04575
14.320032	2.0915
14.322936	1.62092
14.325840	0.679739
14.328744	0.627451
14.331648	0.575163
14.334553	0.575163
14.337458	0.627451
14.340363	0.522876
14.343268	0.313726
14.346174	0.418301
14.349080	0.418301
14.351987	0.522876
14.354893	0.418301
14.357800	0.418301
14.360708	0.522876
14.363615	0.313726
14.366523	0.575163
14.369431	0.575163
14.372340	0.784314
14.375249	0.627451
14.378158	0.418301
14.381067	0.156863
14.383977	0.0522876
14.386887	0.418301
14.389797	0.470588
14.392707	0.366013
14.395618	0.313726
14.398529	0.313726
14.401441	0.470588
14.404352	0.20915
14.407265	0.261438
14.410177	0.20915
14.413089	0.418301
14.416002	2.0915
14.418916	4.86275
14.421829	4.70588
14.424743	1.72549
14.427657	0.522876
14.430571	0.784314
14.433486	1.09804
14.436401	0.627451
14.439316	0.784314
14.442232	0.470588
14.445148	0.313726
14.448064	0.575163
14.450980	0.313726
14.453897	0.470588
14.456814	0.261438
14.459731	0.20915
14.462649	0.313726
14.465567	0.20915
14.468485	0.156863
14.471403	0.366013
14.474322	0.20915
14.477241	0.313726
14.480161	0.522876
14.483080	0.104575
14.486000	0.418301
14.488921	0.313726
14.491841	0.261438
14.494762	0.366013
14.497683	0.366013
14.500605	0.418301
14.503527	0.104575
14.506449	0.366013
14.509371	0.261438
14.512294	0.366013
14.515216	0.313726
14.518140	0.313726
14.521063	0.470588
14.523987	0.313726
14.526911	0.261438
14.529836	0.418301
14.532760	0.470588
14.535685	0.156863
14.538611	0.156863
14.541536	0.366013
14.544462	0.20915
14.547388	0.20915
14.550315	0.20915
14.553241	0.418301
14.556169	0.313726
14.559096	0.522876
14.562024	0.470588
14.564951	0.104575
14.567880	0.732026
14.570808	0.418301
14.573737	0.313726
14.576666	0.156863
14.579596	0.261438
14.582525	0.313726
14.585455	0.20915
14.588386	0.522876
14.591316	0.20915
14.594247	0.366013
14.597178	0.575163
14.600110	0.366013
14.603042	0.575163
14.605974	0.104575
14.608906	0.313726
14.611839	0.156863
14.614772	0.366013
14.617705	0.313726
14.620639	0.366013
14.623572	0.156863
14.626507	0.575163
14.629441	2.98039
14.632376	5.59477
14.635311	4.13072
14.638246	1.30719
14.641182	0.888889
14.644118	1.04575
14.647054	0.784314
14.649990	0.836601
14.652927	0.522876
14.655864	0.418301
14.658802	0.20915
14.661739	0.470588
14.664677	0.366013
14.667616	0.627451
14.670554	0.313726
14.673493	0.20915
14.676432	0.575163
14.679372	0.313726
14.682311	0.366013
14.685251	0.156863
14.688192	0.261438
14.691132	0.261438
14.694073	0.575163
14.697015	0.261438
14.699956	0.366013
14.702898	0.156863
14.705840	0.366013
14.708782	0.470588
14.711725	0.522876
14.714668	0.313726
14.717611	0.941176
14.720555	1.98693
14.723499	1.46405
14.726443	0.627451
14.729388	0.20915
14.732332	0.627451
14.735277	0.470588
14.738223	0.366013
14.741168	0.575163
14.744114	0.366013
14.747061	0.313726
14.750007	0.20915
14.752954	0.20915
14.755901	0.0522876
14.758849	0.313726
14.761796	0.470588
14.764744	0.156863
14.767693	0.418301
14.770641	0.470588
14.773590	0.313726
14.776539	0.418301
14.779489	0.366013
14.782439	0.679739
14.785389	0.366013
14.788339	0.261438
14.791290	0.313726
14.794241	0.366013
14.797192	0.313726
14.800143	0.156863
14.803095	0.261438
14.806047	0.522876
14.809000	0.156863
14.811953	0.679739
14.814906	0.575163
14.817859	0.20915
14.820813	0.732026
14.823767	0.418301
14.826721	0.156863
14.829675	0.313726
14.832630	0.261438
14.835585	0.20915
14.838541	0.313726
14.841496	0.156863
14.844452	0.366013
14.847408	0.156863
14.850365	0.20915
14.853322	0.20915
14.856279	0.20915
14.859237	0.20915
14.862194	0.366013
14.865152	0.313726
14.868111	0.366013
14.871069	0.313726
14.874028	0.366013
14.876987	0.20915
14.879947	0.470588
14.882907	0.366013
14.885867	0.261438
14.888827	0.522876
14.891788	0.261438
14.894749	0.366013
14.897710	0.261438
14.900672	0.20915
14.903634	0.522876
14.906596	0.470588
14.909558	0.522876
14.912521	0.261438
14.915484	0.575163
14.918448	2.40523
14.921411	4.91503
14.924375	4.02614
14.927340	1.09804
14.930304	0.888889
14.933269	0.836601
14.936234	0.993464
14.939199	0.627451
14.942165	0.627451
14.945131	0.366013
14.948097	0.366013
14.951064	0.313726
14.954031	0.313726
14.956998	0.366013
14.959966	0.575163
14.962933	0.418301
14.965902	0.366013
14.968870	0.418301
14.971839	0.261438
14.974808	0.20915
14.977777	0.104575
14.980746	0.20915
14.983716	0.366013
14.986686	1.30719
14.989657	2.03922
14.992628	0.993464
14.995599	0.313726
14.998570	0.522876
15.001542	0.679739
15.004513	0.836601
15.007486	0.522876
15.010458	0.418301
15.013431	0.313726
15.016404	0.366013
15.019377	0.418301
15.022351	0.313726
15.025325	0.261438
15.028299	0.104575
15.031274	0.418301
15.034249	0.104575
15.037224	0.418301
15.040199	0.470588
15.043175	0.366013
15.046151	0.575163
15.049128	0.20915
15.052104	0.627451
15.055081	0.313726
15.058058	0.366013
15.061036	0.470588
15.064014	0.470588
15.066992	0.313726
15.069970	0.20915
15.072949	0.261438
15.075928	0.418301
15.078907	0.313726
15.081887	0.313726
15.084867	0.104575
15.087847	0.156863
15.090827	0.261438
15.093808	0.522876
15.096789	0.20915
15.099771	0.261438
15.102752	0.313726
15.105734	0.20915
15.108716	0.366013
15.111699	0.522876
15.114682	0.470588
15.117665	0.470588
15.120648	0.418301
15.123632	0.418301
15.126616	0.313726
15.129600	0.261438
15.132585	0.313726
15.135570	0.313726
15.138555	0.20915
15.141541	0.261438
15.144526	0.104575
15.147513	0.313726
15.150499	0.732026
15.153486	0.313726
15.156473	0.313726
15.159460	0.261438
15.162447	0.104575
15.165435	0.20915
15.168423	0.313726
15.171412	0.470588
15.174401	0.20915
15.177390	0.313726
15.180379	0.261438
15.183369	0.261438
15.186358	0.470588
15.189349	0.261438
15.192339	0.313726
15.195330	0.418301
15.198321	0.418301
15.201313	0.366013
15.204304	0.522876
15.207296	0.366013
15.210288	0.261438
15.213281	0
15.216274	0.261438
15.219267	0.20915
15.222261	0.156863
15.225254	0.20915
15.228248	0.418301
15.231243	0.366013
15.234237	0
15.237232	0.522876
15.240228	0.261438
15.243223	0.313726
15.246219	0.20915
15.249215	0.366013
15.252211	0.470588
15.255208	0.261438
15.258205	0.366013
15.261202	0.418301
15.264200	0.313726
15.267198	0.261438
15.270196	0.20915
15.273195	0.366013
15.276193	0.470588
15.279192	0.20915
15.282192	0.418301
15.285191	0.575163
15.288191	0.20915
15.291192	0.418301
15.294192	0.470588
15.297193	0.627451
15.300194	0.261438
15.303196	0.261438
15.306197	0.470588
15.309199	0.20915
15.312202	0.366013
15.315204	0.418301
15.318207	0.20915
15.321210	0.313726
15.324214	0.156863
15.327218	0.313726
15.330222	0.313726
15.333226	0.261438
15.336231	0.313726
15.339236	0.366013
15.342241	0.20915
15.345247	0.470588
15.348252	0.313726
15.351259	0.20915
15.354265	0.366013
15.357272	0.156863
15.360279	0.261438
15.363286	0.261438
15.366294	0.313726
15.369302	0.313726
15.372310	0.20915
15.375318	0.313726
15.378327	0.261438
15.381336	0.313726
15.384346	0.313726
15.387355	0.20915
15.390365	0.575163
15.393376	0.156863
15.396386	0.261438
15.399397	0.313726
15.402408	0.20915
[truncated: 99,935 more rows]
