# Supplementary material for: Microcystin-LR Detected in a Low Molecular Weight Fraction from a Crude Extract of Zoanthus sociatus
Source: Toxins (Basel). 2017 Mar 1;9(3):89. doi: 10.3390/toxins9030089 (PMC5371844; doi:10.3390/toxins9030089)
Supplement: Supplementary file 1 [file toxins-09-00089-s001.zip › toxins-159662 supplementary/Rawdataset S1/Peak 2/MSMS peak 2_1866.txt]

TITLE "<<msms b4 1866>> TOF/TOF� MS/MS Precursor 1866.87 Spec #1[BP = 1738.5, 22]"
TYPE MASSSPEC
9.966540	1.44594
9.968961	1.05159
9.971383	1.40213
9.973804	1.44594
9.976226	1.57739
9.978648	1.35831
9.981071	1.18304
9.983494	1.22686
9.985917	1.27068
9.988340	0.788695
9.990764	1.31449
9.993188	1.31449
9.995612	1.66502
9.998037	1.48976
10.000462	0.744879
10.002887	1.66502
10.005313	0.701063
10.007738	0.876328
10.010164	1.31449
10.012591	1.31449
10.015017	1.27068
10.017444	1.31449
10.019872	1.44594
10.022299	1.35831
10.024727	1.31449
10.027155	1.09541
10.029583	1.40213
10.032012	1.35831
10.034441	1.44594
10.036871	1.31449
10.039300	1.40213
10.041730	1.13923
10.044160	1.00778
10.046591	1.18304
10.049021	1.13923
10.051453	1.48976
10.053884	1.13923
10.056316	1.05159
10.058748	0.832512
10.061180	1.05159
10.063612	1.35831
10.066045	1.35831
10.068478	1.27068
10.070912	1.75266
10.073345	1.18304
10.075779	1.53357
10.078214	1.09541
10.080648	1.00778
10.083083	1.35831
10.085518	1.09541
10.087954	1.27068
10.090390	1.53357
10.092826	1.22686
10.095262	1.27068
10.097699	1.13923
10.100136	1.53357
10.102573	1.27068
10.105011	1.40213
10.107449	1.27068
10.109887	1.13923
10.112325	1.40213
10.114764	1.44594
10.117203	1.53357
10.119642	1.62121
10.122082	1.27068
10.124522	1.40213
10.126962	1.75266
10.129402	1.57739
10.131843	1.40213
10.134284	0.963961
10.136726	1.53357
10.139167	1.13923
10.141609	1.48976
10.144052	1.27068
10.146494	1.13923
10.148937	0.920145
10.151380	1.13923
10.153824	0.701063
10.156267	1.44594
10.158711	0.832512
10.161156	1.53357
10.163600	3.54913
10.166045	5.0827
10.168491	3.72439
10.170936	1.66502
10.173382	1.75266
10.175828	1.62121
10.178274	1.79647
10.180721	1.35831
10.183168	1.18304
10.185615	1.05159
10.188063	1.48976
10.190511	1.75266
10.192959	1.13923
10.195407	0.963961
10.197856	1.13923
10.200305	1.00778
10.202755	1.44594
10.205204	0.525797
10.207654	1.22686
10.210104	1.79647
10.212555	1.09541
10.215006	1.35831
10.217457	1.13923
10.219908	1.31449
10.222360	1.18304
10.224812	0.963961
10.227264	1.70884
10.229717	1.44594
10.232170	1.57739
10.234623	1.35831
10.237076	1.18304
10.239530	1.27068
10.241984	1.31449
10.244438	0.920145
10.246893	1.57739
10.249348	1.48976
10.251803	1.35831
10.254259	1.22686
10.256715	1.27068
10.259171	1.35831
10.261627	1.35831
10.264084	1.22686
10.266541	1.13923
10.268998	1.40213
10.271456	1.27068
10.273914	1.22686
10.276372	0.832512
10.278830	1.18304
10.281289	1.09541
10.283748	1.09541
10.286207	1.31449
10.288667	1.22686
10.291127	1.00778
10.293587	1.66502
10.296048	1.35831
10.298509	1.35831
10.300970	1.66502
10.303431	1.22686
10.305893	1.13923
10.308355	1.13923
10.310817	1.40213
10.313280	1.27068
10.315743	1.18304
10.318206	1.66502
10.320669	1.44594
10.323133	1.53357
10.325597	1.13923
10.328062	1.31449
10.330526	1.22686
10.332991	1.09541
10.335456	0.744879
10.337922	1.31449
10.340388	1.05159
10.342854	1.44594
10.345320	1.44594
10.347787	1.70884
10.350254	1.09541
10.352721	1.53357
10.355189	1.05159
10.357657	1.09541
10.360125	1.31449
10.362594	1.09541
10.365062	1.18304
10.367532	1.27068
10.370001	1.27068
10.372471	1.05159
10.374941	1.13923
10.377411	1.05159
10.379881	1.13923
10.382352	0.832512
10.384823	1.09541
10.387295	1.27068
10.389767	1.18304
10.392239	1.18304
10.394711	1.22686
10.397184	0.920145
10.399656	1.05159
10.402130	1.31449
10.404603	1.27068
10.407077	0.832512
10.409551	1.22686
10.412025	1.18304
10.414500	1.09541
10.416975	0.920145
10.419450	1.18304
10.421926	1.31449
10.424402	1.09541
10.426878	1.27068
10.429354	1.18304
10.431831	1.57739
10.434308	0.876328
10.436785	1.00778
10.439263	1.27068
10.441741	1.18304
10.444219	1.53357
10.446698	1.44594
10.449177	0.701063
10.451656	1.66502
10.454135	2.01555
10.456615	1.88411
10.459095	1.22686
10.461575	1.57739
10.464056	1.31449
10.466536	1.22686
10.469018	1.00778
10.471499	1.53357
10.473981	1.48976
10.476463	1.31449
10.478945	1.40213
10.481428	1.13923
10.483911	1.44594
10.486394	1.13923
10.488878	1.22686
10.491361	1.27068
10.493845	1.40213
10.496330	1.40213
10.498815	1.40213
10.501300	1.22686
10.503785	0.963961
10.506270	1.22686
10.508756	1.13923
10.511242	1.27068
10.513729	1.22686
10.516216	1.27068
10.518703	1.22686
10.521190	1.13923
10.523678	1.40213
10.526166	1.31449
10.528654	1.18304
10.531142	1.57739
10.533631	0.876328
10.536120	1.18304
10.538610	0.963961
10.541100	1.48976
10.543590	1.35831
10.546080	1.44594
10.548570	0.394348
10.551061	0.920145
10.553552	1.09541
10.556044	1.13923
10.558536	1.09541
10.561028	1.18304
10.563520	1.40213
10.566013	1.31449
10.568506	1.48976
10.570999	1.09541
10.573493	1.22686
10.575986	1.44594
10.578481	1.00778
10.580975	1.62121
10.583470	1.53357
10.585965	1.00778
10.588460	0.920145
10.590956	1.22686
10.593451	1.44594
10.595948	1.00778
10.598444	1.48976
10.600941	1.35831
10.603438	1.48976
10.605935	1.44594
10.608433	1.18304
10.610931	1.22686
10.613429	2.01555
10.615928	1.13923
10.618427	1.00778
10.620926	1.31449
10.623425	1.53357
10.625925	1.13923
10.628425	1.35831
10.630925	1.00778
10.633426	1.40213
10.635927	1.40213
10.638428	1.05159
10.640929	1.44594
10.643431	1.13923
10.645933	1.13923
10.648436	1.57739
10.650938	1.22686
10.653441	1.18304
10.655945	1.09541
10.658448	1.70884
10.660952	1.31449
10.663456	1.18304
10.665961	1.27068
10.668465	1.57739
10.670970	1.44594
10.673476	1.57739
10.675981	1.13923
10.678487	1.57739
10.680993	0.920145
10.683500	0.876328
10.686007	1.18304
10.688514	1.27068
10.691021	0.832512
10.693529	1.53357
10.696037	1.35831
10.698545	1.48976
10.701054	1.22686
10.703563	1.18304
10.706072	1.05159
10.708581	1.05159
10.711091	1.22686
10.713601	0.832512
10.716111	1.18304
10.718622	1.35831
10.721133	1.22686
10.723644	1.09541
10.726156	1.00778
10.728667	1.48976
10.731180	1.31449
10.733692	1.40213
10.736205	1.27068
10.738718	1.09541
10.741231	1.18304
10.743745	1.31449
10.746258	0.744879
10.748773	1.09541
10.751287	1.40213
10.753802	1.05159
10.756317	1.13923
10.758832	0.832512
10.761348	1.44594
10.763864	1.44594
10.766380	1.57739
10.768896	1.27068
10.771413	1.31449
10.773930	1.62121
10.776448	1.53357
10.778966	1.18304
10.781484	1.00778
10.784002	1.40213
10.786520	1.35831
10.789039	1.27068
10.791558	1.66502
10.794078	1.48976
10.796598	1.27068
10.799118	1.66502
10.801638	1.00778
10.804159	1.35831
10.806680	1.88411
10.809201	0.920145
10.811722	1.40213
10.814244	1.05159
10.816766	1.84029
10.819289	3.98729
10.821812	4.46927
10.824335	2.6728
10.826858	1.62121
10.829381	1.53357
10.831905	1.75266
10.834430	1.66502
10.836954	1.22686
10.839479	1.05159
10.842004	1.79647
10.844529	1.48976
10.847055	1.31449
10.849581	1.75266
10.852107	1.57739
10.854634	1.27068
10.857160	1.18304
10.859688	1.13923
10.862215	1.27068
10.864743	1.31449
10.867271	1.48976
10.869799	1.09541
10.872328	1.13923
10.874857	1.27068
10.877386	1.35831
10.879915	1.44594
10.882445	1.57739
10.884975	1.35831
10.887506	1.27068
10.890036	1.44594
10.892567	0.920145
10.895098	1.44594
10.897630	1.35831
10.900162	1.09541
10.902694	1.22686
10.905226	0.832512
10.907759	0.920145
10.910292	1.22686
10.912825	1.31449
10.915359	1.18304
10.917893	1.05159
10.920427	0.876328
10.922962	1.31449
10.925497	1.27068
10.928032	1.48976
10.930567	1.05159
10.933103	1.40213
10.935639	1.27068
10.938175	0.963961
10.940711	1.18304
10.943248	1.53357
10.945785	0.876328
10.948323	1.05159
10.950861	1.09541
10.953399	1.48976
10.955937	0.876328
10.958476	1.18304
10.961015	1.18304
10.963554	1.18304
10.966093	1.27068
10.968633	0.963961
10.971173	1.66502
10.973714	1.13923
10.976254	1.22686
10.978795	1.13923
10.981337	1.05159
10.983878	1.27068
10.986420	1.31449
10.988962	1.40213
10.991505	1.09541
10.994047	1.18304
10.996590	1.09541
10.999134	1.44594
11.001677	1.75266
11.004221	1.05159
11.006766	1.05159
11.009310	1.79647
11.011855	1.40213
11.014400	0.832512
11.016945	1.00778
11.019491	1.40213
11.022037	1.22686
11.024583	0.788695
11.027130	1.31449
11.029677	1.22686
11.032224	1.18304
11.034772	0.876328
11.037319	0.876328
11.039867	1.53357
11.042416	1.00778
11.044964	1.31449
11.047513	1.09541
11.050063	1.18304
11.052612	1.18304
11.055162	1.57739
11.057712	1.44594
11.060262	3.33005
11.062813	3.4615
11.065364	2.05937
11.067915	1.44594
11.070467	1.48976
11.073019	1.13923
11.075571	1.88411
11.078124	1.05159
11.080676	1.53357
11.083229	1.00778
11.085783	1.18304
11.088336	1.57739
11.090890	1.57739
11.093445	1.53357
11.095999	1.70884
11.098554	1.62121
11.101109	0.920145
11.103665	1.05159
11.106220	1.09541
11.108776	0.876328
11.111333	1.13923
11.113889	1.57739
11.116446	1.18304
11.119003	1.22686
11.121561	1.27068
11.124119	1.22686
11.126677	1.48976
11.129235	1.22686
11.131794	1.05159
11.134353	1.57739
11.136912	1.27068
11.139471	1.22686
11.142031	1.05159
11.144591	1.27068
11.147152	0.920145
11.149713	1.00778
11.152274	1.66502
11.154835	1.00778
11.157397	1.18304
11.159958	1.00778
11.162521	1.00778
11.165083	1.00778
11.167646	1.05159
11.170209	1.27068
11.172772	1.31449
11.175336	1.05159
11.177900	0.701063
11.180464	1.18304
11.183029	1.05159
11.185594	1.00778
11.188159	1.00778
11.190724	0.963961
11.193290	1.00778
11.195856	1.05159
11.198422	1.13923
11.200989	1.09541
11.203556	0.920145
11.206123	1.18304
11.208691	1.62121
11.211259	1.35831
11.213827	1.22686
11.216395	1.05159
11.218964	1.05159
11.221533	1.09541
11.224102	1.44594
11.226672	1.35831
11.229241	1.22686
11.231812	1.09541
11.234382	1.53357
11.236953	1.09541
11.239524	0.963961
11.242095	1.57739
11.244667	1.13923
11.247239	1.13923
11.249811	1.48976
11.252383	1.09541
11.254956	1.05159
11.257529	1.53357
11.260103	1.13923
11.262676	1.09541
11.265250	1.35831
11.267825	1.05159
11.270399	1.70884
11.272974	1.44594
11.275549	1.27068
11.278125	1.66502
11.280701	1.48976
11.283277	1.79647
11.285853	1.27068
11.288430	1.27068
11.291007	0.876328
11.293584	1.35831
11.296161	1.22686
11.298739	1.00778
11.301317	1.09541
11.303896	1.05159
11.306474	1.53357
11.309053	1.18304
11.311633	1.13923
11.314212	1.13923
11.316792	2.23464
11.319372	4.64454
11.321953	4.68836
11.324534	1.92792
11.327115	1.13923
11.329696	2.10319
11.332278	1.88411
11.334860	1.57739
11.337442	1.13923
11.340024	1.27068
11.342607	1.22686
11.345190	1.57739
11.347774	1.00778
11.350358	1.31449
11.352942	1.35831
11.355526	1.53357
11.358110	1.53357
11.360695	1.18304
11.363281	1.57739
11.365866	1.48976
11.368452	1.18304
11.371038	1.48976
11.373624	1.31449
11.376211	1.40213
11.378798	1.66502
11.381385	1.13923
11.383973	1.09541
11.386561	1.40213
11.389149	1.13923
11.391737	1.00778
11.394326	1.13923
11.396915	1.00778
11.399504	1.27068
11.402094	1.40213
11.404684	1.18304
11.407274	1.27068
11.409864	1.18304
11.412455	1.31449
11.415046	1.22686
11.417638	0.832512
11.420229	1.44594
11.422821	1.09541
11.425414	1.22686
11.428006	1.35831
11.430599	1.13923
11.433192	1.40213
11.435786	1.44594
11.438379	1.31449
11.440973	1.70884
11.443568	1.88411
11.446162	1.22686
11.448757	1.22686
11.451352	1.48976
11.453948	1.05159
11.456544	1.57739
11.459140	1.13923
11.461736	1.00778
11.464333	1.09541
11.466930	1.22686
11.469527	1.66502
11.472125	1.35831
11.474723	1.13923
11.477321	1.75266
11.479919	1.75266
11.482518	1.40213
11.485117	1.27068
11.487716	1.27068
11.490316	1.44594
11.492916	1.44594
11.495516	1.22686
11.498117	1.09541
11.500718	1.79647
11.503319	3.06715
11.505920	3.1986
11.508522	2.23464
11.511124	1.35831
11.513726	1.53357
11.516329	1.57739
11.518931	1.75266
11.521535	1.44594
11.524138	1.00778
11.526742	1.57739
11.529346	1.18304
11.531950	1.40213
11.534555	1.27068
11.537160	1.18304
11.539765	1.13923
11.542371	1.13923
11.544976	1.27068
11.547583	1.57739
11.550189	1.27068
11.552796	1.00778
11.555403	1.48976
11.558010	1.31449
11.560618	1.66502
11.563225	1.22686
11.565834	1.35831
11.568442	1.53357
11.571051	1.27068
11.573660	0.876328
11.576269	1.35831
11.578879	1.31449
11.581489	0.963961
11.584099	0.963961
11.586710	1.57739
11.589321	0.701063
11.591932	1.13923
11.594543	1.44594
11.597155	0.61343
11.599767	1.31449
11.602379	1.13923
11.604992	0.832512
11.607605	0.788695
11.610218	1.35831
11.612831	1.09541
11.615445	1.48976
11.618059	1.22686
11.620674	1.27068
11.623288	1.13923
11.625903	1.00778
11.628518	1.05159
11.631134	1.05159
11.633750	1.22686
11.636366	1.48976
11.638982	1.22686
11.641599	1.48976
11.644216	1.35831
11.646834	1.40213
11.649451	1.27068
11.652069	0.920145
11.654687	1.27068
11.657306	1.13923
11.659925	1.09541
11.662544	0.876328
11.665163	1.18304
11.667783	1.13923
11.670403	1.18304
11.673023	1.48976
11.675644	1.35831
11.678264	1.31449
11.680886	1.53357
11.683507	1.13923
11.686129	1.62121
11.688751	1.48976
11.691373	1.27068
11.693996	1.31449
11.696619	1.40213
11.699242	1.00778
11.701865	1.48976
11.704489	1.40213
11.707113	1.31449
11.709738	1.22686
11.712362	1.27068
11.714987	1.31449
11.717613	1.62121
11.720238	1.48976
11.722864	1.35831
11.725490	1.09541
11.728117	1.09541
11.730743	1.22686
11.733370	0.832512
11.735998	1.09541
11.738625	1.40213
11.741253	1.35831
11.743882	1.22686
11.746510	1.05159
11.749139	1.84029
11.751768	1.62121
11.754397	1.18304
11.757027	1.44594
11.759657	2.54135
11.762287	2.05937
11.764918	1.57739
11.767549	1.44594
11.770180	1.62121
11.772812	2.10319
11.775443	1.40213
11.778075	1.48976
11.780708	0.788695
11.783340	0.61343
11.785973	0.788695
11.788607	0.744879
11.791240	0.920145
11.793874	1.27068
11.796508	1.22686
11.799142	1.05159
11.801777	1.62121
11.804412	1.57739
11.807047	2.36609
11.809683	2.89188
11.812319	3.68058
11.814955	2.97952
11.817592	1.66502
11.820228	1.44594
11.822865	1.05159
11.825503	0.61343
11.828140	0.306715
11.830778	0.569613
11.833417	0.394348
11.836055	0.394348
11.838694	0.61343
11.841333	0.832512
11.843973	0.744879
11.846612	1.66502
11.849252	2.4099
11.851893	4.03111
11.854533	5.69613
11.857174	5.78377
11.859815	3.85584
11.862457	2.62898
11.865099	1.40213
11.867741	0.920145
11.870383	0.832512
11.873026	0.394348
11.875669	0.438164
11.878312	2.01555
11.880956	3.4615
11.883599	2.80425
11.886244	0.744879
11.888888	0.788695
11.891533	1.66502
11.894178	4.38164
11.896823	8.10604
11.899469	11.7428
11.902115	10.1216
11.904761	8.8071
11.907407	3.63676
11.910054	1.31449
11.912701	0.394348
11.915349	0.175266
11.917996	0.350531
11.920644	0.394348
11.923293	0.219082
11.925941	0.701063
11.928590	1.27068
11.931239	1.09541
11.933889	1.62121
11.936538	2.05937
11.939188	3.24241
11.941839	5.65232
11.944489	7.44879
11.947140	7.58024
11.949791	5.65232
11.952443	2.80425
11.955095	0.744879
11.957747	0.262898
11.960399	0
11.963052	0.131449
11.965705	0.306715
11.968358	0.701063
11.971012	2.54135
11.973666	7.09826
11.976320	10.5598
11.978974	10.735
11.981629	8.93855
11.984284	4.81981
11.986939	3.02333
11.989595	1.57739
11.992251	0.569613
11.994907	0.481981
11.997564	0.525797
12.000221	0.394348
12.002878	0.350531
12.005535	0.657246
12.008193	0.525797
12.010851	0.876328
12.013509	2.01555
12.016168	2.84807
12.018827	5.47705
12.021486	5.21415
12.024145	3.76821
12.026805	2.45372
12.029465	0.61343
12.032125	0.219082
12.034786	0.131449
12.037447	0.131449
12.040108	0.350531
12.042770	1.18304
12.045432	2.19082
12.048094	4.07493
12.050756	4.95125
12.053419	6.96681
12.056082	5.3456
12.058745	4.55691
12.061409	3.28623
12.064073	1.79647
12.066737	0.832512
12.069401	0.394348
12.072066	0.394348
12.074731	0.0438164
12.077397	0.131449
12.080062	0.262898
12.082728	1.44594
12.085395	1.97174
12.088061	4.95125
12.090728	7.27352
12.093395	8.23749
12.096062	6.26575
12.098730	5.69613
12.101398	3.02333
12.104067	1.84029
12.106735	0.832512
12.109404	0.306715
12.112073	0.394348
12.114743	0.131449
12.117413	0.219082
12.120083	0.131449
12.122753	0.481981
12.125424	1.13923
12.128095	2.71662
12.130766	7.66787
12.133437	12.3124
12.136109	13.4516
12.138782	12.7506
12.141454	6.70391
12.144127	2.9357
12.146800	0.657246
12.149473	0.438164
12.152147	0.262898
12.154821	0.175266
12.157495	0.131449
12.160169	0.350531
12.162844	1.31449
12.165519	1.84029
12.168195	3.37386
12.170870	3.37386
12.173546	3.06715
12.176223	2.49754
12.178899	2.62898
12.181576	2.36609
12.184253	1.84029
12.186931	1.44594
12.189608	1.35831
12.192286	0.832512
12.194965	0.744879
12.197643	0.525797
12.200322	0.306715
12.203002	0.61343
12.205681	1.13923
12.208361	1.79647
12.211041	2.32227
12.213721	2.58517
12.216402	2.27845
12.219083	2.4099
12.221764	1.57739
12.224446	1.62121
12.227128	1.13923
12.229810	1.00778
12.232492	0.61343
12.235175	0.876328
12.237858	0.701063
12.240542	1.40213
12.243225	1.13923
12.245909	1.62121
12.248593	1.31449
12.251278	1.53357
12.253963	1.27068
12.256648	1.62121
12.259333	1.22686
12.262019	1.40213
12.264705	1.97174
12.267391	1.75266
12.270078	1.62121
12.272765	1.40213
12.275452	0.61343
12.278140	0.963961
12.280827	0.920145
12.283515	0.832512
12.286204	1.00778
12.288892	1.18304
12.291581	1.35831
12.294271	1.22686
12.296960	0.788695
12.299650	0.701063
12.302340	1.09541
12.305031	0.569613
12.307721	1.05159
12.310412	0.963961
12.313104	1.70884
12.315795	3.02333
12.318487	6.22193
12.321179	7.31734
12.323872	4.16256
12.326565	2.19082
12.329258	1.57739
12.331951	1.57739
12.334645	1.48976
12.337339	1.70884
12.340033	2.147
12.342727	2.05937
12.345422	2.23464
12.348117	1.88411
12.350813	1.31449
12.353509	1.00778
12.356205	1.09541
12.358901	0.657246
12.361598	1.75266
12.364295	1.70884
12.366992	1.84029
12.369689	1.13923
12.372387	1.09541
12.375085	0.832512
12.377784	0.569613
12.380482	0.438164
12.383181	0.657246
12.385880	0.876328
12.388580	1.40213
12.391280	4.11874
12.393980	4.64454
12.396680	3.11097
12.399381	1.88411
12.402082	1.44594
12.404784	0.657246
12.407485	0.306715
12.410187	0.701063
12.412889	1.09541
12.415592	1.05159
12.418295	1.79647
12.420998	1.97174
12.423701	2.10319
12.426405	2.54135
12.429109	2.36609
12.431813	2.01555
12.434518	2.49754
12.437223	2.19082
12.439928	1.88411
12.442633	1.09541
12.445339	0.657246
12.448045	0.920145
12.450751	0.175266
12.453458	0.262898
12.456165	0.481981
12.458872	0.788695
12.461580	2.147
12.464288	2.89188
12.466996	4.03111
12.469704	4.64454
12.472413	3.81203
12.475122	2.45372
12.477831	1.92792
12.480541	0.788695
12.483251	0.788695
12.485961	0.525797
12.488671	0.701063
12.491382	0.744879
12.494093	0.61343
12.496804	0.525797
12.499516	1.18304
12.502228	0.657246
12.504940	1.35831
12.507653	1.92792
12.510366	2.05937
12.513079	2.45372
12.515792	2.19082
12.518506	1.79647
12.521220	1.70884
12.523934	0.657246
12.526649	0.657246
12.529364	0.569613
12.532079	0.438164
12.534794	0.525797
12.537510	0.788695
12.540226	1.35831
12.542943	2.10319
12.545659	2.84807
12.548376	2.71662
12.551094	2.32227
12.553811	1.66502
12.556529	1.62121
12.559247	1.40213
12.561966	0.920145
12.564684	1.35831
12.567403	1.79647
12.570123	0.876328
12.572842	0.701063
12.575562	0.788695
12.578282	0.788695
12.581003	0.788695
12.583724	1.40213
12.586445	1.79647
12.589166	1.97174
12.591888	2.36609
12.594610	2.84807
12.597332	2.32227
12.600055	2.05937
12.602777	1.57739
12.605501	1.05159
12.608224	1.62121
12.610948	0.876328
12.613672	1.22686
12.616396	1.22686
12.619121	1.57739
12.621846	2.01555
12.624571	0.744879
12.627296	1.09541
12.630022	0.788695
12.632748	0.832512
12.635475	1.27068
12.638201	1.75266
12.640928	2.147
12.643656	1.44594
12.646383	1.75266
12.649111	1.35831
12.651839	1.66502
12.654568	0.963961
12.657297	0.920145
12.660026	0.876328
12.662755	0.744879
12.665485	1.00778
12.668215	1.40213
12.670945	0.920145
12.673675	1.18304
12.676406	1.75266
12.679137	1.22686
12.681869	1.75266
12.684600	1.48976
12.687332	1.75266
12.690065	1.70884
12.692797	1.70884
12.695530	1.70884
12.698263	3.50531
12.700997	5.6085
12.703731	3.98729
12.706465	1.57739
12.709199	1.31449
12.711934	1.88411
12.714669	1.44594
12.717404	1.48976
12.720139	1.92792
12.722875	1.53357
12.725611	1.48976
12.728348	1.31449
12.731084	1.44594
12.733821	1.09541
12.736559	0.876328
12.739296	1.27068
12.742034	1.31449
12.744772	1.18304
12.747511	0.876328
12.750250	0.876328
12.752989	0.657246
12.755728	0.963961
12.758468	0.920145
12.761208	1.66502
12.763948	1.79647
12.766689	1.53357
12.769429	1.66502
12.772171	1.70884
12.774912	1.70884
12.777654	1.09541
12.780396	0.744879
12.783138	0.788695
12.785881	1.22686
12.788624	0.744879
12.791367	0.963961
12.794110	0.744879
12.796854	0.963961
12.799598	1.09541
12.802343	1.48976
12.805087	1.40213
12.807832	1.31449
12.810577	1.35831
12.813323	1.31449
12.816069	1.53357
12.818815	1.75266
12.821561	1.70884
12.824308	1.62121
12.827055	1.09541
12.829803	1.18304
12.832550	0.832512
12.835298	0.657246
12.838046	1.27068
12.840795	0.876328
12.843544	1.62121
12.846293	1.62121
12.849042	2.10319
12.851792	1.97174
12.854542	2.23464
12.857292	2.10319
12.860043	1.22686
12.862794	1.27068
12.865545	1.44594
12.868296	1.22686
12.871048	1.31449
12.873800	0.832512
12.876552	0.920145
12.879305	1.53357
12.882058	0.920145
12.884811	1.84029
12.887565	1.66502
12.890318	1.40213
12.893073	1.48976
12.895827	1.84029
12.898582	1.53357
12.901337	1.05159
12.904092	1.35831
12.906848	1.35831
12.909603	0.657246
12.912360	0.876328
12.915116	0.701063
12.917873	0.744879
12.920630	0.701063
12.923387	1.22686
12.926145	1.53357
12.928903	1.22686
12.931661	1.35831
12.934420	1.22686
12.937179	1.48976
12.939938	1.48976
12.942697	1.48976
12.945457	1.09541
12.948217	0.920145
12.950977	1.00778
12.953738	1.40213
12.956499	1.44594
12.959260	1.09541
12.962021	0.701063
12.964783	0.832512
12.967545	1.13923
12.970307	1.18304
12.973070	1.44594
12.975833	1.35831
12.978596	1.53357
12.981360	1.44594
12.984124	1.40213
12.986888	1.40213
12.989652	1.44594
12.992417	0.876328
12.995182	1.18304
12.997947	1.22686
13.000713	0.657246
13.003479	0.788695
13.006245	0.920145
13.009012	0.963961
13.011778	1.13923
13.014545	0.920145
13.017313	1.27068
13.020081	1.35831
13.022849	1.62121
13.025617	1.62121
13.028385	1.57739
13.031154	1.44594
13.033923	1.00778
13.036693	1.09541
13.039463	0.963961
13.042233	0.657246
13.045003	1.00778
13.047774	1.22686
13.050544	1.00778
13.053316	1.13923
13.056087	1.57739
13.058859	1.31449
13.061631	1.40213
13.064403	1.57739
13.067176	2.01555
13.069949	2.147
13.072722	2.05937
13.075496	1.75266
13.078270	1.44594
13.081044	0.876328
13.083819	0.744879
13.086593	1.09541
13.089368	0.876328
13.092144	1.31449
13.094919	1.27068
13.097695	1.70884
13.100471	1.92792
13.103248	2.05937
13.106025	2.10319
13.108802	1.79647
13.111579	1.31449
13.114357	1.66502
13.117135	0.832512
13.119913	0.920145
13.122692	0.963961
13.125471	1.27068
13.128250	1.48976
13.131029	0.876328
13.133809	1.13923
13.136589	1.48976
13.139370	1.18304
13.142150	1.57739
13.144931	1.40213
13.147712	2.01555
13.150494	1.31449
13.153276	1.35831
13.156058	1.13923
13.158840	0.788695
13.161623	0.963961
13.164406	1.18304
13.167189	0.876328
13.169973	1.05159
13.172757	0.832512
13.175541	1.13923
13.178326	1.53357
13.181110	1.09541
13.183895	1.31449
13.186681	1.53357
13.189466	1.13923
13.192252	1.05159
13.195039	0.832512
13.197825	1.27068
13.200612	0.744879
13.203399	1.09541
13.206187	0.788695
13.208974	1.13923
13.211762	1.44594
13.214551	1.66502
13.217339	1.13923
13.220128	1.27068
13.222917	1.22686
13.225707	1.44594
13.228497	1.97174
13.231287	1.48976
13.234077	1.18304
13.236868	1.31449
13.239659	1.09541
13.242450	1.09541
13.245242	1.40213
13.248034	1.22686
13.250826	1.35831
13.253618	1.40213
13.256411	1.44594
13.259204	1.40213
13.261997	1.75266
13.264791	1.27068
13.267585	1.18304
13.270379	1.31449
13.273174	1.13923
13.275968	1.48976
13.278763	1.40213
13.281559	1.35831
13.284355	1.18304
13.287150	1.22686
13.289947	1.62121
13.292743	0.876328
13.295540	1.75266
13.298337	1.44594
13.301135	1.05159
13.303933	1.48976
13.306731	1.05159
13.309529	1.18304
13.312328	1.62121
13.315127	0.920145
13.317926	1.27068
13.320725	1.05159
13.323525	0.963961
13.326325	1.09541
13.329126	1.35831
13.331926	1.84029
13.334727	1.62121
13.337529	1.48976
13.340330	1.79647
13.343132	1.75266
13.345934	1.57739
13.348737	1.22686
13.351540	1.05159
13.354343	1.75266
13.357146	1.40213
13.359950	1.09541
13.362754	1.66502
13.365558	1.48976
13.368362	1.53357
13.371167	1.62121
13.373972	1.35831
13.376778	1.22686
13.379583	1.79647
13.382389	1.48976
13.385196	1.79647
13.388002	1.13923
13.390809	1.09541
13.393616	1.27068
13.396424	1.00778
13.399232	1.40213
13.402040	1.35831
13.404848	0.963961
13.407657	1.18304
13.410466	1.48976
13.413275	1.44594
13.416085	1.40213
13.418894	1.22686
13.421705	1.75266
13.424515	1.31449
13.427326	1.35831
13.430137	1.40213
13.432948	1.75266
13.435760	3.50531
13.438572	5.65232
13.441384	4.77599
13.444196	2.01555
13.447009	1.35831
13.449822	1.88411
13.452636	1.62121
13.455449	1.57739
13.458263	1.48976
13.461078	1.18304
13.463892	0.920145
13.466707	1.13923
13.469522	1.22686
13.472338	1.31449
13.475153	1.31449
13.477969	1.00778
13.480786	1.57739
13.483602	1.40213
13.486419	1.13923
13.489236	1.05159
13.492054	1.62121
13.494872	1.48976
13.497690	1.70884
13.500508	1.92792
13.503327	1.40213
13.506146	1.75266
13.508965	1.53357
13.511785	1.44594
13.514605	1.05159
13.517425	1.27068
13.520245	1.05159
13.523066	1.53357
13.525887	0.876328
13.528708	1.09541
13.531530	0.788695
13.534352	1.09541
13.537174	1.35831
13.539997	1.44594
13.542820	1.53357
13.545643	1.57739
13.548466	1.22686
13.551290	1.62121
13.554114	1.57739
13.556938	1.57739
13.559763	1.18304
13.562588	1.27068
13.565413	1.09541
13.568238	1.05159
13.571064	1.22686
13.573890	1.05159
13.576717	0.876328
13.579543	1.27068
13.582370	1.22686
13.585197	1.18304
13.588025	1.40213
13.590853	1.13923
13.593681	1.40213
13.596509	1.40213
13.599338	1.62121
13.602167	2.80425
13.604996	4.55691
13.607826	5.17034
13.610656	2.76043
13.613486	1.57739
13.616317	1.62121
13.619147	1.79647
13.621978	1.92792
13.624810	1.79647
13.627641	0.920145
13.630473	1.79647
13.633306	1.31449
13.636138	1.35831
13.638971	1.48976
13.641804	1.31449
13.644638	1.09541
13.647471	1.18304
13.650305	0.832512
13.653140	1.35831
13.655974	1.13923
13.658809	0.963961
13.661644	0.744879
13.664480	1.00778
13.667316	0.963961
13.670152	0.832512
13.672988	0.832512
13.675825	1.09541
13.678662	1.40213
13.681499	1.35831
13.684337	1.35831
13.687175	1.31449
13.690013	1.13923
13.692851	1.35831
13.695690	1.09541
13.698529	0.920145
13.701368	1.18304
13.704208	1.13923
13.707048	1.13923
13.709888	1.66502
13.712729	1.05159
13.715569	1.75266
13.718411	1.13923
13.721252	1.35831
13.724094	0.832512
13.726936	1.88411
13.729778	1.13923
13.732621	1.27068
13.735463	1.22686
13.738307	0.701063
13.741150	1.13923
13.743994	1.09541
13.746838	1.44594
13.749682	1.09541
13.752527	1.88411
13.755372	3.54913
13.758217	2.97952
13.761063	1.70884
13.763908	1.22686
13.766755	1.53357
13.769601	1.57739
13.772448	1.09541
13.775295	1.22686
13.778142	1.57739
13.780990	1.66502
13.783837	1.44594
13.786686	1.66502
13.789534	1.53357
13.792383	1.62121
13.795232	1.79647
13.798081	1.13923
13.800931	1.40213
13.803781	1.53357
13.806631	1.79647
13.809482	1.05159
13.812333	1.13923
13.815184	1.22686
13.818035	1.35831
13.820887	1.35831
13.823739	1.00778
13.826591	1.79647
13.829444	1.35831
13.832297	1.57739
13.835150	1.35831
13.838003	1.27068
13.840857	1.57739
13.843711	1.09541
13.846566	0.61343
13.849420	1.18304
13.852275	1.66502
13.855131	1.18304
13.857986	1.31449
13.860842	0.920145
13.863698	1.13923
13.866555	0.876328
13.869411	1.44594
13.872268	1.62121
13.875126	1.35831
13.877983	1.84029
13.880841	1.22686
13.883699	0.920145
13.886558	1.09541
13.889417	0.963961
13.892276	1.13923
13.895135	0.963961
13.897995	1.27068
13.900855	1.00778
13.903715	0.876328
13.906576	0.920145
13.909437	1.31449
13.912298	1.57739
13.915159	1.22686
13.918021	1.05159
13.920883	1.27068
13.923745	1.18304
13.926608	1.57739
13.929471	1.18304
13.932334	1.40213
13.935198	1.13923
13.938062	1.13923
13.940926	1.09541
13.943790	1.53357
13.946655	1.05159
13.949520	1.40213
13.952385	1.53357
13.955251	1.22686
13.958116	1.57739
13.960983	1.18304
13.963849	1.48976
13.966716	1.75266
13.969583	1.13923
13.972450	1.53357
13.975318	1.05159
13.978186	0.876328
13.981054	1.44594
13.983923	0.920145
13.986792	1.44594
13.989661	1.27068
13.992530	1.66502
13.995400	1.44594
13.998270	1.13923
14.001140	1.57739
14.004011	1.66502
14.006882	1.35831
14.009753	1.13923
14.012624	1.44594
14.015496	1.44594
14.018368	1.18304
14.021241	1.00778
14.024113	1.62121
14.026986	1.84029
14.029859	1.48976
14.032733	1.48976
14.035607	1.27068
14.038481	1.18304
14.041355	1.31449
14.044230	1.62121
14.047105	1.44594
14.049980	1.57739
14.052856	1.27068
14.055732	1.40213
14.058608	1.13923
14.061485	0.876328
14.064361	1.92792
14.067239	1.31449
14.070116	1.66502
14.072994	0.832512
14.075872	1.09541
14.078750	1.18304
14.081628	1.35831
14.084507	1.31449
14.087386	1.40213
14.090266	1.09541
14.093146	1.35831
14.096026	1.53357
14.098906	1.22686
14.101787	1.35831
14.104668	2.45372
14.107549	4.99507
14.110430	5.78377
14.113312	3.63676
14.116194	1.97174
14.119077	2.10319
14.121959	1.79647
14.124842	1.97174
14.127726	1.75266
14.130609	1.44594
14.133493	1.70884
14.136377	1.75266
14.139262	1.48976
14.142146	2.19082
14.145031	3.68058
14.147917	3.37386
14.150802	1.97174
14.153688	1.66502
14.156575	1.44594
14.159461	1.40213
14.162348	1.35831
14.165235	1.97174
14.168123	2.45372
14.171010	2.45372
14.173898	1.57739
14.176787	0.963961
14.179675	1.53357
14.182564	1.27068
14.185453	2.01555
14.188343	5.3456
14.191232	8.85091
14.194123	8.71947
14.197013	5.47705
14.199904	2.62898
14.202794	2.58517
14.205686	2.49754
14.208577	1.88411
14.211469	1.66502
14.214361	1.62121
14.217254	1.57739
14.220146	1.31449
14.223039	1.44594
14.225933	1.62121
14.228826	1.22686
14.231720	1.09541
14.234614	1.40213
14.237509	1.05159
14.240404	1.31449
14.243299	1.62121
14.246194	1.35831
14.249090	1.22686
14.251986	1.35831
14.254882	1.13923
14.257779	1.31449
14.260675	1.05159
14.263573	1.44594
14.266470	1.18304
14.269368	0.701063
14.272266	1.53357
14.275164	1.53357
14.278063	1.44594
14.280962	1.27068
14.283861	1.75266
14.286760	1.62121
14.289660	1.44594
14.292560	1.40213
14.295461	1.48976
14.298361	1.70884
14.301262	1.00778
14.304164	1.35831
14.307065	1.09541
14.309967	1.48976
14.312869	1.44594
14.315772	1.31449
14.318674	1.44594
14.321578	1.18304
14.324481	1.53357
14.327384	1.35831
14.330288	1.09541
14.333193	0.832512
14.336097	1.48976
14.339002	1.35831
14.341907	1.44594
14.344813	1.35831
14.347718	1.31449
14.350624	1.53357
14.353530	1.05159
14.356437	1.05159
14.359344	1.57739
14.362251	1.62121
14.365159	1.35831
14.368066	1.75266
14.370974	1.57739
14.373883	1.05159
14.376791	1.40213
14.379700	1.31449
14.382610	1.00778
14.385519	1.22686
14.388429	1.40213
14.391339	1.13923
14.394250	1.66502
14.397160	1.57739
14.400071	1.48976
14.402983	1.48976
14.405894	1.35831
14.408806	1.00778
14.411718	1.22686
14.414631	1.22686
14.417544	1.31449
14.420457	1.35831
14.423370	0.832512
14.426284	1.13923
14.429198	1.22686
14.432112	0.920145
14.435026	1.27068
14.437941	1.18304
14.440856	1.57739
14.443772	1.18304
14.446688	1.05159
14.449604	1.27068
14.452520	0.876328
14.455437	1.22686
14.458353	1.00778
14.461271	1.18304
14.464188	1.09541
14.467106	1.48976
14.470024	1.27068
14.472942	1.09541
14.475861	1.00778
14.478780	1.27068
14.481699	1.70884
14.484619	1.13923
14.487539	1.48976
14.490459	0.963961
14.493379	1.00778
14.496300	1.88411
14.499221	2.32227
14.502142	1.88411
14.505064	1.35831
14.507986	1.35831
14.510908	1.44594
14.513831	1.79647
14.516754	1.27068
14.519677	1.18304
14.522600	1.18304
14.525524	1.00778
14.528448	1.22686
14.531372	1.48976
14.534297	1.18304
14.537222	1.00778
14.540147	0.920145
14.543072	1.44594
14.545998	0.920145
14.548924	0.920145
14.551850	1.70884
14.554777	1.27068
14.557704	1.13923
14.560631	1.35831
14.563559	1.27068
14.566486	1.44594
14.569415	1.18304
14.572343	1.31449
14.575272	1.27068
14.578201	1.40213
14.581130	1.66502
14.584060	1.53357
14.586990	1.27068
14.589920	1.62121
14.592850	1.13923
14.595781	1.27068
14.598712	1.35831
14.601643	0.61343
14.604575	1.22686
14.607507	1.22686
14.610439	1.00778
14.613372	1.05159
14.616305	1.66502
14.619238	1.66502
14.622171	1.40213
14.625105	1.05159
14.628039	1.13923
14.630973	1.27068
14.633908	1.27068
14.636843	1.31449
14.639778	1.31449
14.642713	1.66502
14.645649	1.00778
14.648585	1.27068
14.651522	1.31449
14.654458	1.09541
14.657395	1.62121
14.660333	1.22686
14.663270	1.18304
14.666208	1.48976
14.669146	1.22686
14.672085	0.832512
14.675023	1.62121
14.677962	0.701063
14.680902	1.22686
14.683841	1.27068
14.686781	1.00778
14.689722	1.35831
14.692662	1.31449
14.695603	1.48976
14.698544	1.22686
14.701485	1.05159
14.704427	1.00778
14.707369	1.31449
14.710311	1.53357
14.713254	1.27068
14.716197	1.66502
14.719140	1.48976
14.722083	1.05159
14.725027	0.788695
14.727971	2.10319
14.730915	1.31449
14.733860	1.09541
14.736805	1.09541
14.739750	1.09541
14.742696	1.31449
14.745642	1.22686
14.748588	0.963961
14.751534	1.31449
14.754481	1.35831
14.757428	1.13923
14.760375	1.09541
14.763323	1.13923
14.766271	1.22686
14.769219	1.13923
14.772167	1.22686
14.775116	1.05159
14.778065	0.832512
14.781014	1.62121
14.783964	1.57739
14.786914	1.48976
14.789864	1.40213
14.792815	1.84029
14.795766	1.31449
14.798717	1.00778
14.801668	1.18304
14.804620	0.920145
14.807572	1.05159
14.810524	0.744879
14.813477	1.62121
14.816430	1.44594
14.819383	1.40213
14.822337	1.09541
14.825290	1.40213
14.828244	1.44594
14.831199	1.09541
14.834153	1.05159
14.837108	1.18304
14.840064	1.35831
14.843019	1.62121
14.845975	1.57739
14.848931	1.44594
14.851888	1.09541
14.854844	0.963961
14.857801	1.27068
14.860759	1.66502
14.863716	1.44594
14.866674	1.18304
14.869632	1.31449
14.872591	1.27068
14.875550	1.44594
14.878509	1.40213
14.881468	1.18304
14.884428	1.05159
14.887388	1.27068
14.890348	1.31449
14.893309	1.13923
14.896270	1.27068
14.899231	1.05159
14.902192	1.48976
14.905154	1.40213
14.908116	1.22686
14.911078	1.35831
14.914041	0.963961
14.917004	1.40213
14.919967	1.48976
14.922931	1.53357
14.925895	1.13923
14.928859	1.48976
14.931823	0.920145
14.934788	1.13923
14.937753	1.27068
14.940718	1.22686
14.943684	0.876328
14.946649	1.44594
14.949616	1.13923
14.952582	0.963961
14.955549	1.35831
14.958516	1.09541
14.961483	1.35831
14.964451	1.22686
14.967419	1.57739
14.970387	1.22686
14.973356	1.05159
14.976325	1.40213
14.979294	1.18304
14.982263	1.40213
14.985233	1.27068
14.988203	0.61343
14.991173	0.920145
14.994144	1.18304
14.997115	1.62121
15.000086	1.31449
15.003057	1.57739
15.006029	1.27068
15.009001	1.66502
15.011973	1.35831
15.014946	1.66502
15.017919	1.31449
15.020892	1.57739
15.023866	1.18304
15.026840	1.70884
15.029814	1.66502
15.032788	1.05159
15.035763	0.657246
15.038738	1.22686
15.041713	1.09541
15.044689	1.13923
15.047665	1.27068
15.050641	1.05159
15.053618	1.22686
15.056594	1.18304
15.059572	1.22686
15.062549	1.13923
15.065527	0.832512
15.068505	1.31449
15.071483	1.00778
15.074461	1.13923
15.077440	0.876328
15.080419	1.13923
15.083399	1.53357
15.086379	1.22686
15.089359	1.18304
15.092339	1.75266
15.095320	0.832512
15.098301	1.53357
15.101282	1.27068
15.104263	1.31449
15.107245	1.18304
15.110227	1.84029
15.113210	1.53357
15.116192	1.22686
15.119175	1.22686
15.122159	1.44594
15.125142	0.832512
15.128126	1.44594
15.131110	1.44594
15.134095	1.48976
15.137079	1.13923
15.140065	1.35831
15.143050	1.09541
15.146036	1.57739
15.149021	1.18304
15.152008	1.05159
15.154994	1.05159
15.157981	1.31449
15.160968	0.963961
15.163956	1.22686
15.166943	1.40213
15.169931	1.05159
15.172920	1.53357
15.175908	0.832512
15.178897	1.00778
15.181886	1.00778
15.184876	1.57739
15.187866	1.13923
15.190856	1.18304
15.193846	1.27068
15.196837	1.13923
15.199828	1.09541
15.202819	1.40213
15.205810	1.00778
15.208802	1.27068
15.211794	1.27068
15.214787	1.31449
15.217780	1.22686
15.220773	1.44594
15.223766	1.27068
15.226760	1.27068
15.229753	1.18304
15.232748	1.75266
15.235742	1.57739
15.238737	1.13923
15.241732	1.40213
15.244727	1.53357
15.247723	1.18304
15.250719	1.18304
15.253715	1.40213
15.256712	1.48976
15.259709	1.48976
15.262706	1.22686
15.265703	0.963961
15.268701	1.27068
15.271699	1.62121
15.274697	1.13923
15.277696	1.00778
15.280695	1.40213
15.283694	1.00778
15.286694	1.31449
15.289694	1.13923
15.292694	1.09541
15.295694	1.05159
15.298695	1.35831
15.301696	1.27068
15.304697	1.22686
15.307699	1.18304
15.310700	1.44594
15.313703	1.40213
15.316705	1.40213
15.319708	0.963961
15.322711	0.963961
15.325714	1.75266
15.328718	1.66502
15.331722	1.09541
15.334726	1.31449
15.337731	1.31449
15.340735	0.832512
15.343741	1.09541
15.346746	1.13923
15.349752	0.963961
15.352758	1.27068
15.355764	1.27068
15.358771	1.13923
15.361777	1.48976
15.364785	1.40213
15.367792	1.00778
15.370800	1.18304
15.373808	1.00778
15.376816	1.22686
15.379825	1.00778
15.382834	1.70884
15.385843	1.27068
15.388853	1.57739
[truncated: 104,149 more rows]
