# Supplementary material for: Microcystin-LR Detected in a Low Molecular Weight Fraction from a Crude Extract of Zoanthus sociatus
Source: Toxins (Basel). 2017 Mar 1;9(3):89. doi: 10.3390/toxins9030089 (PMC5371844; doi:10.3390/toxins9030089)
Supplement: Supplementary file 1 [file toxins-09-00089-s001.zip › toxins-159662 supplementary/Rawdataset S1/Peak 2/MSMS peak 2_995.txt]

TITLE "<<msms b4 995>> TOF/TOF� MS/MS Precursor 995.53 Spec #1[BP = 135.1, 168]"
TYPE MASSSPEC
9.964474	2
9.966896	1.2549
9.969319	1.68627
9.971742	1.33333
9.974166	1.72549
9.976590	1.76471
9.979014	1.41176
9.981438	1.72549
9.983863	1.29412
9.986288	2.03922
9.988713	2.03922
9.991139	1.68627
9.993565	2.27451
9.995991	1.72549
9.998417	1.64706
10.000844	1.72549
10.003271	1.52941
10.005699	1.4902
10.008126	2.11765
10.010554	3.2549
10.012983	3.13726
10.015411	2
10.017840	1.64706
10.020269	1.45098
10.022699	1.96078
10.025128	1.21569
10.027558	2.03922
10.029989	1.64706
10.032419	2.03922
10.034850	1.60784
10.037281	2.11765
10.039713	1.52941
10.042145	1.72549
10.044577	1.88235
10.047009	1.4902
10.049442	1.64706
10.051875	3.68627
10.054308	6.07843
10.056742	5.80392
10.059176	2.7451
10.061610	2.27451
10.064044	2.07843
10.066479	2.5098
10.068914	2.15686
10.071349	1.72549
10.073785	2.27451
10.076221	2.03922
10.078657	1.84314
10.081094	2.39216
10.083531	1.4902
10.085968	1.72549
10.088405	2.15686
10.090843	1.64706
10.093281	2.23529
10.095719	1.60784
10.098158	1.80392
10.100597	1.72549
10.103036	1.4902
10.105475	1.88235
10.107915	1.52941
10.110355	1.37255
10.112795	1.52941
10.115236	1.68627
10.117677	1.2549
10.120118	1.60784
10.122560	1.80392
10.125002	1.88235
10.127444	1.88235
10.129886	1.37255
10.132329	1.68627
10.134772	1.56863
10.137215	1.52941
10.139659	1.80392
10.142103	1.72549
10.144547	1.72549
10.146992	1.45098
10.149436	1.68627
10.151881	1.56863
10.154327	1.56863
10.156773	1.41176
10.159219	2.07843
10.161665	2.27451
10.164111	1.60784
10.166558	1.52941
10.169005	1.41176
10.171453	1.33333
10.173901	1.72549
10.176349	1.13725
10.178797	1.45098
10.181246	1.52941
10.183695	1.41176
10.186144	2.03922
10.188593	1.33333
10.191043	1.72549
10.193493	1.37255
10.195944	1.68627
10.198394	1.68627
10.200845	2.03922
10.203297	2
10.205748	1.41176
10.208200	1.33333
10.210652	1.56863
10.213105	1.72549
10.215557	1.72549
10.218011	1.88235
10.220464	1.60784
10.222918	1.56863
10.225372	1.29412
10.227826	1.64706
10.230280	1.52941
10.232735	1.96078
10.235190	1.76471
10.237646	2.23529
10.240101	1.4902
10.242557	1.92157
10.245014	1.76471
10.247470	1.60784
10.249927	2.47059
10.252384	3.17647
10.254842	2.07843
10.257300	1.76471
10.259758	1.2549
10.262216	1.72549
10.264675	1.80392
10.267134	2.03922
10.269593	1.2549
10.272053	1.56863
10.274513	1.76471
10.276973	1.60784
10.279433	1.96078
10.281894	1.76471
10.284355	1.29412
10.286816	1.56863
10.289278	1.60784
10.291740	1.45098
10.294202	0.941177
10.296665	1.4902
10.299127	1.41176
10.301590	1.96078
10.304054	1.37255
10.306518	1.64706
10.308982	1.68627
10.311446	1.4902
10.313910	1.64706
10.316375	1.56863
10.318840	1.76471
10.321306	1.33333
10.323772	1.52941
10.326238	1.2549
10.328704	1.41176
10.331171	1.29412
10.333638	1.64706
10.336105	1.72549
10.338572	1.52941
10.341040	1.72549
10.343508	1.29412
10.345977	1.72549
10.348446	1.68627
10.350915	1.68627
10.353384	1.68627
10.355854	1.52941
10.358323	1.41176
10.360794	1.29412
10.363264	1.33333
10.365735	1.76471
10.368206	1.52941
10.370677	1.80392
10.373149	1.72549
10.375621	1.4902
10.378093	1.4902
10.380566	2.07843
10.383039	1.68627
10.385512	1.68627
10.387985	1.4902
10.390459	1.92157
10.392933	1.56863
10.395407	1.96078
10.397882	1.72549
10.400357	1.45098
10.402832	1.80392
10.405308	1.56863
10.407783	1.64706
10.410259	2
10.412736	1.45098
10.415213	1.45098
10.417690	1.33333
10.420167	1.41176
10.422644	1.17647
10.425122	1.17647
10.427600	1.21569
10.430079	1.45098
10.432558	1.88235
10.435037	2.03922
10.437516	1.68627
10.439996	1.41176
10.442476	1.76471
10.444956	1.56863
10.447436	1.64706
10.449917	2.03922
10.452398	1.76471
10.454880	2.82353
10.457362	4.58824
10.459844	4.98039
10.462326	5.92157
10.464808	6.5098
10.467291	6
10.469775	2.90196
10.472258	2
10.474742	1.60784
10.477226	2.54902
10.479710	1.88235
10.482195	1.96078
10.484680	1.92157
10.487165	1.72549
10.489651	1.92157
10.492137	1.68627
10.494623	2
10.497109	2.03922
10.499596	1.29412
10.502083	1.76471
10.504570	1.80392
10.507058	1.33333
10.509546	1.4902
10.512034	1.80392
10.514522	1.45098
10.517011	1.41176
10.519500	2
10.521990	1.60784
10.524479	1.56863
10.526969	1.4902
10.529460	1.96078
10.531950	1.80392
10.534441	2
10.536932	1.56863
10.539424	1.52941
10.541915	1.45098
10.544408	1.64706
10.546900	1.41176
10.549392	1.76471
10.551885	2.03922
10.554379	1.33333
10.556872	1.68627
10.559366	1.64706
10.561860	1.80392
10.564355	1.2549
10.566849	1.56863
10.569344	1.56863
10.571840	1.56863
10.574335	2.03922
10.576831	1.72549
10.579327	2
10.581824	1.09804
10.584320	1.84314
10.586818	1.80392
10.589315	1.72549
10.591813	1.4902
10.594311	1.80392
10.596809	1.56863
10.599307	1.45098
10.601806	1.96078
10.604305	1.60784
10.606805	1.37255
10.609304	1.60784
10.611804	1.64706
10.614305	1.60784
10.616805	1.72549
10.619306	1.45098
10.621808	1.33333
10.624309	1.4902
10.626811	1.80392
10.629313	2.78431
10.631815	2.11765
10.634318	1.56863
10.636821	1.64706
10.639324	1.64706
10.641828	1.68627
10.644332	1.96078
10.646836	2.03922
10.649340	2.31373
10.651845	1.4902
10.654350	1.68627
10.656855	1.2549
10.659361	2.39216
10.661867	1.80392
10.664373	3.05882
10.666880	5.37255
10.669387	4.35294
10.671894	2.39216
10.674401	2.11765
10.676909	2.15686
10.679417	1.96078
10.681925	1.68627
10.684434	2
10.686943	1.52941
10.689452	1.88235
10.691961	1.80392
10.694471	1.92157
10.696981	1.76471
10.699491	1.2549
10.702002	1.4902
10.704513	2.15686
10.707024	2.03922
10.709536	3.29412
10.712048	4.35294
10.714560	3.37255
10.717072	2.27451
10.719585	1.92157
10.722098	1.64706
10.724611	1.88235
10.727125	1.84314
10.729639	2
10.732153	1.92157
10.734668	1.4902
10.737182	1.72549
10.739697	1.45098
10.742213	2.03922
10.744728	2.66667
10.747244	2.03922
10.749761	1.52941
10.752277	1.56863
10.754794	2.11765
10.757311	2.15686
10.759829	1.60784
10.762346	1.80392
10.764865	1.56863
10.767383	1.4902
10.769901	1.76471
10.772420	1.88235
10.774940	1.88235
10.777459	1.33333
10.779979	1.72549
10.782499	1.84314
10.785019	1.96078
10.787540	2.03922
10.790061	1.56863
10.792582	1.72549
10.795104	1.68627
10.797626	1.4902
10.800148	1.17647
10.802671	1.4902
10.805193	2
10.807716	1.80392
10.810240	2
10.812763	1.76471
10.815287	1.41176
10.817812	1.84314
10.820336	2.07843
10.822861	1.72549
10.825386	1.37255
10.827912	2.03922
10.830437	0.862745
10.832963	1.92157
10.835490	1.33333
10.838016	1.84314
10.840543	1.2549
10.843070	1.37255
10.845598	1.4902
10.848126	1.60784
10.850654	2
10.853182	1.80392
10.855711	1.60784
10.858240	1.68627
10.860769	1.45098
10.863299	1.80392
10.865828	1.52941
10.868359	1.41176
10.870889	1.13725
10.873420	1.68627
10.875951	1.2549
10.878482	1.56863
10.881014	1.72549
10.883546	1.52941
10.886078	1.41176
10.888610	1.84314
10.891143	1.80392
10.893676	1.45098
10.896210	2.15686
10.898743	1.96078
10.901277	1.01961
10.903812	1.45098
10.906346	1.29412
10.908881	1.33333
10.911416	2.07843
10.913952	1.76471
10.916488	2.03922
10.919024	1.52941
10.921560	1.4902
10.924097	1.37255
10.926634	2.07843
10.929171	1.33333
10.931708	1.37255
10.934246	1.4902
10.936784	1.64706
10.939323	1.88235
10.941862	1.41176
10.944401	1.45098
10.946940	1.64706
10.949479	1.92157
10.952019	1.52941
10.954560	1.29412
10.957100	1.41176
10.959641	1.4902
10.962182	1.45098
10.964723	1.80392
10.967265	1.4902
10.969807	1.64706
10.972349	1.52941
10.974892	1.41176
10.977435	1.84314
10.979978	1.13726
10.982521	1.72549
10.985065	2.07843
10.987609	1.64706
10.990153	1.37255
10.992698	1.45098
10.995243	1.29412
10.997788	1.37255
11.000334	1.41176
11.002879	1.45098
11.005426	1.29412
11.007972	1.72549
11.010519	2
11.013066	1.64706
11.015613	2
11.018160	1.92157
11.020708	1.52941
11.023257	1.60784
11.025805	1.64706
11.028354	1.56863
11.030903	1.72549
11.033452	1.72549
11.036002	1.76471
11.038552	2
11.041102	1.37255
11.043653	1.68627
11.046203	1.2549
11.048755	1.17647
11.051306	1.01961
11.053858	1.76471
11.056410	1.76471
11.058962	1.88235
11.061515	1.64706
11.064067	1.68627
11.066621	1.33333
11.069174	2.39216
11.071728	1.60784
11.074282	1.64706
11.076836	1.33333
11.079391	1.64706
11.081946	1.52941
11.084501	1.64706
11.087057	2.11765
11.089613	1.72549
11.092169	1.33333
11.094725	1.17647
11.097282	1.88235
11.099839	1.37255
11.102396	1.33333
11.104954	1.52941
11.107512	1.2549
11.110070	1.68627
11.112629	1.33333
11.115188	1.72549
11.117747	1.76471
11.120306	1.88235
11.122866	1.64706
11.125426	1.92157
11.127986	1.72549
11.130547	1.84314
11.133107	1.41176
11.135669	1.76471
11.138230	1.92157
11.140792	1.68627
11.143354	1.60784
11.145916	1.72549
11.148479	1.45098
11.151042	1.68627
11.153605	1.33333
11.156169	1.41176
11.158732	1.72549
11.161297	1.4902
11.163861	1.84314
11.166426	1.37255
11.168991	2.7451
11.171556	4.27451
11.174122	4.54902
11.176688	2.23529
11.179254	1.41176
11.181820	1.64706
11.184387	1.88235
11.186954	1.76471
11.189521	1.64706
11.192089	2.11765
11.194657	1.72549
11.197225	2
11.199794	1.88235
11.202363	1.76471
11.204932	1.84314
11.207501	1.80392
11.210071	1.72549
11.212641	1.33333
11.215212	1.72549
11.217782	1.56863
11.220353	1.68627
11.222924	1.80392
11.225496	1.21569
11.228068	1.76471
11.230640	1.60784
11.233212	1.56863
11.235785	1.80392
11.238358	1.92157
11.240931	1.80392
11.243505	1.72549
11.246079	1.84314
11.248653	1.45098
11.251227	1.76471
11.253802	1.37255
11.256377	1.4902
11.258952	1.33333
11.261528	1.96078
11.264104	1.60784
11.266680	1.60784
11.269257	1.29412
11.271834	1.80392
11.274411	1.4902
11.276988	2.86275
11.279566	2.94118
11.282144	2.94118
11.284722	1.60784
11.287301	2.03922
11.289880	1.88235
11.292459	1.80392
11.295038	2.11765
11.297618	1.29412
11.300198	1.84314
11.302779	1.96078
11.305359	1.80392
11.307940	1.72549
11.310521	1.68627
11.313103	1.84314
11.315685	1.84314
11.318267	1.88235
11.320849	1.68627
11.323432	1.52941
11.326015	1.80392
11.328599	1.72549
11.331182	1.72549
11.333766	1.21569
11.336350	1.29412
11.338935	1.76471
11.341520	1.84314
11.344105	1.33333
11.346690	1.64706
11.349276	1.41176
11.351862	1.72549
11.354448	1.72549
11.357035	2
11.359622	1.60784
11.362209	1.88235
11.364796	1.2549
11.367384	1.17647
11.369972	1.33333
11.372560	1.88235
11.375149	1.96078
11.377738	1.72549
11.380327	1.29412
11.382917	1.4902
11.385507	1.45098
11.388097	1.84314
11.390687	1.41176
11.393278	1.37255
11.395869	1.68627
11.398460	2.07843
11.401052	1.2549
11.403644	1.88235
11.406236	1.4902
11.408828	1.56863
11.411421	1.41176
11.414014	1.45098
11.416608	1.80392
11.419201	1.96078
11.421795	2.11765
11.424389	1.45098
11.426984	1.68627
11.429579	1.64706
11.432174	2.07843
11.434769	1.4902
11.437365	1.68627
11.439961	1.64706
11.442558	1.60784
11.445154	1.37255
11.447751	1.72549
11.450348	1.96078
11.452946	1.84314
11.455544	2.03922
11.458142	1.17647
11.460740	1.45098
11.463339	1.76471
11.465938	1.29412
11.468537	1.17647
11.471137	1.52941
11.473737	1.4902
11.476337	1.76471
11.478937	1.52941
11.481538	1.92157
11.484139	1.41176
11.486740	1.96078
11.489342	3.37255
11.491944	4.86275
11.494546	3.52941
11.497149	2.07843
11.499752	1.76471
11.502355	1.76471
11.504958	1.76471
11.507562	2.15686
11.510166	1.92157
11.512770	2
11.515375	1.84314
11.517980	1.60784
11.520585	1.52941
11.523190	1.41176
11.525796	1.72549
11.528402	2.15686
11.531009	1.72549
11.533615	1.80392
11.536222	1.45098
11.538829	1.80392
11.541437	1.64706
11.544045	1.45098
11.546653	1.45098
11.549261	1.52941
11.551870	1.2549
11.554479	1.96078
11.557089	1.52941
11.559698	1.60784
11.562308	1.64706
11.564918	1.60784
11.567529	1.76471
11.570140	1.76471
11.572751	1.41176
11.575362	1.45098
11.577974	1.4902
11.580586	1.37255
11.583198	1.84314
11.585811	1.60784
11.588424	2.27451
11.591037	1.80392
11.593650	1.52941
11.596264	2.11765
11.598878	1.72549
11.601492	1.80392
11.604107	1.37255
11.606722	1.56863
11.609337	2
11.611953	1.52941
11.614569	1.56863
11.617185	1.68627
11.619801	1.4902
11.622418	1.88235
11.625035	1.88235
11.627652	1.92157
11.630270	1.64706
11.632888	1.80392
11.635506	1.37255
11.638124	1.72549
11.640743	3.29412
11.643362	4.23529
11.645982	4.07843
11.648601	1.92157
11.651221	1.60784
11.653842	2.03922
11.656462	1.88235
11.659083	1.76471
11.661704	1.4902
11.664326	2.15686
11.666947	1.68627
11.669569	1.33333
11.672192	1.52941
11.674814	1.29412
11.677437	1.52941
11.680060	1.4902
11.682684	1.21569
11.685308	1.80392
11.687932	2.03922
11.690556	1.56863
11.693181	2
11.695806	1.21569
11.698431	1.56863
11.701057	1.60784
11.703683	1.52941
11.706309	1.84314
11.708935	1.52941
11.711562	1.33333
11.714189	1.37255
11.716817	1.92157
11.719444	1.64706
11.722072	1.64706
11.724700	1.41176
11.727329	1.56863
11.729958	1.84314
11.732587	1.92157
11.735216	1.64706
11.737846	1.68627
11.740476	1.33333
11.743106	1.45098
11.745737	1.88235
11.748368	1.09804
11.750999	2.11765
11.753631	1.72549
11.756262	1.60784
11.758894	1.64706
11.761527	1.45098
11.764159	1.60784
11.766792	1.37255
11.769426	1.96078
11.772059	1.56863
11.774693	1.68627
11.777327	1.60784
11.779962	1.4902
11.782596	1.68627
11.785232	1.29412
11.787867	1.96078
11.790502	1.76471
11.793138	2.11765
11.795775	1.45098
11.798411	1.80392
11.801048	1.96078
11.803685	1.76471
11.806322	1.4902
11.808960	1.41176
11.811598	1.96078
11.814236	1.80392
11.816875	2.03922
11.819514	1.09804
11.822153	1.52941
11.824793	1.92157
11.827432	1.37255
11.830072	1.68627
11.832713	1.37255
11.835353	1.45098
11.837994	1.45098
11.840636	1.60784
11.843277	1.84314
11.845919	1.88235
11.848561	1.72549
11.851204	1.33333
11.853846	1.96078
11.856489	1.4902
11.859133	1.13725
11.861776	1.41176
11.864420	1.60784
11.867064	1.72549
11.869709	1.56863
11.872354	1.56863
11.874999	1.68627
11.877644	1.68627
11.880290	1.72549
11.882936	1.96078
11.885582	1.56863
11.888229	1.68627
11.890875	1.64706
11.893523	1.60784
11.896170	2
11.898818	1.56863
11.901466	1.56863
11.904114	1.60784
11.906763	2.03922
11.909412	1.4902
11.912061	2.15686
11.914710	1.05882
11.917360	1.41176
11.920010	1.80392
11.922661	1.52941
11.925311	1.4902
11.927962	1.45098
11.930614	1.64706
11.933265	1.4902
11.935917	1.68627
11.938569	2
11.941222	2
11.943875	1.4902
11.946528	1.60784
11.949181	1.88235
11.951835	1.17647
11.954489	1.60784
11.957143	1.76471
11.959797	1.29412
11.962452	1.52941
11.965107	1.76471
11.967763	1.84314
11.970419	1.60784
11.973075	1.45098
11.975731	1.33333
11.978388	1.96078
11.981044	1.37255
11.983702	1.84314
11.986359	1.41176
11.989017	1.41176
11.991675	1.37255
11.994333	1.56863
11.996992	1.29412
11.999651	1.45098
12.002310	1.80392
12.004970	1.60784
12.007630	1.76471
12.010290	1.33333
12.012950	1.56863
12.015611	1.45098
12.018272	1.21569
12.020933	1.84314
12.023595	1.72549
12.026257	1.29412
12.028919	1.76471
12.031582	1.60784
12.034245	1.37255
12.036908	1.45098
12.039571	1.76471
12.042235	2.07843
12.044899	1.84314
12.047563	1.2549
12.050228	1.84314
12.052893	1.09804
12.055558	2.66667
12.058223	1.72549
12.060889	2.11765
12.063555	1.96078
12.066221	1.56863
12.068888	2.23529
12.071555	1.76471
12.074222	1.92157
12.076890	1.76471
12.079558	1.37255
12.082226	1.76471
12.084894	1.84314
12.087563	1.45098
12.090232	1.84314
12.092901	1.4902
12.095571	1.21569
12.098241	1.92157
12.100911	1.4902
12.103582	0.980392
12.106252	1.45098
12.108923	1.88235
12.111595	1.88235
12.114267	1.60784
12.116939	1.84314
12.119611	1.76471
12.122283	0.941177
12.124956	1.52941
12.127629	2.98039
12.130303	4.62745
12.132977	4.54902
12.135651	2.27451
12.138325	1.52941
12.141000	2.27451
12.143675	2.23529
12.146350	2.39216
12.149025	1.68627
12.151701	1.68627
12.154377	1.41176
12.157054	2.15686
12.159730	1.96078
12.162407	2.31373
12.165085	1.52941
12.167762	1.60784
12.170440	1.21569
12.173118	1.72549
12.175797	1.45098
12.178476	1.64706
12.181155	1.17647
12.183834	1.37255
12.186514	1.52941
12.189194	1.96078
12.191874	1.76471
12.194555	1.45098
12.197235	1.72549
12.199916	1.80392
12.202598	1.33333
12.205280	1.76471
12.207962	1.09804
12.210644	1.64706
12.213327	1.4902
12.216010	1.33333
12.218693	1.41176
12.221376	1.41176
12.224060	1.92157
12.226744	1.72549
12.229429	1.56863
12.232113	1.4902
12.234798	1.68627
12.237484	1.76471
12.240169	2.07843
12.242855	1.52941
12.245541	1.60784
12.248228	1.29412
12.250914	1.2549
12.253601	1.56863
12.256289	1.52941
12.258976	1.4902
12.261664	1.64706
12.264353	1.33333
12.267041	1.60784
12.269730	1.56863
12.272419	1.29412
12.275108	1.2549
12.277798	1.60784
12.280488	1.72549
12.283178	1.56863
12.285869	2.07843
12.288560	1.88235
12.291251	0.901961
12.293943	1.80392
12.296634	1.88235
12.299326	1.72549
12.302019	1.37255
12.304712	1.60784
12.307404	1.33333
12.310098	1.56863
12.312791	1.37255
12.315485	1.96078
12.318179	1.84314
12.320874	1.29412
12.323568	2
12.326264	1.60784
12.328959	1.56863
12.331654	1.37255
12.334350	1.4902
12.337047	1.88235
12.339743	1.68627
12.342440	1.17647
12.345137	1.68627
12.347834	1.56863
12.350532	1.60784
12.353230	1.52941
12.355928	1.60784
12.358627	1.88235
12.361326	1.33333
12.364025	1.60784
12.366724	1.52941
12.369424	1.41176
12.372124	1.80392
12.374825	1.84314
12.377525	1.76471
12.380226	1.88235
12.382927	2.78431
12.385629	4.5098
12.388331	5.2549
12.391033	2.43137
12.393735	1.52941
12.396438	2.03922
12.399141	2.19608
12.401844	1.76471
12.404548	1.68627
12.407252	1.52941
12.409956	1.96078
12.412661	1.88235
12.415365	2
12.418070	1.64706
12.420776	2.07843
12.423482	1.84314
12.426188	1.4902
12.428894	1.4902
12.431600	2.07843
12.434307	1.88235
12.437014	2.19608
12.439722	1.21569
12.442430	1.4902
12.445138	1.64706
12.447846	1.17647
12.450555	1.52941
12.453263	1.41176
12.455973	1.92157
12.458682	1.64706
12.461392	1.72549
12.464102	1.80392
12.466813	1.88235
12.469523	1.52941
12.472234	1.84314
12.474945	1.60784
12.477657	1.29412
12.480369	1.17647
12.483081	1.33333
12.485794	1.29412
12.488506	2.23529
12.491219	1.76471
12.493933	2.07843
12.496646	1.4902
12.499360	2.19608
12.502075	1.45098
12.504789	1.64706
12.507504	1.52941
12.510219	1.84314
12.512935	2
12.515650	1.80392
12.518366	1.33333
12.521083	1.76471
12.523799	1.29412
12.526516	1.2549
12.529233	2.58824
12.531951	4.82353
12.534669	5.13726
12.537387	3.2549
12.540105	2
12.542824	1.96078
12.545543	1.92157
12.548262	2
12.550982	2.03922
12.553701	1.21569
12.556422	1.45098
12.559142	1.68627
12.561863	1.92157
12.564584	1.76471
12.567305	1.68627
12.570027	1.96078
12.572749	1.84314
12.575471	1.64706
12.578193	1.4902
12.580916	1.09804
12.583639	1.68627
12.586363	1.56863
12.589087	1.68627
12.591811	1.56863
12.594535	1.13725
12.597259	2.07843
12.599984	2
12.602709	1.56863
12.605435	2
12.608161	2.03922
12.610887	1.72549
12.613613	1.41176
12.616340	1.13725
12.619067	1.72549
12.621794	1.76471
12.624522	1.72549
12.627249	1.80392
12.629978	1.4902
12.632706	2.11765
12.635435	1.64706
12.638164	1.52941
12.640893	1.41176
12.643623	1.37255
12.646353	2
12.649083	1.41176
12.651813	1.84314
12.654544	1.60784
12.657275	3.33333
12.660007	3.60784
12.662738	2.7451
12.665470	1.64706
12.668203	1.60784
12.670935	1.88235
12.673668	1.80392
12.676401	2.58824
12.679135	2
12.681868	1.72549
12.684602	1.76471
12.687337	1.88235
12.690071	1.29412
12.692806	1.41176
12.695542	2
12.698277	1.2549
12.701013	1.68627
12.703749	2.07843
12.706485	1.60784
12.709222	1.68627
12.711959	1.60784
12.714696	1.45098
12.717434	1.2549
12.720172	1.72549
12.722910	1.72549
12.725649	1.33333
12.728387	1.88235
12.731126	1.60784
12.733866	1.60784
12.736606	1.33333
12.739345	1.88235
12.742086	1.80392
12.744826	1.76471
12.747567	1.52941
12.750308	1.64706
12.753050	1.68627
12.755791	1.80392
12.758533	1.60784
12.761276	1.4902
12.764018	1.92157
12.766761	1.88235
12.769505	1.41176
12.772248	1.68627
12.774992	1.96078
12.777736	1.76471
12.780480	2.03922
12.783225	1.76471
12.785970	1.41176
12.788715	1.68627
12.791461	1.41176
12.794207	1.72549
12.796953	1.4902
12.799699	1.33333
12.802446	1.21569
12.805193	1.60784
12.807941	1.17647
12.810688	1.29412
12.813436	2.35294
12.816184	1.88235
12.818933	1.72549
12.821682	1.01961
12.824431	1.05882
12.827180	1.60784
12.829930	1.29412
12.832680	1.41176
12.835430	3.13726
12.838181	3.96078
12.840932	3.13725
12.843683	1.56863
12.846435	1.84314
12.849186	1.80392
12.851938	1.96078
12.854691	1.72549
12.857443	1.72549
12.860196	1.80392
12.862950	1.68627
12.865703	1.4902
12.868457	1.17647
12.871211	1.33333
12.873966	1.92157
12.876720	1.56863
12.879476	1.41176
12.882231	1.56863
12.884986	1.4902
12.887742	1.45098
12.890499	1.09804
12.893255	1.41176
12.896012	1.64706
12.898769	1.68627
12.901526	1.17647
12.904284	1.21569
12.907042	1.60784
12.909800	1.33333
12.912559	1.56863
12.915318	1.76471
12.918077	1.37255
12.920837	1.68627
12.923596	2.03922
12.926356	1.52941
12.929117	1.56863
12.931877	2.19608
12.934638	1.2549
12.937400	2.19608
12.940161	3.45098
12.942923	4.27451
12.945685	2.66667
12.948448	1.72549
12.951210	2.23529
12.953973	2.11765
12.956737	2.35294
12.959500	2
12.962264	1.4902
12.965028	2.19608
12.967793	1.45098
12.970558	1.72549
12.973323	1.52941
12.976088	1.56863
12.978854	1.92157
12.981620	1.72549
12.984386	1.92157
12.987153	1.33333
12.989919	1.41176
12.992687	1.68627
12.995454	2.35294
12.998222	1.84314
13.000990	1.52941
13.003758	1.84314
13.006527	1.68627
13.009296	1.88235
13.012065	1.68627
13.014835	1.92157
13.017604	1.84314
13.020374	1.64706
13.023145	1.72549
13.025916	1.4902
13.028687	1.21569
13.031458	1.84314
13.034229	1.92157
13.037001	1.64706
13.039774	2
13.042546	1.88235
13.045319	1.92157
13.048092	1.88235
13.050865	1.21569
13.053639	1.52941
13.056413	1.60784
13.059187	1.56863
13.061962	1.4902
13.064737	1.21569
13.067512	1.92157
13.070287	1.68627
13.073063	1.01961
13.075839	1.68627
13.078615	1.76471
13.081392	1.68627
13.084169	1.80392
13.086946	2.11765
13.089723	1.84314
13.092501	1.92157
13.095279	3.68627
13.098058	5.52941
13.100836	4.03922
13.103615	2.31373
13.106395	2.31373
13.109174	1.92157
13.111954	2.11765
13.114734	1.92157
13.117515	2.19608
13.120296	1.76471
13.123077	1.60784
13.125858	1.72549
13.128640	1.88235
13.131422	1.80392
13.134204	1.64706
13.136986	1.72549
13.139769	1.76471
13.142552	1.92157
13.145336	1.4902
13.148119	2
13.150903	1.56863
13.153688	1.52941
13.156472	1.72549
13.159257	1.45098
13.162042	1.60784
13.164828	1.60784
13.167614	1.60784
13.170400	1.68627
13.173186	1.76471
13.175973	1.68627
13.178760	1.52941
13.181547	1.2549
13.184335	1.17647
13.187122	2.03922
13.189911	1.56863
13.192699	1.4902
13.195488	0.980392
13.198277	1.88235
13.201066	1.17647
13.203856	1.88235
13.206646	1.96078
13.209436	1.92157
13.212226	1.4902
13.215017	1.37255
13.217808	1.52941
13.220600	1.45098
13.223391	1.64706
13.226183	1.33333
13.228976	1.45098
13.231768	1.84314
13.234561	1.64706
13.237354	1.96078
13.240148	1.17647
13.242942	1.64706
13.245736	1.52941
13.248530	1.37255
13.251325	1.29412
13.254120	1.05882
13.256915	1.60784
13.259710	1.64706
13.262506	1.52941
13.265302	0.941177
13.268099	1.76471
13.270896	1.45098
13.273693	1.52941
13.276490	1.52941
13.279288	1.92157
13.282085	1.52941
13.284884	1.84314
13.287682	1.76471
13.290481	1.56863
13.293280	2.66667
13.296079	2.35294
13.298879	2.27451
13.301679	1.41176
13.304479	2
13.307280	1.45098
13.310081	2
13.312882	2.11765
13.315683	1.33333
13.318485	1.09804
13.321287	1.56863
13.324090	1.01961
13.326892	1.88235
13.329695	1.84314
13.332498	1.68627
13.335302	1.68627
13.338106	2.07843
13.340910	1.64706
13.343714	2.07843
13.346519	1.72549
13.349324	1.76471
13.352129	1.60784
13.354935	1.45098
13.357741	1.88235
13.360547	1.52941
13.363353	1.96078
13.366160	1.64706
13.368967	1.84314
13.371775	1.88235
13.374582	1.64706
13.377390	1.29412
13.380198	1.96078
13.383007	3.13726
13.385816	3.52941
13.388625	2.39216
13.391434	1.37255
13.394244	1.4902
13.397054	1.72549
13.399865	2.07843
13.402675	1.68627
13.405486	1.72549
13.408297	1.64706
13.411109	1.64706
13.413921	2
13.416733	1.60784
13.419545	1.88235
13.422358	1.68627
13.425171	1.45098
13.427984	1.60784
13.430798	1.64706
13.433612	1.21569
13.436426	2.11765
13.439240	2
13.442055	1.56863
13.444870	1.45098
13.447685	1.21569
13.450501	1.64706
13.453317	1.76471
13.456133	1.68627
13.458950	1.60784
13.461767	1.68627
13.464584	1.37255
13.467401	1.45098
13.470219	1.72549
13.473037	1.84314
13.475855	1.60784
13.478674	1.80392
13.481493	1.76471
13.484312	1.72549
13.487131	2.27451
13.489951	2.31373
13.492771	2.66667
13.495592	2.11765
13.498412	1.84314
13.501233	1.60784
13.504054	1.17647
13.506876	1.60784
13.509698	1.56863
13.512520	1.76471
13.515343	1.80392
13.518165	1.68627
13.520988	1.41176
13.523812	1.2549
13.526635	1.96078
13.529459	1.60784
13.532283	1.45098
13.535108	1.56863
13.537933	1.68627
13.540758	1.96078
13.543583	2.07843
13.546409	1.60784
13.549235	1.84314
13.552061	1.72549
13.554888	1.29412
13.557715	1.64706
13.560542	1.84314
13.563369	1.64706
13.566197	1.84314
13.569025	1.21569
13.571854	1.88235
13.574682	1.33333
13.577511	1.64706
13.580340	1.33333
13.583170	1.56863
13.586000	1.80392
13.588830	1.64706
13.591660	1.52941
13.594491	1.56863
13.597322	1.2549
13.600153	1.56863
13.602985	1.96078
13.605817	1.76471
13.608649	1.56863
13.611482	1.68627
13.614315	1.45098
13.617148	1.68627
13.619981	1.2549
13.622815	1.64706
13.625649	1.45098
13.628483	2.07843
13.631318	1.92157
13.634152	1.88235
13.636988	1.33333
13.639823	1.72549
13.642659	1.41176
13.645495	1.60784
13.648331	1.60784
13.651168	1.4902
13.654005	1.41176
13.656842	1.37255
13.659680	2.03922
13.662517	1.80392
13.665355	1.45098
13.668194	1.84314
13.671033	2.07843
13.673872	2
13.676711	1.45098
13.679551	1.52941
13.682390	1.60784
13.685231	1.37255
13.688071	1.41176
13.690912	1.96078
13.693753	1.76471
13.696594	1.52941
13.699436	1.80392
13.702278	1.52941
13.705120	1.05882
13.707963	1.56863
13.710806	2
13.713649	1.92157
13.716492	1.88235
13.719336	1.84314
13.722180	1.64706
13.725024	1.60784
13.727869	1.84314
13.730714	1.45098
13.733559	1.37255
13.736405	1.45098
13.739250	1.4902
13.742097	1.68627
13.744943	1.60784
13.747790	1.41176
13.750637	2
13.753484	1.29412
13.756331	1.4902
13.759179	1.88235
13.762028	1.41176
13.764876	1.4902
13.767725	1.56863
13.770574	1.45098
13.773423	1.4902
13.776273	1.56863
13.779123	1.76471
13.781973	1.56863
13.784824	1.76471
13.787674	1.41176
13.790526	1.88235
13.793377	1.60784
13.796229	1.64706
13.799081	1.60784
13.801933	1.76471
13.804786	1.76471
13.807639	1.84314
13.810492	1.13725
13.813345	1.76471
13.816199	2.54902
13.819053	2.94118
13.821908	1.88235
13.824762	1.76471
13.827617	1.92157
13.830472	1.64706
13.833328	1.64706
13.836184	1.09804
13.839040	1.29412
13.841897	1.45098
13.844753	1.4902
13.847610	1.52941
13.850468	1.72549
13.853325	1.92157
13.856183	1.4902
13.859041	1.64706
13.861900	1.92157
13.864759	1.56863
13.867618	1.29412
13.870477	1.52941
13.873337	1.29412
13.876197	1.64706
13.879057	1.80392
13.881918	1.96078
13.884779	1.4902
13.887640	2
13.890502	1.76471
13.893363	1.52941
13.896225	1.2549
13.899088	1.4902
13.901950	1.80392
13.904813	1.64706
13.907677	1.45098
13.910540	1.56863
13.913404	1.80392
13.916268	1.84314
13.919133	1.29412
13.921997	1.17647
13.924862	1.37255
13.927728	1.64706
13.930593	1.41176
13.933459	1.92157
13.936325	1.41176
13.939192	1.76471
13.942059	1.60784
13.944926	1.37255
13.947793	1.52941
13.950661	1.84314
13.953529	1.29412
13.956397	1.2549
13.959266	1.68627
13.962135	1.92157
13.965004	1.41176
13.967873	0.980392
13.970743	1.76471
13.973613	1.92157
13.976484	1.60784
13.979354	1.21569
13.982225	1.52941
13.985096	1.72549
13.987968	1.4902
13.990840	1.68627
13.993712	2.07843
13.996584	1.56863
13.999457	1.4902
14.002330	1.68627
14.005203	1.45098
14.008077	1.41176
14.010951	1.76471
14.013825	1.4902
14.016700	1.29412
14.019574	1.4902
14.022449	1.29412
14.025325	1.33333
14.028201	1.88235
14.031076	1.80392
14.033953	1.56863
14.036829	1.41176
14.039706	1.45098
14.042583	2.07843
14.045461	1.68627
14.048339	1.2549
14.051217	1.60784
14.054095	1.33333
14.056974	1.45098
14.059853	1.80392
14.062732	1.56863
14.065611	1.64706
14.068491	1.4902
14.071371	3.96078
14.074252	6
14.077132	4.78431
14.080013	2.07843
14.082895	1.64706
14.085776	2.11765
14.088658	2.07843
14.091540	2.27451
14.094423	1.29412
14.097306	1.60784
14.100189	1.60784
14.103072	1.56863
14.105956	2.15686
14.108840	1.88235
14.111724	1.68627
14.114608	2.11765
14.117493	1.68627
14.120378	1.33333
14.123264	1.4902
14.126150	1.56863
14.129036	2.27451
14.131922	1.37255
14.134809	1.88235
14.137695	1.76471
14.140583	1.84314
14.143470	1.52941
14.146358	1.56863
14.149246	1.21569
14.152135	1.72549
14.155023	1.41176
14.157912	1.88235
14.160801	1.17647
14.163691	1.76471
14.166581	1.52941
14.169471	1.29412
14.172362	1.68627
14.175252	1.56863
14.178143	1.68627
14.181035	1.68627
14.183926	1.4902
14.186818	1.33333
14.189711	1.76471
14.192603	1.64706
14.195496	1.68627
14.198389	1.05882
14.201282	1.52941
14.204176	1.4902
14.207070	1.80392
14.209965	1.45098
14.212859	1.64706
14.215754	1.96078
14.218649	1.37255
14.221545	1.68627
14.224441	1.05882
14.227337	1.33333
14.230233	1.80392
14.233130	1.64706
14.236027	1.76471
14.238924	1.76471
14.241821	1.41176
14.244719	1.37255
14.247618	1.72549
14.250516	1.80392
14.253415	1.76471
14.256314	1.45098
14.259213	1.41176
14.262113	1.88235
14.265013	1.2549
14.267913	1.64706
14.270813	1.64706
14.273714	1.76471
14.276615	1.21569
14.279517	1.64706
14.282418	1.68627
14.285320	1.56863
14.288223	1.80392
14.291125	1.41176
14.294028	1.2549
14.296931	1.37255
14.299835	1.84314
14.302739	1.41176
14.305643	1.56863
14.308547	1.64706
14.311452	1.41176
14.314357	1.84314
14.317262	1.64706
14.320168	1.29412
14.323073	2.62745
14.325980	4.39216
14.328886	3.56863
14.331793	1.72549
14.334700	1.96078
14.337607	1.72549
14.340515	2.27451
14.343423	1.56863
14.346331	2.35294
14.349239	1.60784
14.352148	1.17647
14.355057	1.84314
14.357967	1.41176
14.360876	1.76471
14.363786	2.03922
14.366697	1.52941
14.369607	1.52941
14.372518	2.03922
14.375429	1.52941
14.378341	1.41176
14.381252	1.72549
14.384165	1.60784
14.387077	1.92157
14.389990	1.60784
14.392902	1.72549
14.395816	1.72549
14.398729	1.2549
14.401643	1.52941
14.404557	1.76471
14.407472	1.72549
14.410386	1.45098
14.413301	1.76471
14.416217	1.29412
14.419132	1.41176
14.422048	1.45098
14.424964	1.80392
14.427881	1.68627
14.430798	1.4902
14.433715	1.2549
14.436632	1.80392
14.439550	1.68627
14.442468	1.76471
14.445386	1.52941
14.448305	2.07843
14.451224	1.52941
14.454143	1.41176
14.457062	1.72549
14.459982	1.52941
14.462902	1.80392
14.465822	1.41176
14.468743	1.21569
14.471664	1.4902
14.474585	1.4902
14.477507	2.15686
14.480428	1.56863
14.483351	1.88235
14.486273	1.60784
14.489196	1.4902
14.492119	1.45098
14.495042	1.41176
14.497966	1.88235
14.500889	1.56863
14.503814	1.52941
14.506738	2.07843
14.509663	1.64706
14.512588	1.88235
14.515513	1.56863
14.518439	1.52941
14.521365	1.37255
14.524291	1.37255
14.527218	1.45098
14.530145	1.72549
14.533072	1.88235
14.535999	1.41176
14.538927	1.80392
14.541855	1.41176
14.544783	1.64706
14.547712	1.33333
14.550641	2.03922
14.553570	1.41176
14.556500	1.45098
14.559429	1.68627
14.562359	1.96078
14.565290	1.84314
14.568221	1.33333
14.571152	1.60784
14.574083	1.29412
14.577014	1.72549
14.579946	1.60784
14.582878	1.33333
14.585811	1.2549
14.588744	1.41176
14.591677	1.52941
14.594610	1.68627
14.597544	1.17647
14.600478	1.4902
14.603412	1.80392
14.606346	1.64706
14.609281	1.84314
14.612216	2
14.615152	2.54902
14.618088	3.33333
14.621024	3.52941
14.623960	2.90196
14.626897	2
14.629833	1.96078
14.632771	1.92157
14.635708	2.31373
14.638646	1.64706
14.641584	1.41176
14.644522	1.52941
14.647461	2.5098
14.650400	1.52941
14.653339	1.88235
14.656279	1.45098
14.659219	1.72549
14.662159	1.52941
14.665099	2
14.668040	1.52941
14.670981	1.84314
14.673923	1.84314
14.676864	1.92157
14.679806	1.76471
14.682748	1.41176
14.685691	1.64706
14.688634	1.68627
14.691577	1.56863
14.694520	1.45098
14.697464	1.33333
14.700408	1.96078
14.703352	1.64706
14.706297	1.88235
14.709242	1.4902
14.712187	1.84314
14.715132	1.72549
14.718078	1.88235
14.721024	1.56863
14.723971	1.41176
14.726917	1.4902
14.729864	1.68627
14.732811	1.76471
14.735759	1.80392
14.738707	2.07843
14.741655	1.64706
14.744603	1.56863
14.747552	1.4902
14.750501	1.29412
14.753451	2.15686
14.756400	1.4902
14.759350	1.21569
14.762300	1.41176
14.765251	1.88235
14.768202	1.80392
14.771153	1.29412
14.774104	1.45098
14.777056	1.52941
14.780008	1.52941
14.782960	1.88235
14.785913	2.11765
14.788866	2.11765
14.791819	1.29412
14.794772	1.45098
14.797726	2.11765
14.800680	1.64706
14.803634	1.41176
14.806589	1.64706
14.809544	1.72549
14.812499	2.31373
14.815455	1.60784
14.818411	1.72549
14.821367	1.80392
14.824323	1.13725
14.827280	1.68627
14.830237	1.64706
14.833194	1.52941
14.836152	1.41176
14.839110	2.19608
14.842068	2.03922
14.845027	1.41176
14.847985	1.45098
14.850944	2.03922
14.853904	1.41176
14.856863	1.68627
14.859823	1.72549
14.862784	2.31373
14.865744	1.72549
14.868705	1.80392
14.871666	1.56863
14.874628	2
14.877590	1.37255
14.880552	1.60784
14.883514	1.4902
14.886477	1.33333
14.889440	2.03922
14.892403	1.56863
14.895366	1.4902
14.898330	2
14.901294	1.64706
14.904259	1.45098
14.907223	1.29412
14.910188	2.03922
14.913154	1.92157
14.916119	1.52941
14.919085	1.60784
14.922051	1.80392
14.925018	1.4902
14.927985	1.76471
14.930952	1.29412
14.933919	1.92157
14.936887	1.45098
14.939855	1.56863
14.942823	1.68627
14.945792	1.68627
14.948760	1.29412
14.951730	1.52941
14.954699	1.72549
14.957669	1.72549
14.960639	1.52941
14.963609	1.60784
14.966580	1.80392
14.969551	1.4902
14.972522	1.41176
14.975493	1.72549
14.978465	1.45098
14.981437	1.41176
14.984410	1.17647
14.987382	1.41176
14.990355	1.52941
14.993329	1.84314
14.996302	1.80392
14.999276	1.05882
15.002250	1.64706
15.005225	1.13725
15.008200	1.4902
15.011175	1.64706
15.014150	1.37255
15.017126	1.88235
15.020102	1.56863
15.023078	1.4902
15.026055	1.64706
15.029031	2.03922
15.032008	3.68627
15.034986	4.19608
15.037964	2.90196
15.040942	2.86275
15.043920	2.31373
15.046899	1.76471
15.049878	2.35294
15.052857	1.64706
15.055836	1.4902
15.058816	1.76471
15.061796	1.41176
15.064777	1.60784
15.067757	1.64706
15.070738	1.76471
15.073719	1.64706
15.076701	1.92157
15.079683	1.60784
15.082665	1.33333
15.085648	1.80392
15.088630	1.60784
15.091613	1.17647
15.094597	1.4902
15.097580	1.41176
15.100564	1.29412
15.103549	1.60784
15.106533	1.37255
15.109518	1.37255
15.112503	1.68627
15.115488	1.60784
15.118474	1.13725
15.121460	2.11765
15.124447	1.96078
15.127433	2.03922
15.130420	1.13725
15.133407	1.72549
15.136395	1.72549
15.139383	1.56863
15.142371	1.09804
15.145359	2.27451
15.148348	1.64706
15.151337	1.17647
15.154326	1.37255
15.157315	1.84314
15.160305	1.4902
15.163295	1.45098
15.166286	1.80392
15.169277	1.45098
15.172268	1.56863
15.175259	1.29412
15.178251	1.76471
15.181243	1.56863
15.184235	1.84314
15.187227	1.37255
15.190220	1.29412
15.193213	1.41176
15.196207	1.4902
15.199200	1.92157
15.202194	1.68627
15.205189	2.11765
15.208183	1.84314
15.211178	1.68627
15.214173	1.4902
15.217169	1.80392
15.220165	1.37255
15.223161	1.64706
15.226157	1.68627
15.229154	1.64706
15.232151	1.68627
15.235148	1.64706
15.238146	1.52941
15.241143	1.64706
15.244142	1.60784
15.247140	1.80392
15.250139	1.92157
15.253138	1.80392
15.256137	1.80392
15.259137	1.76471
15.262137	1.68627
15.265137	1.13725
15.268137	1.52941
15.271138	1.60784
15.274139	1.84314
15.277141	1.96078
15.280142	1.33333
15.283144	1.64706
15.286147	1.68627
15.289149	1.88235
15.292152	1.56863
15.295155	1.80392
15.298159	1.41176
15.301163	1.4902
15.304167	1.80392
15.307171	1.80392
15.310176	1.72549
15.313181	1.60784
15.316186	1.41176
15.319191	2.07843
15.322197	2.11765
15.325203	1.4902
15.328210	1.41176
15.331216	1.96078
15.334223	1.37255
15.337231	1.29412
15.340238	1.45098
15.343246	1.37255
15.346255	1.84314
15.349263	1.64706
15.352272	1.4902
15.355281	1.80392
15.358290	1.4902
15.361300	2
15.364310	1.37255
15.367320	1.17647
15.370331	1.64706
15.373342	1.33333
15.376353	1.33333
15.379364	1.92157
15.382376	2
15.385388	1.45098
15.388400	1.64706
15.391413	1.96078
[truncated: 73,298 more rows]
